# Supplementary material for: Low peaking-phenomenon cascade high-gain observer design with LPV/LMI method
Source: PLoS One. 2024 Sep 24;19(9):e0307637. doi: 10.1371/journal.pone.0307637 (PMC11421783; doi:10.1371/journal.pone.0307637)
Supplement: S1 File — (ZIP) [file pone.0307637.s001.zip]

Archive with 36 entries (34 files):
- LMI_LPHHGO.m
- LMI_STDHGO.m
- NOR_LPLHGO.m
- NOR_STDHGO.m
- single-link_robot_arm_system/
- single-link_robot_arm_system/LMI_FHGO.m
- single-link_robot_arm_system/LMI_LPHHGO.m
- single-link_robot_arm_system/LMI_STDHGO.m
- single-link_robot_arm_system/main.asv
- single-link_robot_arm_system/main.m
- single-link_robot_arm_system/noise_test.m
- single-link_robot_arm_system/NOR_LPLHGO.m
- single-link_robot_arm_system/NOR_STDHGO.m
- single-link_robot_arm_system/odesim.m
- single-link_robot_arm_system/plot_emgernce.asv
- single-link_robot_arm_system/plot_emgernce.m
- single-link_robot_arm_system/processing.m
- single-link_robot_arm_system/replay_pid27608.log
- single-link_robot_arm_system/SIM_LMI_FHGO.m
- single-link_robot_arm_system/SIM_LMI_FHGO_noise.m
- single-link_robot_arm_system/SIM_LMI_LPHHGO.m
- single-link_robot_arm_system/SIM_LMI_LPHHGO_noise.m
- single-link_robot_arm_system/SIM_LMI_LPHHGO_noise_filtered.m
- single-link_robot_arm_system/SIM_LMI_LPHHGO_noise_norm.m
- single-link_robot_arm_system/SIM_LMI_LPHHGO_sat_noise.m
- single-link_robot_arm_system/SIM_LMI_STDHGO.m
- single-link_robot_arm_system/SIM_LMI_STDHGO_noise.m
- single-link_robot_arm_system/SIM_LMI_STDHGO_noise_filtered.m
- vehicle_dynamic/
- vehicle_dynamic/LMI_LPHHGO.m
- vehicle_dynamic/main.m
- vehicle_dynamic/NOR_LPLHGO.m
- vehicle_dynamic/sim_LPHGO.m
- vehicle_dynamic/sim_MIMO_HGO.m
- vehicle_dynamic/sim_MIMO_LMIHGO.m
- vehicle_dynamic/sim_MIMO_LPHGO.m
