# Supplementary material for: Low peaking-phenomenon cascade high-gain observer design with LPV/LMI method
Source: PLoS One. 2024 Sep 24;19(9):e0307637. doi: 10.1371/journal.pone.0307637 (PMC11421783; doi:10.1371/journal.pone.0307637)
Supplement: S1 File — (ZIP) [file pone.0307637.s001.zip › LMI_STDHGO.m]

 clc; yalmip('clear');
% clear all;close all;
nsys = 3;
An = [zeros(nsys-1,1) eye(nsys-1);
     0               zeros(1,nsys-1)];
Bn = [zeros(1,nsys-1) 1]';
Cn = [1 zeros(1,nsys-1)];

cy = 1;

A = An;
C = Cn
epsilon = 0.01;                                                             %for gridding
gamma = 0.5;                                                                %initial number to choose sigma value huge enough
vgain = 10^5;                                                                %initial gain norm of feedback matrix L
j0 = 2 ;                                                                     %compromise index j0={1,...,n}
lambda = 1;                                                                 %
Lipscitz = 1;%195.8713;
theta = 1;
theta_1= 2;
[theta,lmi_state,P,R,H,s,L,all_an]=lmi_solve(A,C,Lipscitz,nsys,cy,gamma,j0,theta);
[theta,lmi_state,P,R,H,s,L,all_an]=lmi_solve(A,C,Lipscitz,nsys,cy,gamma,j0,theta);
[theta,lmi_state,P,R,H,s,L,all_an]=lmi_solve(A,C,Lipscitz,nsys,cy,gamma,j0,theta);
while lmi_state==0
    theta_2 = theta_1;
    theta_1 = theta;
    [theta,lmi_state,P,R,H,s,L,all_an]=lmi_solve(A,C,Lipscitz,nsys,cy,gamma,j0,theta);
    
    if abs(theta-theta_1) <= 0.001
        break;
    end
    if abs(theta-theta_2) <= 0.001
        break;
    end
end

if lmi_state == 0
    disp('Feasible from Solver')
elseif lmi_state == 1
    disp('Infeasible from Solver')
else
    disp('Error')
end
L
K=inv(P)*R'
theta
%% %%%subprogram
function[theta,lmi_state,P,R,H,s,L,all_an]=lmi_solve(A,C,Lipscitz,nsys,cy,gamma,j0,theta)
    s = 1;

    phi = [Lipscitz,-Lipscitz];


    [a0,a1,a2,a3,a4,a5,a6] = ndgrid(phi);
    all_an = [a0(: ) a1(: ) a2(: ) a3(: ) a4(: ) a5(: ) a6(: )];
    
    P = sdpvar(nsys,nsys);
    R = sdpvar(cy,nsys);

    i=1;
    j=1;
    H = zeros(nsys,nsys);
    G = [P >= 0];
    I = eye(nsys);
    while i <= 2^j0
        while j <= j0
            H(nsys,nsys-j0+j)=all_an(i,j)/(theta^(1+j0-j));
            j = j+1;
        end
        Aphi = H + A;
        lmi =Aphi'*P+P*Aphi-C'*R-R'*C;
        G = G + [lmi <= 0];
        i = i+1;
        j = 1;
    end


    
    ops = sdpsettings('verbose',0,'solver','SDPT3');
    diagnostic = optimize(G,[],ops);
    lmi_state = diagnostic.problem;
    
    P = double(P);
    R = double(R);
    L = inv(P)*R';

    lambda = abs(min(eig(A+L*C)));
    k_j0 = Lipscitz;
    theta_j0 = 2*k_j0*lambda_max(P)/lambda;
    theta = max([s (theta_j0^(1/(1+j0)))])
    T = [theta];
for i = 2:1:nsys
    T = blkdiag(T,theta^i);
end
    K = inv(P)*R';
    L = T*inv(P)*R';
end
