# Supplementary material for: Low peaking-phenomenon cascade high-gain observer design with LPV/LMI method
Source: PLoS One. 2024 Sep 24;19(9):e0307637. doi: 10.1371/journal.pone.0307637 (PMC11421783; doi:10.1371/journal.pone.0307637)
Supplement: S1 File — (ZIP) [file pone.0307637.s001.zip › NOR_LPLHGO.m]

yalmip('clear');clear all;clc;
%% Example 1 L_am[28]
[A,B,C,Lipscitz,nsys,cy,lambda_M]=initiation();

K = basic_assign_algorithm(lambda_M,nsys);
%%建立M矩阵并求解LPV方程获得l值   
j=2;
E_all=[];
Q_all=[];
M = [-K(1,1) 1; -K(1,2) 0];

while j <= nsys-1
    E = [-K(j,1) 1; -K(j,2) 0];
    E_all = {E_all,E};
    Q = [0 K(j,1); 0 K(j,2)];
    Q_all = {Q_all,Q};
    N = [0 0; 0 1];
    O = zeros(2,2*j-4);
    N_external = [O N]';
    Q_external = [O Q];
    M = [M N_external;Q_external E];
    j=j+1;
end

I = eye(2*nsys-2);
P = lyap(M',I);

l = 2*Lipscitz*norm(P,2);
% l = 25;
% L = l;


%% 
[A_e,B_e,B_phi,L1,L2] = limited_power_HGO(nsys,K,l)
eig(M)

T=[];
i = 1;
while i<=nsys-1
   T = blkdiag(T,diag([l,l^2]));
   i = i+1;
end
K = T*reshape(K',1,[])';
%% 子程序

%%初始化参数
function [A,B,C,Lipscitz,nsys,cy,lambda_M]=initiation()
    Lipscitz = 1;
    
    nsys = 7;
    cy = 1;
    lambda_M = [-0.1 -0.2 -0.2 -0.3 -0.3 -0.4 -0.4 -0.5 -0.5 -0.6 -0.6 -0.7 -0.7];
    lambda_M = lambda_M(1:2*nsys-1);
    A = [zeros(nsys-1,1) eye(nsys-1);
         0               zeros(1,nsys-1)];
    B = [zeros(nsys-1,1); 1];
    C = [eye(cy) zeros(cy,nsys-cy)];
end

%%给定M的特征值求反馈矩阵K
function [K] = basic_assign_algorithm(lambda_M,nsys)
    K = zeros(nsys-1,2);    
    poly_M = zeros(2*nsys-2,nsys-1);

    i=nsys-1;
    syms ki1;
    Trans = eye(2*i-2) + ki1*[0 zeros(1,2*i-3);eye(2*i-3) zeros(1,2*i-3)'];
        
    poly_M_i=poly(lambda_M(1:2*i));
    poly_M(1:2*i,i)=poly_M_i(2:end)';
    while i >= 2
        
        syms ki1;
        
        
        %ki1_m = zeros(1,2*i-2);

        Trans = eye(2*i-2) + ki1*[0 zeros(1,2*i-3);eye(2*i-3) zeros(1,2*i-3)'];
    
        v2 = [zeros(1,2*i-3) 1];
        poly_ki1 = ki1^(2*i-1) + ki1*v2/Trans*poly_M(1:2*i-2,i)-poly_M(2*i-1,i);
        
        eq1 = poly_ki1==0;
        
        %equation = poly_M_k ==poly_M(1:2*i,i);
        S_ki1=solve(eq1,ki1,"Real",true);
        K(i,1)=S_ki1(1);
        
        K(i,2) = K(i,1)* poly_M(2*i,i) / poly_M(2*i-1,i);
        ki1 = K(i,1);

        poly_M_i_1 = inv(subs(Trans))*(poly_M(1:2*i-2,i)-[K(i,1) zeros(1,2*i-3)]');
        poly_M(1:2*i-2,i-1)=poly_M_i_1(1:end);
        i=i-1;
    end
    K(1,1) = poly_M_i_1(1);
    K(1,2) = poly_M_i_1(2);
    K
end

%%observer part parameter

function[A_e,B_e,B_phi,L1,L2] = limited_power_HGO(nsys,K,l)
    i=2;
    A = [-l*K(1,1) 1;-l^2*K(1,2) 0];
    B = [0 1]';
    C = [1 0];
    N = [0 0;0 1];
    A_e = A;
    B_e = [l 0;0 l^2]*K(i-1,:)';
    L1_o = [];
    L2_o = [];
    while i<=nsys-1
        E = [-l*K(i,1) 1;-l^2*K(i,2) 0];
        Q = [0 l*K(i,1);0 l^2*K(i,2)];
        O = zeros(2,2*i-4);
        N_external = [O N]';Q_external = [O Q];
        A_e = [A_e N_external;Q_external E];
        L1_o = [L1_o zeros(i-2,2); zeros(2*i-4,1)' C];
        L2_o = [L2_o zeros(i-2,2); zeros(2*i-4,1)' B'];
        i = i+1;
    end
    B_e = [[l 0;0 l^2]*[K(1,1);K(1,2)];zeros(2*nsys-4,1)];
    B_phi = [zeros(1,2*nsys-3) 1]';

    L1 = [L1_o zeros(nsys-2,2); zeros(2*(nsys-2),2)' eye(2)];
    L2 = [eye(2) zeros(2*(nsys-2),2)'; zeros(nsys-2,2) L2_o];
end
