# Supplementary material for: Low peaking-phenomenon cascade high-gain observer design with LPV/LMI method
Source: PLoS One. 2024 Sep 24;19(9):e0307637. doi: 10.1371/journal.pone.0307637 (PMC11421783; doi:10.1371/journal.pone.0307637)
Supplement: S1 File — (ZIP) [file pone.0307637.s001.zip › NOR_STDHGO.m]

clear all; clc; close all;yalmip('clear');
nsys = 7;
A = [zeros(nsys-1,1) eye(nsys-1); zeros(1,nsys)];
B = [zeros(1,nsys-1) 1]';
C = [1 zeros(1,nsys-1)];

nsys = size(A,1);
cy = size(C,1);

epsilon = 0.01;                                                             %for gridding
lambda = 1;                                                                 %
Lipscitz = 1;%195.8713;
theta = 1;

[theta,lmi_state,P,R]=lmi_solve(A,C,Lipscitz,nsys,cy,epsilon);
T = [theta];
for i = 2:1:nsys
    T = blkdiag(T,theta^i);
end
if lmi_state == 0
    disp('Feasible from Solver')
elseif lmi_state == 1
    disp('Infeasible from Solver')
else
    disp('Error')
end

eye(nsys)/P*R'

theta

%% %%%subprogram
function[theta,lmi_state,P,R]=lmi_solve(A,C,Lipscitz,nsys,cy,epsilon)
    P = sdpvar(nsys,nsys);
    R = sdpvar(cy,nsys);
    G = [P>=0];
    G = G + [A'*P+P*A-C'*R-R'*C+epsilon*eye(nsys)<=0];

    ops = sdpsettings('verbose',0,'solver','SDPT3');
    diagnostic = optimize(G,[],ops);
    lmi_state = diagnostic.problem;
    
    P = double(P);
    R = double(R);
    kf = nsys*Lipscitz;
    theta = 2*kf*lambda_max(P)/epsilon;
end
