# Supplementary material for: Low peaking-phenomenon cascade high-gain observer design with LPV/LMI method
Source: PLoS One. 2024 Sep 24;19(9):e0307637. doi: 10.1371/journal.pone.0307637 (PMC11421783; doi:10.1371/journal.pone.0307637)
Supplement: S1 File — (ZIP) [file pone.0307637.s001.zip › single-link_robot_arm_system/LMI_FHGO.m]

clc; yalmip('clear');
% clear all;close all;
nsys =4;
An = [zeros(nsys-1,1) eye(nsys-1);
     0               zeros(1,nsys-1)];
B = [zeros(1,nsys-1) 1]';
Cn = [1 zeros(1,nsys-1)];

A = [An     zeros(nsys,nsys);
     Cn'*Cn An'];
C = [zeros(nsys,nsys) -eye(nsys)];


nsys = size(An,1);
cy = size(Cn,1);

epsilon = 0.01;                                                             %for gridding
gamma = 0.5;                                                                %initial number to choose sigma value huge enough
vgain = 10;%10^5;                                                                %initial gain norm of feedback matrix L
j0 = 0 ;                                                                     %compromise index j0={1,...,n}
lambda = 1;                                                                 %
Lipscitz = 20;%195.8713;
theta = 10^3;
theta_1= 2;
[theta,lmi_state,P,R,H,s,L,all_an]=lmi_solve(A,C,Lipscitz,nsys,gamma,j0,theta);
[theta,lmi_state,P,R,H,s,L,all_an]=lmi_solve(A,C,Lipscitz,nsys,gamma,j0,theta);
i=0;
while lmi_state==0
    theta_2 = theta_1;
    theta_1 = theta;
    [theta,lmi_state,P,R,H,s,L,all_an]=lmi_solve(A,C,Lipscitz,nsys,gamma,j0,theta);
    
    if abs(theta-theta_1) <= 0.001
        break;
    end
    if abs(theta-theta_2) <= 0.001
        break;
    end
end

if lmi_state == 0
    disp('Feasible from Solver')
elseif lmi_state == 1
    disp('Infeasible from Solver')
else
    disp('Error')
end

disp(L);
L1 = L;
Kn = (L(1:size(L,1)/2,:))
Dn = (L(size(L,1)/2+1:end,:))
[An -theta*Kn;Cn'*Cn An'-Dn]
eig([An -theta*Kn;Cn'*Cn An'-Dn])
%% %%%subprogram
function[theta,lmi_state,P,R,H,s,L,all_an]=lmi_solve(A,C,Lipscitz,nsys,gamma,j0,theta)
    s = gamma/(1-gamma);

    phi = [Lipscitz,-Lipscitz];
    [a0,a1,a2,a3] = ndgrid(phi);
    all_an = [a0(: ) a1(: ) a2(: ) a3(: )];
    
    P = blkdiag(sdpvar(nsys,nsys,'symmetric'),diag(sdpvar(nsys,1)));%blkdiag(sdpvar(nsys,nsys),diag(sdpvar(nsys,1)));
    R = [sdpvar(nsys,nsys,'full');
         diag(sdpvar(nsys,1))];

    i=1;
    j=1;
    H = zeros(2*nsys,2*nsys);
    G = [P >= 0];
    I = eye(2*nsys);
    while i <= 2^j0
        while j <= j0
            H(nsys,nsys-j0+j) = all_an(i,j)/(theta^(1+j0-j));
            j = j+1;
        end
        Aphi = H + A;
        lmi = Aphi'*P+P*Aphi+C'*R'+R*C;
        G = G + [lmi <= 0];
        i = i+1;
        j = 1;
    end

    G = G+[R>=zeros(size(R))];
    G = G+[P(1,1)>=0.01];
    ops = sdpsettings('verbose',0,'solver','sdpt3');
    diagnostic = optimize(G,[],ops);
    lmi_state = diagnostic.problem;
    
    P = double(P);
    R = double(R);
    
    k_j0 = Lipscitz;
    theta_j0 = 2*k_j0*lambda_max(P);
    theta = max([1 (theta_j0^(1/(1+j0)))]);
    T = diag([theta,theta^2,theta^3,theta^4]);
    L = inv(P)*R;
end
