# Supplementary material for: Low peaking-phenomenon cascade high-gain observer design with LPV/LMI method
Source: PLoS One. 2024 Sep 24;19(9):e0307637. doi: 10.1371/journal.pone.0307637 (PMC11421783; doi:10.1371/journal.pone.0307637)
Supplement: S1 File — (ZIP) [file pone.0307637.s001.zip › single-link_robot_arm_system/LMI_LPHHGO.m]

yalmip('clear');
clear all;

clc;
nsys = 4;

A2 = [0 1;0 0]; B2 = [0 1]'; C2 = [1 0];

N = B2*B2';
E = [0 1;
     0 1];

j0 = 2;
A = A2;
C = -[1;1]*C2;
i = 1;
while i<=nsys-2
    i = i+1;
    N_bar = [zeros(2*i-4,2); N];
    KiB_bar = [zeros(2,2*i-4) [1;1]*B2'];
    A = [A                    N_bar;
         zeros(2,2*i-2)       A2];
    C = [C    zeros(2*i-2,2);
         KiB_bar     -[1;1]*C2];
end

theta = 10^3;
lambda = 1;
Lipschitz = 1;%0.01;

lmi_state = 0;

i = 1;

dtheta = 0.01;

while lmi_state ~= 1
    [T,theta,L,lmi_state] = lmisolve_m(theta,A,C,nsys,lambda,Lipschitz,j0);
    [T,theta_,L,lmi_state] = lmisolve_m(theta,A,C,nsys,lambda,Lipschitz,j0);
    [T,theta__,L,lmi_state] = lmisolve_m(theta,A,C,nsys,lambda,Lipschitz,j0);
    i = i+1;
    if abs(theta - theta_) < dtheta
            if theta == theta__
                break;
            end
        break;
    end
end

eig(A+L*C)
A+L*C
L*C

theta =theta
T=[];
i = 1;
while i<=nsys-1
   T = blkdiag(T,diag([theta,theta^2]));
   i = i+1;
end
% M = A+L*T*C
M = A+T*L*C


A = [zeros(nsys-1,1) eye(nsys-1); zeros(1,nsys)];
B = [zeros(1,nsys-1) 1]';
% % C = [1 zeros(1,nsys-1)];
A_e = M;
B_e = -A_e(:,1);
i=1;
L1 =[];
while i<=nsys-2
    L1 = blkdiag(L1,[1 0]);
    i = i+1;
end
L1 = blkdiag(L1,eye(2));
%L=L*T

% 
% 
% 
% 
% 
% LMI SOLVE SUBPROGRAM
function[T,theta,L,lmi_state] = lmisolve_m(theta,A,C,nsys,lambda,Lipschitz,j0)
yalmip('clear');

Lipschitz1 = Lipschitz; 
Lipschitz = Lipschitz*nsys^0.5;
P = sdpvar(2,2,'symmetric');
R = sdpvar(2,2,'full');
i=1;
    while i<=nsys-2
        P = blkdiag(P,sdpvar(2,2,'symmetric'));
        R = blkdiag(R,sdpvar(2,2,'full'));
        i=i+1;
    end

    i=j0;
    G = [P >= 0];
    while i >= 1
            H = zeros(2*nsys-2,2*nsys-2);
            if i == j0
                H(2*nsys-2,2*nsys-2)=Lipschitz/(theta^(1+j0-i));
            else
                H(2*nsys-2,2*(nsys-j0+i)-1)=Lipschitz/(theta^(1+j0-i));
            end
        Aphi = H + A;
        G = G + [Aphi'*P+P*Aphi+C'*R+R'*C <= 0];
        Aphi = -H + A;
        G = G + [Aphi'*P+P*Aphi+C'*R+R'*C <= 0];
        i = i-1;
    end


ops = sdpsettings('verbose',0,'solver','sdpt3');
diagnostic = optimize(G ,[],ops);
lmi_state = diagnostic.problem;
if lmi_state == 0
    disp('Feasible from Solver')
elseif lmi_state == 1
    disp('Infeasible from Solver')
elseif lmi_state == -3
    disp('Solver not found, so of course x is not optimized')
else
    disp('Error')
end
P = double(P);
R = double(R);
rho = max(eig(P));
L = P\R;
lambda = abs(min(eig(A+L*C)));
kf = Lipschitz1 * sqrt(nsys*(nsys+1)/2)/lambda;
theta = (2*kf*rho)^(1/(nsys-j0+1))

theta0 =theta;
% theta=25;
T=[];
i = 1;
while i<=nsys-1
   T = blkdiag(T,diag([theta0,theta0^2]));
   i = i+1;
end
end
