# Supplementary material for: Low peaking-phenomenon cascade high-gain observer design with LPV/LMI method
Source: PLoS One. 2024 Sep 24;19(9):e0307637. doi: 10.1371/journal.pone.0307637 (PMC11421783; doi:10.1371/journal.pone.0307637)
Supplement: S1 File — (ZIP) [file pone.0307637.s001.zip › single-link_robot_arm_system/main.asv]

% run LMI_LPHHGO.m
% run SIM_LMI_LPHHGO.m
% z_hat_LPLHGO = z_hat;
% z_LPLHGO = z;
% x_hat_LPLHGO = x_hat;
% x_LPLHGO = x;
% t_LPLHGO = t1;
% 
% run SIM_LMI_LPHHGO_noise.m
% z_hat_LPLHGO_noise = z_hat;
% z_LPLHGO_noise = z;
% x_hat_LPLHGO_noise = x_hat;
% x_LPLHGO_noise = x;
% t_LPLHGO_noise = t1;
% 
% 
% run SIM_LMI_LPHHGO_noise_filtered.m
% z_hat_LPLHGO_noise_f = z_hat;
% z_LPLHGO_noise_f = z;
% x_hat_LPLHGO_noise_f = x_hat;
% x_LPLHGO_noise_f = x;
% t_LPLHGO_noise_f = t1;
% 
% run NOR_LPLHGO.m
% run SIM_LMI_LPHHGO.m
% z_hat_LPLHGO_POLE = z_hat;
% z_LPLHGO_POLE = z;
% x_hat_LPLHGO_POLE = x_hat;
% x_LPLHGO_POLE = x;
% t_LPLHGO_POLE = t1;
% 
% run SIM_LMI_LPHHGO_noise.m
% z_hat_LPLHGO_POLE_noise = z_hat;
% z_LPLHGO_POLE_noise = z;
% x_hat_LPLHGO_POLE_noise = x_hat;
% x_LPLHGO_POLE_noise = x;
% t_LPLHGO_POLE_noise = t1;
% 
% 
% run LMI_STDHGO.m
% run SIM_LMI_STDHGO.m
% z_hat_STDHGO = z_hat;
% z_STDHGO = z;
% x_hat_STDHGO = x_hat;
% x_STDHGO = x;
% t_STDHGO = t1;
% 
% run SIM_LMI_STDHGO_noise.m
% z_hat_STDHGO_noise = z_hat;
% z_STDHGO_noise = z;
% x_hat_STDHGO_noise = x_hat;
% x_STDHGO_noise = x;
% t_STDHGO_noise = t1;
% 
% run SIM_LMI_STDHGO_noise_filtered.m
% z_hat_STDHGO_noise_f = z_hat;
% z_STDHGO_noise_f = z;
% x_hat_STDHGO_noise_f = x_hat;
% x_STDHGO_noise_f = x;
% t_STDHGO_noise_f = t1;
% 
% run SIM_LMI_FHGO_noise.m
% z_hat_FHGO_noise = z_hat;
% z_FHGO_noise = z;
% x_hat_FHGO_noise = x_hat;
% x_FHGO_noise = x;
% t_FHGO_noise = t1;
% % 
% 
save('figure&data/Single-link_Robot_Arm/Single-link_Robot_Arm',"z_hat_LPLHGO","z_LPLHGO","x_hat_LPLHGO","x_LPLHGO","t_LPLHGO","z_hat_LPLHGO_noise","z_LPLHGO_noise","x_hat_LPLHGO_noise","x_LPLHGO_noise","t_LPLHGO_noise","z_hat_STDHGO","z_STDHGO","x_hat_STDHGO","x_STDHGO","t_STDHGO","z_hat_STDHGO_noise","z_STDHGO_noise","x_hat_STDHGO_noise","x_STDHGO_noise","t_STDHGO_noise","x_hat_FHGO_noise","x_FHGO_noise","t_FHGO_noise","z_hat_LPLHGO_POLE","z_LPLHGO_POLE","x_hat_LPLHGO_POLE","x_LPLHGO_POLE","t_LPLHGO_POLE","z_hat_LPLHGO_POLE_noise","z_LPLHGO_POLE_noise","x_hat_LPLHGO_POLE_noise","x_LPLHGO_POLE_noise","t_LPLHGO_POLE_noise")
save('figure&data/Single-link_Robot_Arm/filtered_noise',"z_hat_LPLHGO_noise_f","z_LPLHGO_noise_f","x_hat_LPLHGO_noise_f","x_LPLHGO_noise_f","t_LPLHGO_noise_f","z_hat_STDHGO_noise_f","z_STDHGO_noise_f","x_hat_STDHGO_noise_f","x_STDHGO_noise_f","t_STDHGO_noise_f","x_hat_FHGO_noise","x_FHGO_noise","t_FHGO_noise")
% 

% clear all;close all;
load("figure&data\Single-link_Robot_Arm\Single-link_Robot_Arm.mat")
load("figure&data\Single-link_Robot_Arm\filtered_noise.mat")

 run NOR_STDHGO.m
 run SIM_LMI_STDHGO.m
z_hat_STDHGO_ = z_hat;
z_STDHGO_ = z;
x_hat_STDHGO_ = x_hat;
x_STDHGO_ = x;
t_STDHGO_ = t1;

run SIM_LMI_STDHGO_noise.m
z_hat_STDHGO__noise = z_hat;
z_STDHGO__noise = z;
x_hat_STDHGO__noise = x_hat;
x_STDHGO__noise = x;
t_STDHGO__noise = t1;

clear('z_hat','z','x_hat','x','t1')

t_LPLHGO = t_STDHGO_;
figure(1);
i=1;
while i<=4
subplot(2,2,i);
plot(t_LPLHGO,x_LPLHGO(:,i),'-',t_LPLHGO,x_hat_LPLHGO(:,i),'--','LineWidth',1.5)

xlabel('t')
ylabel(['$x' '_' num2str(i) '$'],'Interpreter','latex')
grid on
legend(['$x' '_' num2str(i) '$'],['$\hat{x}' '_' num2str(i) '$'],'Interpreter','latex','Location','best')
i=i+1;
end
% savefig('figure&data/Single-link_Robot_Arm/LPLHGO_LMI.fig')
saveas(1,['figure&data/Single-link_Robot_Arm/LPLHGO_LMI','.pdf']);% Figure 保存

figure(2);
i=1;
while i<=4
subplot(2,2,i);
plot(t_STDHGO,x_STDHGO(:,i),'-',t_STDHGO,x_hat_STDHGO(:,i),'--','LineWidth',1.5)
xlabel('t')
ylabel(['$x' '_' num2str(i) '$'],'Interpreter','latex')
grid on
legend(['$x' '_' num2str(i) '$'],['$\hat{x}' '_' num2str(i) '$'],'Interpreter','latex','Location','best')
i=i+1;
end
% savefig('figure&data/Single-link_Robot_Arm/STDHGO_LMI.fig')
saveas(2,['figure&data/Single-link_Robot_Arm/STDHGO_LMI','.pdf']);% Figure 保存
e_stdhgo=x_hat_STDHGO_-x_STDHGO_;
e_stdhgo_lmi=x_hat_STDHGO-x_STDHGO;
e_lplhgo_lmi=x_hat_LPLHGO-x_LPLHGO;
e_lplhgo_pole=x_hat_LPLHGO_POLE-x_LPLHGO_POLE;
figure(3);
i=1;
while i<=4
subplot(2,2,i);
% plot(t_STDHGO,e_stdhgo_lmi(:,i),'-.','Color',[0.2,0.3,0.4],t_LPLHGO_POLE,e_lplhgo_pole(:,i),'--','Color',[0.2,0.3,0.4],t_LPLHGO,e_lplhgo_lmi(:,i),'-','Color',[0.2,0.3,0.4],'LineWidth',1.5)
plot(t_STDHGO,e_stdhgo_lmi(:,i),'b-.',t_LPLHGO_POLE,e_lplhgo_pole(:,i),'g--',t_LPLHGO,e_lplhgo_lmi(:,i),'r-','LineWidth',1.5)
hold on;
xlim([0,4])
xlabel('t')
ylabel(['$e' '_' num2str(i) '$'],'Interpreter','latex')
grid on
legend(['$e^{STDHGO/LMI}' '_' num2str(i) '$'],['$e^{LPCHGO/POL}' '_' num2str(i) '$'],['$e^{LPCHGO/LMI}' '_' num2str(i) '$'],'Interpreter','latex','Location','best')
i=i+1;
end
% savefig('figure&data/Single-link_Robot_Arm/ERROR.fig')
saveas(3,['figure&data/Single-link_Robot_Arm/error','.pdf']);% Figure 保存

V_LPLHGO = (e_lplhgo_lmi(:,1).^2+e_lplhgo_lmi(:,2).^2+e_lplhgo_lmi(:,3).^2+e_lplhgo_lmi(:,4).^2).^0.5;
V_STDHGO = (e_stdhgo_lmi(:,1).^2+e_stdhgo_lmi(:,2).^2+e_stdhgo_lmi(:,3).^2+e_stdhgo_lmi(:,4).^2).^0.5;
figure(4);
plot(t_LPLHGO,V_LPLHGO,'r-',t_STDHGO,V_STDHGO,'b--','LineWidth',1.5)
xlabel('t')
ylabel(['$\|e\|_2$'],'Interpreter','latex')
grid on
legend(['$\|e\|_2^{LPCHGO}$'],['$\|e\|_2^{STDHGO}$'],'Interpreter','latex','Location','best')
% savefig('figure&data/Single-link_Robot_Arm/V_e.fig')
saveas(4,['figure&data/Single-link_Robot_Arm/V_e','.pdf']);% Figure 保存


e_STDHGO__noise=x_hat_STDHGO__noise-x_STDHGO__noise;
e_STDHGO_noise=x_hat_STDHGO_noise-x_STDHGO_noise;
e_LPLHGO_noise=x_hat_LPLHGO_noise-x_LPLHGO_noise;
e_FHGO_noise=x_hat_FHGO_noise-x_FHGO_noise;
figure(5);
i=1;xl =[5 8];
subplot(2,2,i);
plot(t_LPLHGO_noise,e_LPLHGO_noise(:,i),'r-',t_STDHGO_noise,e_STDHGO_noise(:,i),'g-.',t_FHGO_noise,e_FHGO_noise(:,i),'b--','LineWidth',1.5)
xlim(xl)
xlabel('t')
ylabel(['$e' '_' num2str(i) '$'],'Interpreter','latex')
grid on
legend(['$e^{LPCHGO}' '_' num2str(i) '$'],['$e^{STDHGO}' '_' num2str(i) '$'],['$e^{FILHGO}' '_' num2str(i) '$'],'Interpreter','latex','Location','best')
i=i+1;
subplot(2,2,i);
plot(t_LPLHGO_noise,e_LPLHGO_noise(:,i),'r-',t_STDHGO_noise,e_STDHGO_noise(:,i),'g-.',t_FHGO_noise,e_FHGO_noise(:,i),'b--','LineWidth',1.5)
xlim(xl)
xlabel('t')
ylabel(['$e' '_' num2str(i) '$'],'Interpreter','latex')
grid on
legend(['$e^{LPCHGO}' '_' num2str(i) '$'],['$e^{STDHGO}' '_' num2str(i) '$'],['$e^{FILHGO}' '_' num2str(i) '$'],'Interpreter','latex','Location','best')
i=i+1;
while i<=4
subplot(2,2,i);
plot(t_STDHGO_noise,e_STDHGO_noise(:,i),'b-.',t_FHGO_noise,e_FHGO_noise(:,i),'g--',t_LPLHGO_noise,e_LPLHGO_noise(:,i),'r-','LineWidth',1.5)
xlim(xl)
xlabel('t')
ylabel(['$e' '_' num2str(i) '$'],'Interpreter','latex')
grid on
legend(['$e^{STDHGO}' '_' num2str(i) '$'],['$e^{FILHGO}' '_' num2str(i) '$'],['$e^{LPCHGO}' '_' num2str(i) '$'],'Interpreter','latex','Location','best')
i=i+1;
end
% savefig('figure&data/Single-link_Robot_Arm/error_noise.fig')
saveas(5,['figure&data/Single-link_Robot_Arm/error_noise','.pdf']);% Figure 保存

V_LPLHGO = (e_LPLHGO_noise(:,1).^2+e_LPLHGO_noise(:,2).^2+e_LPLHGO_noise(:,3).^2+e_LPLHGO_noise(:,4).^2).^0.5;
V_STDHGO = (e_STDHGO_noise(:,1).^2+e_STDHGO_noise(:,2).^2+e_STDHGO_noise(:,3).^2+e_STDHGO_noise(:,4).^2).^0.5;
V_FHGO = (e_FHGO_noise(:,1).^2+e_FHGO_noise(:,2).^2+e_FHGO_noise(:,3).^2+e_FHGO_noise(:,4).^2).^0.5;
figure(6);
set(groot);
h1=axes('position',[0.1 0.1 0.85 0.85]);
axes(h1);
plot(t_STDHGO_noise,V_STDHGO,'g-.',t_FHGO_noise,V_FHGO,'b--',t_LPLHGO_noise,V_LPLHGO,'r-','LineWidth',1.2)
xlabel('t')
ylabel(['$\|e\|_2^{noise}$'],'Interpreter','latex')
grid on
legend(['$\|e\|_2^{STDHGO}$'],['$\|e\|_2^{FILHGO}$'],['$\|e\|_2^{LPCHGO}$'],'Interpreter','latex','Location','best')
set(groot);
h2=axes('Position',[0.5 0.5 0.3 0.3]);
axes(h2);          
plot(t_STDHGO_noise,V_STDHGO,'g-.',t_FHGO_noise,V_FHGO,'b--',t_LPLHGO_noise,V_LPLHGO,'r:','LineWidth',1.5)
grid on;
set(h2,'xlim',[5 8]);
% savefig('figure&data/Single-link_Robot_Arm/V_e_with_noise.fig')
saveas(6,['figure&data/Single-link_Robot_Arm/V_e_with_noise','.pdf']);% Figure 保存


y_n=[-0.6 0.6; -5 5;0 50;-160 160];

figure(7);
i=1;
while i<=4
subplot(2,2,i);
plot(t_LPLHGO_noise,x_LPLHGO_noise(:,i),'-',t_LPLHGO_noise,x_hat_LPLHGO_noise(:,i),'--','LineWidth',1.5)
xlabel('t')
ylabel(['$x' '_' num2str(i) '^{noise}' '$'],'Interpreter','latex')
grid on
ylim(y_n(i,:))
legend(['$x' '_' num2str(i) '^{noise}' '$'],['$\hat{x}' '_' num2str(i) '^noise' '$'],'Interpreter','latex','Location','best')
i=i+1;
end
savefig('figure&data/Single-link_Robot_Arm/LPLHGO_LMI_noise.fig')
saveas(7,['figure&data/Single-link_Robot_Arm/LPLHGO_LMI_noise','.pdf']);% Figure 保存

figure(8);
i=1;
while i<=4
subplot(2,2,i);
plot(t_STDHGO_noise,x_STDHGO_noise(:,i),'-',t_STDHGO_noise,x_hat_STDHGO_noise(:,i),'--','LineWidth',1.5)
xlabel('t')
ylabel(['$x' '_' num2str(i) '^{noise}' '$'],'Interpreter','latex')
grid on
ylim(y_n(i,:))
legend(['$x' '_' num2str(i) '^{noise}' '$'],['$\hat{x}' '_' num2str(i) '^noise' '$'],'Interpreter','latex','Location','best')
i=i+1;
end
% savefig('figure&data/Single-link_Robot_Arm/STDHGO_LMI_noise.fig')
saveas(8,['figure&data/Single-link_Robot_Arm/STDHGO_LMI_noise','.pdf']);% Figure 保存

figure(9);
i=1;
while i<=4
subplot(2,2,i);
plot(t_FHGO_noise,x_FHGO_noise(:,i),'-',t_FHGO_noise,x_hat_FHGO_noise(:,i),'--','LineWidth',1.5)
xlabel('t')
ylabel(['$x' '_' num2str(i) '^{noise}' '$'],'Interpreter','latex')
grid on
ylim(y_n(i,:))
legend(['$x' '_' num2str(i) '^{noise}' '$'],['$\hat{x}' '_' num2str(i) '^noise' '$'],'Interpreter','latex','Location','best')
i=i+1;
end
% savefig('figure&data/Single-link_Robot_Arm/FHGO_noise.fig')
saveas(9,['figure&data/Single-link_Robot_Arm/FHGO_noise','.pdf']);% Figure 保存

e_STDHGO_noise=x_hat_STDHGO_noise_f-x_STDHGO_noise_f;
e_LPLHGO_noise=x_hat_LPLHGO_noise_f-x_LPLHGO_noise_f;
e_FHGO_noise=x_hat_FHGO_noise-x_FHGO_noise;
figure(10);
i=1;xl =[0 8];
subplot(2,2,i);
plot(t_LPLHGO_noise_f,e_LPLHGO_noise(:,i),'r-',t_STDHGO_noise_f,e_STDHGO_noise(:,i),'g-.',t_FHGO_noise,e_FHGO_noise(:,i),'b--','LineWidth',1.5)
xlim(xl)
xlabel('t')
ylabel(['$e' '_' num2str(i) '$'],'Interpreter','latex')
grid on
legend(['$e^{LPCHGO}' '_' num2str(i) '$'],['$e^{STDHGO}' '_' num2str(i) '$'],['$e^{FILHGO}' '_' num2str(i) '$'],'Interpreter','latex','Location','best')
i=i+1;
subplot(2,2,i);
plot(t_LPLHGO_noise_f,e_LPLHGO_noise(:,i),'r-',t_STDHGO_noise_f,e_STDHGO_noise(:,i),'g-.',t_FHGO_noise,e_FHGO_noise(:,i),'b--','LineWidth',1.5)
xlim(xl)
xlabel('t')
ylabel(['$e' '_' num2str(i) '$'],'Interpreter','latex')
grid on
legend(['$e^{LPCHGO}' '_' num2str(i) '$'],['$e^{STDHGO}' '_' num2str(i) '$'],['$e^{FILHGO}' '_' num2str(i) '$'],'Interpreter','latex','Location','best')
i=i+1;
while i<=4
subplot(2,2,i);
plot(t_STDHGO_noise_f,e_STDHGO_noise(:,i),'g-.',t_FHGO_noise,e_FHGO_noise(:,i),'b--',t_LPLHGO_noise_f,e_LPLHGO_noise(:,i),'r-','LineWidth',1.5)
xlim(xl)
xlabel('t')
ylabel(['$e' '_' num2str(i) '$'],'Interpreter','latex')
grid on
legend(['$e^{STDHGO}' '_' num2str(i) '$'],['$e^{FILHGO}' '_' num2str(i) '$'],['$e^{LPCHGO}' '_' num2str(i) '$'],'Interpreter','latex','Location','best')
i=i+1;
end
% savefig('figure&data/Single-link_Robot_Arm/error_noise_f.fig')
saveas(10,['figure&data/Single-link_Robot_Arm/error_noise_f','.pdf']);% Figure 保存

V_LPLHGO = (e_LPLHGO_noise(:,1).^2+e_LPLHGO_noise(:,2).^2+e_LPLHGO_noise(:,3).^2+e_LPLHGO_noise(:,4).^2).^0.5;
V_STDHGO = (e_STDHGO_noise(:,1).^2+e_STDHGO_noise(:,2).^2+e_STDHGO_noise(:,3).^2+e_STDHGO_noise(:,4).^2).^0.5;
V_FHGO = (e_FHGO_noise(:,1).^2+e_FHGO_noise(:,2).^2+e_FHGO_noise(:,3).^2+e_FHGO_noise(:,4).^2).^0.5;
figure(11);
set(groot);
h1=axes('position',[0.1 0.1 0.85 0.85]);
axes(h1);
plot(t_STDHGO_noise_f,V_STDHGO,'g-.',t_FHGO_noise,V_FHGO,'b--',t_LPLHGO_noise_f,V_LPLHGO,'r-','LineWidth',1.2)
xlabel('t')
ylabel(['$\|e\|_2^{noise}$'],'Interpreter','latex')
grid on
legend(['$\|e\|_2^{STDHGO}$'],['$\|e\|_2^{FILHGO}$'],['$\|e\|_2^{LPCHGO}$'],'Interpreter','latex','Location','best')
set(groot);
h2=axes('Position',[0.5 0.5 0.3 0.3]);
axes(h2);          
plot(t_STDHGO_noise_f,V_STDHGO,'g-.',t_FHGO_noise,V_FHGO,'b--',t_LPLHGO_noise_f,V_LPLHGO,'r-','LineWidth',1.5)
grid on;
set(h2,'xlim',[5 8]);
% savefig('figure&data/Single-link_Robot_Arm/V_e_with_noise_f.fig')
saveas(11,['figure&data/Single-link_Robot_Arm/V_e_with_noise_f','.pdf']);% Figure 保存
