# Supplementary material for: Low peaking-phenomenon cascade high-gain observer design with LPV/LMI method
Source: PLoS One. 2024 Sep 24;19(9):e0307637. doi: 10.1371/journal.pone.0307637 (PMC11421783; doi:10.1371/journal.pone.0307637)
Supplement: S1 File — (ZIP) [file pone.0307637.s001.zip › single-link_robot_arm_system/noise_test.m]

[x,noisyx] = wnoise('doppler',10,7);
subplot(2,1,1)
plot(loc,x)
title('Clean Doppler')
ylim([-15 15])
subplot(2,1,2)
plot(loc,noisyx)
title('Noisy Doppler')
ylim([-15 15])
