# Supplementary material for: Low peaking-phenomenon cascade high-gain observer design with LPV/LMI method
Source: PLoS One. 2024 Sep 24;19(9):e0307637. doi: 10.1371/journal.pone.0307637 (PMC11421783; doi:10.1371/journal.pone.0307637)
Supplement: S1 File — (ZIP) [file pone.0307637.s001.zip › single-link_robot_arm_system/odesim.m]

u = 0;
x0 = [1;0;0;0];
tspan = [0 0.5];

x_hat0 = [0;0;0;0];
epsilon0 = zeros(2*size(A,1)-2,1);

[t1,all1] = ode45(@(t,all) lplhgo(t,all,u,A,B,A_e,B_e,L1), tspan, [x0;epsilon0]);
    x = all1(:,1:size(A,1));
    epsilon = all1(:,size(A,1)+1:end);
    i=1; 
    x_hat = [epsilon(:,1),epsilon(:,3),epsilon(:,5),epsilon(:,6)];
    t=t1;

save('figure&data/lplhgo_lmi.mat','t','x','x_hat')

% [t2,all2] = ode45(@(t,all) stdhgo(t,all,u,A,B,L), tspan, [x0;x_hat0]);
%     x = all2(:,1:size(A,1));
%     x_hat = all2(:,size(A,1)+1:end);
%     t=t2;
% save('figure&data/stdhgo_lmi.mat','t','x','x_hat')
%% 文中给出观测器参数对应误差系统
% LPLHGO
function dall = lplhgo(t,all,u,A,B,A_e,B_e,L1)
    
    x = [all(1:size(A,1),1)];
    epsilon = [all(size(A,1)+1:end,1)];
    
    varphi = varphi_func(x);
    varphi_s = varphi_func(L1*epsilon);
    y = x(1);
    y = x(1)+0.1*(2*rand-1);
    dx = A*x+B*varphi;
    depsilon = A_e*epsilon+B_e*y+[zeros(2*size(A,1)-3,1);varphi_s];
    dall = [dx;depsilon];
end
% STDHGO
function dall = stdhgo(t,all,u,A,B,L)
    x = [all(1:size(A,1),1)];
    x_hat = [all(size(A,1)+1:end,1)];
    
    varphi = varphi_func(x);
    varphi_s = varphi_func(x_hat);
%     y = x(1);
    y = x(1)+0.1*(2*rand-1);
    dx = A*x+B*varphi;
    dx_hat = A*x_hat+[zeros(size(A,1)-1,1);varphi_s]+L*(y-x_hat(1));
    dall = [dx;dx_hat];
end


%% LMI计算出的观测器
function depsilon = odefcn_epsilon(t,epsilon,u,y,N,J,F,P,Q,Psi,Phi,B,T,D,Du)
    depsilon = zeros(2,1);
    x_hat = [1 0;1 -1;-1 1]*epsilon + [0 0;0 0;0 2]*[0;y-0.0025*u];
    f = p(x_hat(1));
    depsilon = [0.0704 0.0704;1.8483 -1.8483]*epsilon + [0;-0.0025]*u +[0 0.1593;0 -2.0115]*[0;y-0.0025*u] +[-0.0889;0.1632]*f;
end


%% 非线性函数
function f = varphi_func(x)
    k0=1;
    f = k0^2*sin(x(1))^2*(x(2)-1)+k0*x(2)^3*cos(x(1))+k0^2*cos(x(1))^2;
end
function f = varphi_s(x)
    f = 0.1689.*x.^4 + 0.07667.*x.^3 - 1.433.*x.^2 + 2.54.*x.^1 + 2.81;
end

%% 绘图
function odeplot(t,all,A,u,L1)

    x = all(:,size(A,1):end);
    epsilon = all(:,size(A,1)+1:end);
    i=1;
    x_hat = [];
    while i <= size(epsilon,1)
        x_hat = [x_hat;(L1*epsilon(i,:)')'];
        i=i+1;
    end
    
    
    
    e = x_hat-x;
    figure();
    set(groot);
    h1=axes('position',[0.08 0.1 0.85 0.85]);
    axes(h1);
    plot(t,e,'-','LineWidth',1.5,'Color','k')
%     legend('实际SOC','估计SOC')
%     xlabel('t')
%     ylabel('SOC')
%     title('OCV-SOC特性10%建模误差下的DST电流下的SOC估计曲线')
%     grid on;
%     set(groot);
%     h2=axes('Position',[0.15 0.5 0.25 0.25]);
%     axes(h2);          
%     plot(t,X(:,1),'--',t,X(:,3),'-','LineWidth',1.5,'Color','k')
%     grid on;
%     set(h2,'xlim',[40 150]);
%     h3=axes('Position',[0.5 0.35 0.25 0.25]);
%     axes(h3);          
%     plot(t,X(:,1),'-.',t,X(:,3),'-','LineWidth',1.5,'Color','k')
%     grid on;
%     set(h3,'xlim',[2000 2400]);
%     figure()
%     set(groot);
%     h1=axes('position',[0.08 0.1 0.85 0.85]);
%     axes(h1);
%     plot(t,e,'-','LineWidth',1.5,'Color','k')
%     grid on;
%     xlabel('t')
%     ylabel(['$e_{SOC}$'],'Interpreter','latex')
%     title('OCV-SOC特性10%建模误差下的DST电流SOC估计误差曲线');
%     set(groot);
%     h3=axes('Position',[0.5 0.35 0.25 0.25]);
%     plot(t,e,'-','LineWidth',1.5,'Color','k')
%     grid on;
%     set(h3,'xlim',[2000 2400]);
end
