# Supplementary material for: Low peaking-phenomenon cascade high-gain observer design with LPV/LMI method
Source: PLoS One. 2024 Sep 24;19(9):e0307637. doi: 10.1371/journal.pone.0307637 (PMC11421783; doi:10.1371/journal.pone.0307637)
Supplement: S1 File — (ZIP) [file pone.0307637.s001.zip › single-link_robot_arm_system/plot_emgernce.m]

e_stdhgo=x_hat_STDHGO_-x_STDHGO_;
e_lplhgo_lmi=x_hat_LPLHGO-x_LPLHGO;
e_lplhgo_pole=x_hat_LPLHGO_POLE-x_LPLHGO_POLE;
e_FHGO=x_hat_FHGO-x_FHGO;


e_LPLHGO_POLE_noise=x_hat_LPLHGO_POLE_noise-x_LPLHGO_POLE_noise;
e_STDHGO__noise=x_hat_STDHGO__noise-x_STDHGO__noise;
e_LPLHGO_noise=x_hat_LPLHGO_noise-x_LPLHGO_noise;
e_FHGO_noise=x_hat_FHGO_noise-x_FHGO_noise;
t1 = t_LPLHGO_POLE;
figure(1)
i = 1;
while i<5
    subplot(2,2,i)
plot(t1,e_stdhgo(:,i),'g-.',t1,e_lplhgo_pole(:,i),'m--',t1,e_FHGO(:,i),'b--',t1,e_lplhgo_lmi(:,i),'r-','LineWidth',1.5)
xlim([0,1])
xlabel('t')
ylabel(['$e' '_' num2str(i) '^{noise}' '$'],'Interpreter','latex')
grid on;
legend(['$e' '_' num2str(i) '^{STDHGO}' '$'],['$e' '_' num2str(i) '^{LPCHGO/POL}' '$'],['$e' '_' num2str(i) '^{FHGO}' '$'],['$e' '_' num2str(i) '^{LPCHGO/LMI}' '$'],'Interpreter','latex','Location','best')

i = i +1;
end
t1 = t_LPLHGO_noise;
figure(2)
i=1
while i<5
    subplot(2,4,i)
plot(t1,e_STDHGO__noise(:,i),'g-.',t1,e_LPLHGO_POLE_noise(:,i),'m--',t1,e_FHGO_noise(:,i),'b--',t1,e_LPLHGO_noise(:,i),'r-','LineWidth',1.5)
xlim([1.99,2.4])
xlabel('t')
ylabel(['$e' '_' num2str(i) '^{noise}' '$'],'Interpreter','latex')
grid on;
legend(['$e' '_' num2str(i) '^{STDHGO}' '$'],['$e' '_' num2str(i) '^{LPCHGO/POL}' '$'],['$e' '_' num2str(i) '^{FHGO}' '$'],['$e' '_' num2str(i) '^{LPCHGO/LMI}' '$'],'Interpreter','latex','Location','best')

i = i +1;
end

i=1
while i<5
    subplot(2,4,i+4)
plot(t1,e_STDHGO__noise(:,i),'g-.',t1,e_LPLHGO_POLE_noise(:,i),'m--',t1,e_FHGO_noise(:,i),'b--',t1,e_LPLHGO_noise(:,i),'r-','LineWidth',1.5)
xlim([8,9])
xlabel('t')
ylabel(['$e' '_' num2str(i) '^{noise}' '$'],'Interpreter','latex')
grid on;

i = i +1;
end
