# Supplementary material for: Low peaking-phenomenon cascade high-gain observer design with LPV/LMI method
Source: PLoS One. 2024 Sep 24;19(9):e0307637. doi: 10.1371/journal.pone.0307637 (PMC11421783; doi:10.1371/journal.pone.0307637)
Supplement: S1 File — (ZIP) [file pone.0307637.s001.zip › single-link_robot_arm_system/processing.m]

clear all;
load("figure&data/lplhgo_lmi.mat");
t1=t;x1=x;x_hat1=x_hat;
e_lplhgo_lmi=x1-x_hat1;
figure(1);
i=1;
while i<=4
subplot(2,2,i);
plot(t1,x1(:,i),'-',t1,x_hat1(:,i),'--','LineWidth',1.5)
xlabel('t')
ylabel(['$x' '_' num2str(i) '$'],'Interpreter','latex')
grid on
legend(['$x' '_' num2str(i) '$'],['$\hat{x}' '_' num2str(i) '$'],'Interpreter','latex','Location','best')
i=i+1;
end
% savefig('figure&data/LPLHGO_LMI.fig')
% saveas(1,['figure&data/LPLHGO_LMI','.svg']);% Figure 保存
load("figure&data/stdhgo_lmi.mat");
t2=t;x2=x;x_hat2=x_hat;
figure(2);
i=1;
while i<=4
subplot(2,2,i);
plot(t2,x2(:,i),'-',t2,x_hat2(:,i),'--','LineWidth',1.5)
xlabel('t')
ylabel(['$x' '_' num2str(i) '$'],'Interpreter','latex')
grid on
legend(['$x' '_' num2str(i) '$'],['$\hat{x}' '_' num2str(i) '$'],'Interpreter','latex','Location','best')
i=i+1;
end
% savefig('figure&data/STDHGO_LMI.fig')
% saveas(2,['figure&data/STDHGO_LMI','.svg']);% Figure 保存
e_stdhgo_lmi=x2-x_hat2;

figure(3);
i=1;
while i<=4
subplot(2,2,i);
plot(t1,e_lplhgo_lmi(:,i),'r-',t2,e_stdhgo_lmi(:,i),'b--','LineWidth',1.5)
xlabel('t')
ylabel(['$e' '_' num2str(i) '$'],'Interpreter','latex')
grid on
legend(['$e^{STDHGO}' '_' num2str(i) '$'],['$e^{LPLHGO}' '_' num2str(i) '$'],'Interpreter','latex','Location','best')
i=i+1;
end
% savefig('figure&data/ERROR.fig')
% saveas(3,['figure&data/error','.svg']);% Figure 保存
