# Supplementary material for: Low peaking-phenomenon cascade high-gain observer design with LPV/LMI method
Source: PLoS One. 2024 Sep 24;19(9):e0307637. doi: 10.1371/journal.pone.0307637 (PMC11421783; doi:10.1371/journal.pone.0307637)
Supplement: S1 File — (ZIP) [file pone.0307637.s001.zip › single-link_robot_arm_system/replay_pid27608.log]

JvmtiExport can_access_local_variables 0
JvmtiExport can_hotswap_or_post_breakpoint 0
JvmtiExport can_post_on_exceptions 0
# 205 ciObject found
instanceKlass java/security/interfaces/RSAPrivateCrtKey
instanceKlass sun/security/pkcs/PKCS8Key
instanceKlass java/security/interfaces/RSAPrivateKey
instanceKlass java/security/PrivateKey
instanceKlass sun/security/jca/ServiceId
instanceKlass java/security/SignatureSpi
instanceKlass javax/crypto/SecretKey
instanceKlass javax/security/auth/Destroyable
instanceKlass sun/security/util/Length
instanceKlass sun/security/util/KeyUtil
instanceKlass sun/text/normalizer/NormalizerBase$1
instanceKlass sun/text/normalizer/NormalizerBase$QuickCheckResult
instanceKlass sun/text/normalizer/NormalizerBase$Mode
instanceKlass sun/text/normalizer/NormalizerBase
instanceKlass java/text/Normalizer
instanceKlass sun/security/x509/AVAKeyword
instanceKlass sun/security/util/ConstraintsParameters
instanceKlass sun/security/pkcs/PKCS9Attribute
instanceKlass sun/security/pkcs/PKCS9Attributes
instanceKlass sun/security/pkcs/SignerInfo
instanceKlass java/security/cert/PolicyQualifierInfo
instanceKlass sun/security/x509/CertificatePolicyId
instanceKlass sun/security/x509/PolicyInformation
instanceKlass sun/security/x509/DistributionPoint
instanceKlass sun/security/x509/DNSName
instanceKlass sun/security/x509/URIName
instanceKlass sun/security/x509/GeneralName
instanceKlass sun/security/x509/AccessDescription
instanceKlass sun/security/util/MemoryCache$CacheEntry
instanceKlass sun/security/x509/X509AttributeName
instanceKlass sun/security/x509/GeneralNames
instanceKlass sun/security/x509/KeyIdentifier
instanceKlass sun/security/x509/OIDMap$OIDInfo
instanceKlass sun/security/x509/PKIXExtensions
instanceKlass sun/security/x509/OIDMap
instanceKlass sun/security/x509/Extension
instanceKlass java/security/cert/Extension
instanceKlass sun/security/x509/CertificateExtensions
instanceKlass java/security/interfaces/RSAPublicKey
instanceKlass java/security/interfaces/RSAKey
instanceKlass java/security/spec/RSAPrivateKeySpec
instanceKlass java/security/spec/RSAPublicKeySpec
instanceKlass java/security/KeyFactorySpi
instanceKlass com/jidesoft/grid/HeaderStyleModel
instanceKlass sun/security/rsa/SunRsaSignEntries
instanceKlass java/awt/GradientPaintContext
instanceKlass sun/security/jca/ProviderList$ServiceList$1
instanceKlass java/security/KeyFactory
instanceKlass java/security/spec/EncodedKeySpec
instanceKlass java/security/spec/KeySpec
instanceKlass sun/security/util/BitArray
instanceKlass sun/security/x509/X509Key
instanceKlass java/security/PublicKey
instanceKlass java/security/Key
instanceKlass sun/security/x509/CertificateX509Key
instanceKlass sun/security/x509/CertificateValidity
instanceKlass sun/security/x509/AVA
instanceKlass sun/security/x509/RDN
instanceKlass javax/security/auth/x500/X500Principal
instanceKlass sun/security/x509/X500Name$1
instanceKlass sun/security/x509/X500Name
instanceKlass sun/security/x509/GeneralNameInterface
instanceKlass sun/security/x509/CertificateAlgorithmId
instanceKlass sun/security/x509/SerialNumber
instanceKlass sun/security/x509/CertificateSerialNumber
instanceKlass sun/security/x509/CertificateVersion
instanceKlass sun/security/x509/X509CertInfo
instanceKlass sun/security/x509/CertAttrSet
instanceKlass sun/security/util/Cache$EqualByteArray
instanceKlass java/awt/PrintGraphics
instanceKlass java/awt/print/PrinterGraphics
instanceKlass java/security/cert/X509Extension
instanceKlass sun/security/util/Cache
instanceKlass sun/swing/ImageCache$Entry
instanceKlass com/sun/java/swing/plaf/windows/AnimationController$PartUIClientPropertyKey
instanceKlass java/security/cert/CertificateFactorySpi
instanceKlass java/security/cert/CertificateFactory
instanceKlass com/sun/java/swing/plaf/windows/AnimationController
instanceKlass sun/security/x509/AlgorithmId
instanceKlass sun/security/util/ByteArrayTagOrder
instanceKlass sun/security/util/ByteArrayLexOrder
instanceKlass java/awt/geom/RectIterator
instanceKlass sun/security/util/DerEncoder
instanceKlass java/awt/geom/PathIterator
instanceKlass sun/security/util/DerValue
instanceKlass sun/security/util/ObjectIdentifier
instanceKlass sun/security/pkcs/ContentInfo
instanceKlass com/mathworks/mwswing/GraphicsUtils
instanceKlass sun/security/util/DerIndefLenConverter
instanceKlass sun/security/util/DerInputStream
instanceKlass sun/security/pkcs/PKCS7
instanceKlass sun/security/util/ManifestDigester$Section
instanceKlass sun/security/util/ManifestDigester$Entry
instanceKlass sun/security/util/ManifestDigester$Position
instanceKlass sun/security/util/ManifestDigester
instanceKlass sun/java2d/opengl/OGLGraphicsConfig
instanceKlass sun/java2d/pipe/hw/AccelGraphicsConfig
instanceKlass sun/java2d/pipe/hw/BufferedContextProvider
instanceKlass sun/awt/SunGraphicsCallback
instanceKlass javax/swing/RepaintManager$4
instanceKlass javax/swing/RepaintManager$2$1
instanceKlass javax/swing/RepaintManager$3
instanceKlass com/mathworks/cmlink/implementations/git/GitAdapterFactory
instanceKlass com/mathworks/cmlink/util/adapter/wrappers/r11b/R11bToInternalCMAdapterFactoryConverter
instanceKlass com/mathworks/cmlink/util/adapter/wrappers/r14a/R14aToInternalCMAdapterFactoryConverter
instanceKlass com/mathworks/cmlink/util/adapter/wrappers/r16b/R16bToInternalCMAdapterFactoryConverter
instanceKlass com/mathworks/cmlink/util/adapter/wrappers/InternalCMAdapterFactoryConverter
instanceKlass com/mathworks/cmlink/management/registration/OsgiCMAdapterFactoryList
instanceKlass com/mathworks/cmlink/management/registration/CMAdapterFactoryList
instanceKlass com/mathworks/cmlink/management/registration/SingletonCMAdapterFactoryList
instanceKlass com/mathworks/cmlink/management/pool/shared/aggregators/AggregatingTerminator$1
instanceKlass com/mathworks/cmlink/management/pool/shared/CMMonitorDispatcher
instanceKlass com/mathworks/cmlink/management/pool/shared/aggregators/AggregatingExceptionHandler
instanceKlass com/mathworks/cmlink/management/pool/shared/aggregators/AggregatingStatusBroadcaster
instanceKlass com/mathworks/util/collections/CopyOnWriteList
instanceKlass com/mathworks/cmlink/management/pool/shared/aggregators/AggregatingProgressIndicator
instanceKlass com/mathworks/cmlink/management/pool/shared/SharedInteractor
instanceKlass com/mathworks/mde/cmdwin/CmdWinDocument$4
instanceKlass com/mathworks/cmlink/api/TerminationListener
instanceKlass com/mathworks/cmlink/management/pool/shared/CMProcessTerminator
instanceKlass com/mathworks/mde/cmdwin/CmdWinDocument$SpecialCharacter
instanceKlass com/mathworks/cmlink/management/pool/AutoRefreshedRecord
instanceKlass com/mathworks/cmlink/management/pool/shared/CMStatusCacheExecutor$1
instanceKlass com/mathworks/mde/cmdwin/CmdWinDocument$AnnotatedInfo
instanceKlass java/util/concurrent/SynchronousQueue$TransferStack$SNode
instanceKlass java/util/concurrent/SynchronousQueue$Transferer
instanceKlass com/mathworks/toolbox/shared/computils/threads/CountingThreadFactory
instanceKlass com/mathworks/toolbox/shared/computils/threads/WrappingExecutorService
instanceKlass com/mathworks/cmlink/management/pool/shared/CMStatusCacheExecutor
instanceKlass com/mathworks/toolbox/cmlinkutils/preferences/PreferenceManager
instanceKlass com/mathworks/cmlink/management/cache/CmStatusCache
instanceKlass com/mathworks/cmlink/management/cache/CmStatusCacheQueries
instanceKlass com/mathworks/widgets/grouptable/AffordanceManager$7
instanceKlass com/mathworks/cmlink/management/cache/RootSearchingCmStatusCacheFactory
instanceKlass com/mathworks/cmlink/management/pool/adapter/PrefBackedAdapterFactoryProvider
instanceKlass com/mathworks/cmlink/util/adapter/transformer/MutableTransformableCMAdapterFactoryProvider$NullAdapterTransformer
instanceKlass com/mathworks/cmlink/util/adapter/transformer/AdapterTransformer
instanceKlass com/mathworks/cmlink/util/adapter/CMAdapterFactoryProviderDecorator
instanceKlass com/mathworks/cmlink/management/pool/PooledCmStatusCacheEntry
instanceKlass com/mathworks/mlwidgets/explorer/model/table/PathAffordance$PathToolTipGenerator
instanceKlass com/mathworks/cmlink/management/pool/PooledCmStatusCacheProvider
instanceKlass com/mathworks/cmlink/util/adapter/CMAdapterFactoryProvider
instanceKlass javax/swing/event/SwingPropertyChangeSupport$1
instanceKlass com/mathworks/cmlink/management/pool/CmStatusCacheProvider
instanceKlass com/mathworks/cmlink/management/pool/shared/SingletonPooledCmStatusCacheProvider
instanceKlass com/mathworks/pathdataservice/PathDataService$5
instanceKlass com/mathworks/mlwidgets/explorer/util/FileSystemFilter
instanceKlass com/mathworks/mlwidgets/explorer/util/FileSystemUtils
instanceKlass com/mathworks/widgets/grouptable/ColorStyle$1
instanceKlass com/mathworks/widgets/grouptable/DisplayEffects$CombinedToolTipGenerator
instanceKlass com/mathworks/sourcecontrol/StatusToolTipAffordance$StatusToolTipGenerator
instanceKlass com/mathworks/mlwidgets/explorer/model/table/LocationAffordance$LocationToolTipGenerator
instanceKlass com/mathworks/widgets/grouptable/DisplayEffects
instanceKlass com/mathworks/mlwidgets/explorer/model/table/PathAffordance$4
instanceKlass com/mathworks/mlwidgets/explorer/model/table/PathAffordance$5
instanceKlass com/mathworks/mlwidgets/explorer/model/table/PathAffordance$3
instanceKlass com/mathworks/mlwidgets/explorer/model/table/PathAffordance$GrayedOutStyle
instanceKlass com/mathworks/mde/explorer/Explorer$PathAffordanceAdapter$1$1
instanceKlass com/mathworks/widgets/grouptable/ColorStyle
instanceKlass com/mathworks/mlwidgets/explorer/model/table/PathAffordance
instanceKlass com/mathworks/widgets/grouptable/GroupingTableRow$1
instanceKlass com/mathworks/widgets/grouptable/GroupingTableTransaction$2
instanceKlass com/mathworks/widgets/grouptable/RowComparator
instanceKlass com/mathworks/widgets/grouptable/OldAscendingSortComparator
instanceKlass com/mathworks/widgets/grouptable/AscendingSortComparator
instanceKlass com/mathworks/mlwidgets/explorer/model/editorfs/EditorFileSystem$1$1
instanceKlass com/mathworks/jmi/AWTUtilities$WatchedRunnable
instanceKlass com/mathworks/jmi/AWTUtilities$WatchDog
instanceKlass com/mathworks/jmi/AWTUtilities
instanceKlass com/mathworks/mde/editor/MatlabEditorApplication$3
instanceKlass com/mathworks/mde/liveeditor/LiveEditorGroup$LiveEditorApplicationListener
instanceKlass com/mathworks/mwswing/MJScrollPane$1
instanceKlass com/mathworks/mde/cmdwin/CmdWinMLIF$8
instanceKlass com/mathworks/mde/cmdwin/FunctionBrowserRowHeader$4$1
instanceKlass com/mathworks/mde/desk/MLDesktop$18
instanceKlass com/mathworks/mlservices/MLExecutionEvent$1
instanceKlass com/mathworks/jmi/MatlabMCR$AWTReplyEvent
instanceKlass java/awt/EventQueue$4
instanceKlass com/mathworks/mlwidgets/shortcuts/ShortcutsToolstripTabFactory$1
instanceKlass com/mathworks/mlwidgets/shortcuts/ShortcutsToolstripTabFactory
instanceKlass java/util/function/Predicate
instanceKlass java/util/function/Consumer
instanceKlass com/mathworks/mlwidgets/favoritecommands/FavoriteCommands$FavoriteActionsProvider
instanceKlass com/mathworks/mlwidgets/favoritecommands/FavoriteCommands$CategoryActionsProvider
instanceKlass java/util/function/UnaryOperator
instanceKlass com/mathworks/mde/cmdhist/AltHistory$17$1
instanceKlass com/mathworks/toolstrip/components/gallery/view/GalleryPopupListenerShower
instanceKlass com/mathworks/mlwidgets/favoritecommands/FavoriteCommands$FavoriteMenuContributor
instanceKlass com/mathworks/widgets/text/STPViewModificationInterface
instanceKlass com/mathworks/matlab/api/debug/ViewProviderKey
instanceKlass com/mathworks/mlwidgets/favoritecommands/FavoriteCommandToolSet$FavoriteToolTipContentProvider
instanceKlass com/mathworks/toolstrip/factory/TSRegistry$1
instanceKlass com/mathworks/mde/desk/MLDesktop$7
instanceKlass com/mathworks/mde/desk/MLDesktop$9
instanceKlass com/mathworks/mde/desk/MLDesktop$6
instanceKlass com/mathworks/toolstrip/factory/ContextTargetingManager$RestoreData
instanceKlass javax/swing/SwingHeavyWeight
instanceKlass com/mathworks/jmi/MatlabPath$CwdChangeWhenAtPrompt$1
instanceKlass com/mathworks/jmi/MatlabPath$CwdChangeWhenAtPrompt
instanceKlass java/awt/SequencedEvent$1
instanceKlass sun/awt/AWTAccessor$SequencedEventAccessor
instanceKlass java/awt/SplashScreen
instanceKlass java/awt/GridBagLayoutInfo
instanceKlass javax/swing/JTable$5
instanceKlass com/jidesoft/swing/StyledLabelBuilder
instanceKlass com/jidesoft/grid/HeaderLineWrapModel
instanceKlass com/mathworks/mde/explorer/Explorer$19
instanceKlass sun/awt/GlobalCursorManager$NativeUpdater
instanceKlass sun/awt/GlobalCursorManager
instanceKlass com/mathworks/toolstrip/impl/ToolstripSectionComponentWithHeader$1
instanceKlass com/mathworks/toolstrip/plaf/SplitButtonUI$Layout
instanceKlass com/mathworks/toolstrip/plaf/ToolstripTabLayout$1
instanceKlass com/google/common/collect/Iterators$2
instanceKlass com/mathworks/mlwidgets/workspace/WorkspaceLog
instanceKlass com/google/common/collect/PeekingIterator
instanceKlass com/mathworks/mlwidgets/workspace/WorkspaceCommands
instanceKlass com/google/common/collect/Iterators
instanceKlass com/mathworks/toolstrip/plaf/ToolstripTabLayout$Section
instanceKlass com/mathworks/services/lmgr/NativeLmgr
instanceKlass com/mathworks/mde/editor/breakpoints/MatlabDebugger$2
instanceKlass com/mathworks/mlservices/MLLicenseChecker
instanceKlass com/mathworks/mde/editor/breakpoints/MatlabDebugger$4
instanceKlass com/mathworks/hg/peer/DebugUtilities$1
instanceKlass com/mathworks/hg/peer/DebugUtilities
instanceKlass com/mathworks/hg/peer/FigureRenderLocker
instanceKlass com/mathworks/hg/peer/FigurePeer$BreakpointDispatch$1
instanceKlass com/mathworks/mlwidgets/debug/DebugActions$2
instanceKlass com/mathworks/widgets/desk/DTClient$DeferredPropertyChange
instanceKlass com/mathworks/toolstrip/plaf/ToolstripHeaderUI$HeaderLayout$Sizes
instanceKlass javax/swing/SizeRequirements
instanceKlass com/mathworks/jmi/NativeWindows
instanceKlass com/sun/java/swing/plaf/windows/WindowsMenuItemUI$1
instanceKlass java/awt/BufferCapabilities
instanceKlass java/awt/AttributeValue
instanceKlass com/mathworks/storage/matlabdrivedesktop/PackageLogger
instanceKlass com/mathworks/storage/matlabdrivedesktop/TripwireEnabler
instanceKlass javax/swing/JTable$AccessibleJTable$AccessibleJTableModelChange
instanceKlass javax/accessibility/AccessibleTableModelChange
instanceKlass sun/util/locale/InternalLocaleBuilder$CaseInsensitiveChar
instanceKlass sun/util/locale/InternalLocaleBuilder
instanceKlass sun/util/locale/StringTokenIterator
instanceKlass sun/util/locale/ParseStatus
instanceKlass sun/awt/im/InputMethodAdapter
instanceKlass java/awt/im/spi/InputMethod
instanceKlass java/awt/im/spi/InputMethodContext
instanceKlass java/awt/im/InputMethodRequests
instanceKlass java/awt/im/InputContext
instanceKlass com/jidesoft/grid/JideTable$t_
instanceKlass com/mathworks/toolstrip/plaf/ToolstripHeaderUI$2
instanceKlass com/mathworks/toolstrip/plaf/ToolstripHeaderUI$MyFocusListener
instanceKlass com/mathworks/toolstrip/plaf/ToolstripHeaderUI$MyMouseListener
instanceKlass com/mathworks/toolstrip/plaf/ToolstripHeaderUI$MyKeyListener
instanceKlass com/mathworks/desktop/mnemonics/MnemonicsManagerImpl$RootProvider
instanceKlass com/mathworks/util/event/EventUtils
instanceKlass com/mathworks/util/event/AbstractInputEventsDispatcher$1
instanceKlass com/mathworks/desktop/mnemonics/MnemonicsManagerImpl$MnemonicEventListener
instanceKlass com/google/common/collect/Sets
instanceKlass com/mathworks/desktop/mnemonics/MnemonicsManagers$DefaultFactory$1
instanceKlass java/awt/event/MouseEvent$1
instanceKlass sun/awt/AWTAccessor$MouseEventAccessor
instanceKlass com/mathworks/util/event/AbstractInputEventsDispatcher
instanceKlass com/mathworks/desktop/mnemonics/MnemonicsManagerImpl$Collector
instanceKlass com/mathworks/util/async/Callback
instanceKlass com/mathworks/desktop/mnemonics/MnemonicsManagerImpl
instanceKlass com/mathworks/desktop/mnemonics/MnemonicsManager
instanceKlass com/mathworks/desktop/mnemonics/MnemonicsManagers$KeyboardFocusProvider
instanceKlass com/mathworks/desktop/mnemonics/MnemonicsManagers$DefaultFactory
instanceKlass com/mathworks/desktop/mnemonics/MnemonicsManagers$MnemonicsManagerFactory
instanceKlass com/mathworks/desktop/mnemonics/MnemonicsManagers
instanceKlass sun/awt/NullComponentPeer
instanceKlass java/awt/peer/LightweightPeer
instanceKlass sun/awt/im/ExecutableInputMethodManager$3
instanceKlass sun/awt/im/InputMethodLocator
instanceKlass sun/awt/windows/WInputMethodDescriptor
instanceKlass java/awt/im/spi/InputMethodDescriptor
instanceKlass sun/awt/im/InputMethodManager
instanceKlass sun/nio/cs/SingleByte
instanceKlass sun/awt/FontConfiguration$2
instanceKlass sun/awt/NativeLibLoader$1
instanceKlass sun/awt/NativeLibLoader
instanceKlass sun/awt/PlatformFont
instanceKlass java/awt/peer/FontPeer
instanceKlass sun/awt/windows/WColor
instanceKlass sun/java2d/StateTracker$2
instanceKlass sun/java2d/StateTracker$1
instanceKlass sun/java2d/StateTracker
instanceKlass sun/java2d/SurfaceDataProxy
instanceKlass sun/awt/image/SurfaceManager$FlushableCacheData
instanceKlass sun/java2d/windows/GDIRenderer
instanceKlass sun/java2d/ScreenUpdateManager
instanceKlass javax/swing/RepaintManager$2
instanceKlass sun/awt/windows/WComponentPeer$2
instanceKlass sun/awt/im/InputMethodWindow
instanceKlass sun/awt/ExtendedKeyCodes
instanceKlass sun/awt/RepaintArea
instanceKlass sun/awt/windows/WWindowPeer$GuiDisposedListener
instanceKlass sun/awt/windows/WWindowPeer$ActiveWindowListener
instanceKlass java/awt/peer/CanvasPeer
instanceKlass java/awt/peer/PanelPeer
instanceKlass java/awt/peer/FramePeer
instanceKlass java/awt/peer/WindowPeer
instanceKlass java/awt/peer/ContainerPeer
instanceKlass com/mathworks/ddux/UIEventLog
instanceKlass com/mathworks/mde/desk/DDUXLoggerBridge
instanceKlass com/mathworks/mwswing/UIEventLogger$Implementation
instanceKlass com/mathworks/widgets/desk/DTOnTopWindow$KeyDispatcher
instanceKlass com/mathworks/widgets/desk/DTOnTopWindow$PopupEventListener
instanceKlass com/mathworks/mde/cmdhist/AltHistoryTable$3
instanceKlass com/mathworks/widgets/desk/DTTitleBar$3
instanceKlass com/mathworks/mwswing/MJRadioButtonMenuItem$ActionPropertyHandler
instanceKlass com/sun/java/swing/plaf/windows/WindowsRadioButtonMenuItemUI$1
instanceKlass com/mathworks/mde/cmdhist/AltHistory$16
instanceKlass com/mathworks/mde/cmdhist/AltHistory$15
instanceKlass com/mathworks/mde/cmdhist/AltHistory$13
instanceKlass com/mathworks/mde/cmdhist/AltHistory$12
instanceKlass com/mathworks/mde/cmdhist/AltHistory$11
instanceKlass com/mathworks/mde/cmdhist/AltHistory$PreferenceListener
instanceKlass com/mathworks/mde/cmdhist/AltHistory$17
instanceKlass com/mathworks/mde/cmdhist/AltHistory$31
instanceKlass com/mathworks/mde/cmdhist/AltHistoryTable$DragListener
instanceKlass com/mathworks/mde/cmdhist/AltHistoryTable$2
instanceKlass com/mathworks/mde/cmdhist/AltHistoryTable$1
instanceKlass com/jidesoft/swing/StyleRange
instanceKlass ca/odell/glazedlists/impl/SimpleIterator
instanceKlass ca/odell/glazedlists/impl/gui/ThreadProxyEventList$UpdateRunner
instanceKlass ca/odell/glazedlists/swing/GlazedListsSwing
instanceKlass com/mathworks/mde/cmdhist/AltHistoryTable$HistoryTableFormat
instanceKlass ca/odell/glazedlists/impl/adt/barcode2/FourColorNode
instanceKlass ca/odell/glazedlists/impl/adt/BarcodeIterator
instanceKlass ca/odell/glazedlists/impl/adt/BarcodeNode
instanceKlass ca/odell/glazedlists/FilterList$PrivateMatcherEditorListener
instanceKlass ca/odell/glazedlists/impl/adt/Barcode
instanceKlass ca/odell/glazedlists/matchers/MatcherEditor$Listener
instanceKlass ca/odell/glazedlists/util/concurrent/J2SE14ReadWriteLock$WriteLock
instanceKlass ca/odell/glazedlists/util/concurrent/J2SE14ReadWriteLock$ReadLock
instanceKlass ca/odell/glazedlists/util/concurrent/J2SE14ReadWriteLock$Sync
instanceKlass ca/odell/glazedlists/util/concurrent/J2SE14ReadWriteLock
instanceKlass ca/odell/glazedlists/impl/matchers/TrueMatcher
instanceKlass ca/odell/glazedlists/matchers/Matchers
instanceKlass ca/odell/glazedlists/matchers/AbstractMatcherEditor
instanceKlass com/mathworks/mde/cmdhist/AltHistoryCollection$CommandRecordListListener
instanceKlass com/mathworks/mde/cmdhist/AltHistoryCollection$CommandSaver
instanceKlass sun/nio/fs/AbstractBasicFileAttributeView
instanceKlass sun/nio/fs/DynamicFileAttributeView
instanceKlass sun/nio/fs/WindowsFileAttributeViews
instanceKlass java/nio/file/attribute/BasicFileAttributeView
instanceKlass java/nio/file/attribute/FileAttributeView
instanceKlass java/nio/file/attribute/AttributeView
instanceKlass java/nio/file/OpenOption
instanceKlass sun/nio/fs/WindowsFileCopy
instanceKlass java/nio/file/CopyOption
instanceKlass org/apache/commons/io/filefilter/IOFileFilter
instanceKlass org/apache/commons/io/FileUtils
instanceKlass com/mathworks/mde/cmdhist/AltHistoryCollection$1
instanceKlass com/mathworks/util/CircularBuffer
instanceKlass com/mathworks/services/SystemServices
instanceKlass com/mathworks/mde/cmdhist/AltHistoryCollection$CommandRecord
instanceKlass com/mathworks/mde/cmdhist/AltHistoryCollection$ProductionPrefsProvider
instanceKlass com/mathworks/mde/cmdhist/AltHistoryCollection$PrefsProvider
instanceKlass com/mathworks/mde/cmdhist/AltHistory$FocusAppearanceUpdater
instanceKlass com/mathworks/toolstrip/components/gallery/popupview/CategorizedView
instanceKlass com/mathworks/toolstrip/components/gallery/popupview/ViewBuilder
instanceKlass com/mathworks/mde/cmdhist/AltHistoryCollection
instanceKlass com/mathworks/widgets/messagepanel/MessageModelListener
instanceKlass com/mathworks/mde/cmdhist/CommandStyleInfo
instanceKlass java/awt/GradientPaint
instanceKlass com/mathworks/widgets/messagepanel/MessagePanelListener
instanceKlass com/mathworks/widgets/messagepanel/MessagePanelPainter
instanceKlass com/mathworks/widgets/messagepanel/AbstractMessageModel
instanceKlass com/mathworks/widgets/messagepanel/MessageModel
instanceKlass com/mathworks/mwswing/UIEventLogger
instanceKlass com/mathworks/widgets/desk/DTEvent
instanceKlass com/mathworks/mde/workspace/WorkspaceBrowser$2
instanceKlass com/mathworks/mde/workspace/WorkspaceBrowser$WSBPrefs
instanceKlass com/mathworks/mde/workspace/WorkspaceBrowser$LoggingActionListener
instanceKlass com/mathworks/mde/workspace/WorkspaceBrowser$VariableInfo
instanceKlass com/mathworks/mde/workspace/WorkspaceBrowser$PlottingSelectionListener
instanceKlass com/mathworks/mlwidgets/workspace/WorkspaceDialogs
instanceKlass com/mathworks/mlwidgets/workspace/WorkspaceTable$1
instanceKlass com/mathworks/mlwidgets/workspace/VariableRecordlistModel$SizeStringComparator
instanceKlass javax/xml/bind/annotation/XmlEnumValue
instanceKlass java/text/DateFormatSymbols
instanceKlass com/mathworks/ddux/ddux
instanceKlass com/mathworks/mlwidgets/workspace/WorkspaceDnDListener
instanceKlass com/mathworks/mlwidgets/array/UserActionLogger$LoggingProxyActionListener
instanceKlass com/mathworks/mlwidgets/array/UserActionLogger
instanceKlass com/mathworks/mlwidgets/workspace/WorkspaceSelectionPopupMenu$LoggingActionListener
instanceKlass com/mathworks/widgets/spreadsheet/IClipboardOpProvider
instanceKlass com/mathworks/widgets/spreadsheet/IPrintingOpProvider
instanceKlass com/mathworks/widgets/spreadsheet/ISaveOpProvider
instanceKlass com/mathworks/mlwidgets/array/UpdatableData
instanceKlass com/mathworks/mlwidgets/workspace/WorkspaceTable$WorkspaceTableActionProvider
instanceKlass com/mathworks/mlwidgets/workspace/ActionUtils
instanceKlass com/mathworks/widgets/recordlist/RecordlistTable$AppFocusL
instanceKlass com/mathworks/widgets/recordlist/RecordlistResources
instanceKlass com/mathworks/widgets/recordlist/ObserverAdapter
instanceKlass com/mathworks/widgets/recordlist/RecordlistTable$3
instanceKlass javax/swing/JTable$4
instanceKlass javax/swing/JTable$2
instanceKlass javax/swing/JTable$Resizable3
instanceKlass javax/swing/JTable$Resizable2
instanceKlass com/mathworks/widgets/spreadsheet/UndoActionFactory
instanceKlass com/mathworks/widgets/recordlist/RecordlistTable$FieldEditor$1
instanceKlass javax/swing/DefaultCellEditor$EditorDelegate
instanceKlass com/mathworks/widgets/recordlist/FullRLTCellRenderer
instanceKlass com/mathworks/mlwidgets/workspace/util/WorkspaceIcon
instanceKlass com/mathworks/widgets/recordlist/RecordlistTable$ColumnSelectionRecorder
instanceKlass com/mathworks/widgets/recordlist/RecordlistTable$SelectionRecorder
instanceKlass com/mathworks/util/ArrayUtils$EmptyObjects
instanceKlass com/mathworks/widgets/recordlist/RecordlistSelectionTracker
instanceKlass com/mathworks/widgets/recordlist/RecordlistTable$ActionHelper
instanceKlass com/mathworks/widgets/recordlist/ActionUtils
instanceKlass com/mathworks/mwswing/table/PlatformDelegatingHeaderRenderer
instanceKlass com/mathworks/mwswing/TableUtils
instanceKlass javax/swing/AbstractCellEditor
instanceKlass javax/swing/tree/TreeCellEditor
instanceKlass com/mathworks/util/ArrayUtils$EmptyPrimitives
instanceKlass com/mathworks/mlwidgets/graphics/PlotPickerOpener
instanceKlass com/mathworks/widgets/recordlist/IEditingObserver
instanceKlass com/mathworks/widgets/recordlist/IDuplicationObserver
instanceKlass com/mathworks/widgets/recordlist/ICreationObserver
instanceKlass com/mathworks/widgets/recordlist/ICopyingObserver
instanceKlass com/mathworks/widgets/recordlist/IOpeningObserver
instanceKlass com/mathworks/mwswing/TableCell
instanceKlass com/mathworks/widgets/recordlist/RecordlistTableModel$RowLocationData
instanceKlass com/mathworks/widgets/recordlist/IRecordFilter
instanceKlass com/mathworks/widgets/recordlist/RecordlistTableModel$ViewUpdater
instanceKlass com/mathworks/mwswing/table/RestrictedSortTableModel
instanceKlass com/mathworks/mwswing/table/PresortedTableModel
instanceKlass com/mathworks/widgets/recordlist/IRecordlistListener
instanceKlass com/mathworks/mlwidgets/workspace/ActionUtils$ActionProvider
instanceKlass com/mathworks/mlwidgets/workspace/ActionUtils$InputMapActionProvider
instanceKlass com/mathworks/mwswing/MJTable$TableAppearanceFocusListener
instanceKlass com/mathworks/widgets/spreadsheet/IUndoManagerProvider
instanceKlass com/mathworks/widgets/recordlist/IDeletionObserver
instanceKlass com/mathworks/widgets/recordlist/IRecordOperationObserver
instanceKlass com/mathworks/widgets/recordlist/IRecordSecondaryIconProvider
instanceKlass com/mathworks/widgets/recordlist/InternalActionHelper
instanceKlass com/mathworks/mlwidgets/workspace/MatlabWorkspaceModel$1
instanceKlass com/mathworks/mlwidgets/workspace/WorkspacePrefs
instanceKlass com/mathworks/mlwidgets/workspace/MatlabWorkspaceListener$WhosObserver
instanceKlass com/mathworks/mlwidgets/workspace/MatlabWorkspaceListener$InterpreterObserver
instanceKlass com/mathworks/mlwidgets/workspace/WorkspaceMCRProvider
instanceKlass com/mathworks/mlwidgets/workspace/WorkspaceChange
instanceKlass com/mathworks/mlwidgets/workspace/MatlabWorkspaceListener$LocalWorkspaceEventObserver
instanceKlass com/mathworks/mlwidgets/workspace/MatlabWorkspaceListener$3
instanceKlass com/mathworks/mlwidgets/workspace/MatlabWorkspaceListener$InterpreterFreeTimerCallback
instanceKlass com/mathworks/mlwidgets/workspace/MatlabWorkspaceListener$WorkspaceChangeTimerCallback
instanceKlass com/mathworks/mlwidgets/workspace/MatlabWorkspaceListener
instanceKlass com/mathworks/mlwidgets/workspace/FetchedValueBuffer
instanceKlass com/mathworks/mlwidgets/workspace/MatlabWorkspaceModel$MWMCompletionObserver
instanceKlass com/mathworks/mlwidgets/workspace/MatlabWorkspaceModel$RQI
instanceKlass com/mathworks/mlwidgets/workspace/NestingInformation
instanceKlass com/mathworks/mlwidgets/workspace/WhosInformation
instanceKlass com/mathworks/mlwidgets/workspace/ClassicWhosInformation
instanceKlass com/mathworks/mlwidgets/workspace/WorkspaceResources
instanceKlass com/mathworks/widgets/spreadsheet/format/FormatIdentifier$1
instanceKlass com/mathworks/mlwidgets/workspace/WorkspaceObserver
instanceKlass com/mathworks/widgets/recordlist/IRecordQueryInformant
instanceKlass com/mathworks/widgets/datatransfer/VariableLiteral
instanceKlass com/mathworks/widgets/recordlist/AbstractRecordlistModel
instanceKlass com/mathworks/widgets/recordlist/IVirtualRecordContainer
instanceKlass com/mathworks/widgets/recordlist/IRecordIconProvider
instanceKlass com/mathworks/mlwidgets/workspace/ValueLookup
instanceKlass com/mathworks/widgets/recordlist/IRecordlistRefresher
instanceKlass com/mathworks/widgets/recordlist/IRestrictedSortRecordlist
instanceKlass com/mathworks/widgets/recordlist/IRecordEditor
instanceKlass com/mathworks/widgets/recordlist/IRecordOpener
instanceKlass com/mathworks/widgets/recordlist/IRecordDuplicator
instanceKlass com/mathworks/widgets/recordlist/IRecordDeleter
instanceKlass com/mathworks/widgets/recordlist/IRecordCreator
instanceKlass com/mathworks/widgets/recordlist/IRecordFieldCopier
instanceKlass com/mathworks/widgets/recordlist/IRecordCopier
instanceKlass com/mathworks/mde/workspace/WorkspaceBrowser$LocalChangeListener
instanceKlass com/mathworks/widgets/spreadsheet/IUndoOpProvider
instanceKlass com/mathworks/widgets/recordlist/IRecordValueMutator
instanceKlass com/mathworks/widgets/recordlist/IRecordlistMutator
instanceKlass com/mathworks/mlwidgets/graphics/IPlotPickerDisplayTrigger
instanceKlass com/mathworks/mlwidgets/workspace/graphics/IGraphingActionListener
instanceKlass com/mathworks/mlwidgets/workspace/graphics/IGraphableInfoProvider
instanceKlass com/mathworks/mlwidgets/workspace/IWorkspaceActionProvider
instanceKlass com/mathworks/widgets/recordlist/IActionProvider
instanceKlass com/mathworks/widgets/recordlist/IGenericNameSupplier
instanceKlass com/mathworks/widgets/recordlist/IRecordlistModel
instanceKlass com/mathworks/widgets/recordlist/IRecordlistFieldConfig
instanceKlass com/mathworks/widgets/recordlist/IRecordContainer
instanceKlass com/mathworks/jmi/AWTUtilities$Latch
instanceKlass com/mathworks/jmi/AWTUtilities$MatlabWait
instanceKlass com/mathworks/jmi/AWTUtilities$Synchronizer
instanceKlass com/mathworks/mde/cmdwin/CmdWinDocument$FlushRunnable
instanceKlass com/mathworks/mde/cmdwin/CommandWindowRegistrar
instanceKlass com/mathworks/mlservices/MLCommandWindow
instanceKlass com/mathworks/mlservices/MLCommandWindowRegistrar
instanceKlass org/netbeans/editor/WeakTimerListener
instanceKlass java/util/Observable
instanceKlass com/mathworks/widgets/incSearch/IncSearchStatusBar$1
instanceKlass com/mathworks/widgets/incSearch/IncSearch$IncSearchResults
instanceKlass com/mathworks/mwswing/ClipboardMonitor$TypeChangedNotifier
instanceKlass com/mathworks/mde/cmdwin/CmdWinEditorKit$1
instanceKlass com/mathworks/mwswing/ClipboardMonitor
instanceKlass java/text/StringCharacterIterator
instanceKlass com/mathworks/mwswing/text/MTextAction$1
instanceKlass com/mathworks/jmi/tabcompletion/TabCompletionImpl$1
instanceKlass com/mathworks/jmi/tabcompletion/TabCompletionImpl
instanceKlass com/mathworks/mlwidgets/tabcompletion/TabCompletionExecutionListener
instanceKlass com/mathworks/mde/cmdwin/TabCompletionImpl
instanceKlass com/mathworks/mlwidgets/tabcompletion/TabCompletionInterface
instanceKlass com/mathworks/jmi/tabcompletion/TabCompletion
instanceKlass com/mathworks/mde/cmdhist/AltHistory$RecallListener
instanceKlass com/mathworks/mde/cmdwin/CmdWin$1
instanceKlass com/mathworks/mde/cmdwin/FunctionBrowserRowHeader$4
instanceKlass com/mathworks/mde/cmdwin/FunctionBrowserRowHeader$1
instanceKlass javax/accessibility/AccessibleBundle
instanceKlass com/mathworks/mde/cmdwin/XCmdWndView$2
instanceKlass com/mathworks/mde/cmdwin/XCmdWndView$MyAppearanceFocusListener
instanceKlass com/mathworks/mde/cmdwin/XCmdWndView$5
instanceKlass com/mathworks/mde/cmdwin/TokenMatcher$2
instanceKlass com/mathworks/mde/cmdwin/TokenMatcher$1
instanceKlass com/mathworks/mde/cmdwin/TokenMatcher$SearchData
instanceKlass com/mathworks/mwswing/text/DocumentSearch
instanceKlass com/mathworks/widgets/Tokenizer
instanceKlass com/mathworks/widgets/tokenmatch/TokenMatchPopup
instanceKlass com/mathworks/services/KeyboardPrefs
instanceKlass com/mathworks/mde/cmdwin/TokenMatcher$Options
instanceKlass com/mathworks/widgets/tokenmatch/TokenMatchPopup$TokenMatchListener
instanceKlass com/mathworks/mde/cmdwin/TokenMatcher
instanceKlass com/mathworks/mde/cmdwin/XCmdWndView$8
instanceKlass com/mathworks/mde/cmdwin/XCmdWndView$CWPrefsListener
instanceKlass com/mathworks/mde/cmdwin/XCmdWndView$CWCaretListener
instanceKlass com/mathworks/mde/cmdwin/XCmdWndView$FindClientImpl
instanceKlass com/mathworks/mde/cmdwin/CWDragDropImpl
instanceKlass com/mathworks/mde/cmdwin/XCaret$2
instanceKlass com/mathworks/mde/cmdwin/XCmdWndView$3
instanceKlass com/mathworks/util/Assert
instanceKlass com/mathworks/widgets/find/FindDialog
instanceKlass com/mathworks/widgets/find/FindParentListener
instanceKlass com/mathworks/mde/cmdwin/XCmdWndView$CmdWinFontListener
instanceKlass com/mathworks/widgets/incSearch/IncSearchData
instanceKlass com/mathworks/widgets/find/FindClientInterface
instanceKlass javax/print/DocFlavor
instanceKlass javax/print/attribute/AttributeSet
instanceKlass com/mathworks/mwswing/datatransfer/AutoScroller
instanceKlass com/mathworks/services/PrefEvent
instanceKlass com/mathworks/mwswing/ClipboardListener
instanceKlass com/mathworks/widgets/desk/DTTitleBar$2
instanceKlass com/mathworks/widgets/desk/DTTitleButton$ActionPropertyListener
instanceKlass com/mathworks/widgets/desk/DTTitleButton$IconData
instanceKlass com/mathworks/widgets/desk/DTBorderFactory$SelectionDependent
instanceKlass com/mathworks/mde/editor/debug/DebuggerInstaller$1
instanceKlass com/mathworks/toolbox/eml/actions/EmlDebuggerActionsProvider
instanceKlass com/mathworks/mde/editor/debug/MatlabDebuggerActionsProvider
instanceKlass com/mathworks/mlservices/MatlabDebugServices$DebugEventTranslator
instanceKlass com/mathworks/mlservices/MatlabDebugServices$StackInfo
instanceKlass com/mathworks/jmi/Matlab$6
instanceKlass com/mathworks/fileutils/MatlabPath$CwdChangeWhenAtPrompt$1
instanceKlass com/mathworks/widgets/desk/DTToolBarContainer$BarState
instanceKlass com/mathworks/widgets/desk/DTToolBarContainer$ContainerState
instanceKlass com/mathworks/widgets/desk/DTMultipleClientFrame$State
instanceKlass com/mathworks/mde/explorer/Explorer$22
instanceKlass com/mathworks/widgets/FocusTraversalPolicyBuilder$Step$1
instanceKlass com/mathworks/widgets/FocusTraversalPolicyBuilder$Condition
instanceKlass com/mathworks/widgets/FocusTraversalPolicyBuilder$Step
instanceKlass com/mathworks/widgets/FocusTraversalPolicyBuilder
instanceKlass com/mathworks/mde/explorer/Explorer$1
instanceKlass com/mathworks/mde/explorer/ToolbarUtils$3
instanceKlass com/mathworks/mde/explorer/ToolbarUtils
instanceKlass com/mathworks/widgets/desk/DTToolSet$1
instanceKlass com/mathworks/widgets/desk/DTToolSet$KeyOwnerCombo
instanceKlass com/mathworks/widgets/desk/DTToolBarFactory
instanceKlass com/mathworks/jmi/MatlabPath$PathEntry
instanceKlass com/mathworks/widgets/desk/DTToolSet$ItemInfo
instanceKlass com/mathworks/jmi/ComponentBridge
instanceKlass com/mathworks/widgets/desk/DTToolSet
instanceKlass com/mathworks/mde/explorer/Explorer$9
instanceKlass com/mathworks/mde/explorer/Explorer$17
instanceKlass com/mathworks/mde/explorer/Explorer$15
instanceKlass com/mathworks/mde/explorer/Explorer$16
instanceKlass com/mathworks/mlwidgets/explorer/util/PrefUtils$3
instanceKlass com/mathworks/mlwidgets/explorer/util/PrefUtils$ColorListener
instanceKlass com/mathworks/mlwidgets/explorer/util/PrefUtils$2
instanceKlass com/mathworks/mlwidgets/explorer/util/PrefUtils$4
instanceKlass com/mathworks/mlwidgets/explorer/util/ExplicitColorAndFontProvider
instanceKlass com/mathworks/util/tree/TreeUtils$8
instanceKlass com/mathworks/util/tree/TreeUtils$5
instanceKlass com/mathworks/mlwidgets/explorer/util/PrefUtils$5
instanceKlass com/mathworks/util/tree/VisitStrategy
instanceKlass com/mathworks/util/tree/TreeUtils$9
instanceKlass com/mathworks/util/tree/Visitor
instanceKlass com/mathworks/util/tree/TreeUtils
instanceKlass com/mathworks/util/tree/ComponentTree
instanceKlass com/mathworks/services/OldFontPrefs
instanceKlass com/mathworks/services/FontPrefs$HtmlFontPrefs
instanceKlass com/mathworks/mde/functionbrowser/FunctionBrowserFontPrefs
instanceKlass com/mathworks/mlwidgets/array/ArrayUtils$ClipboardPrefListener
instanceKlass com/mathworks/widgets/spreadsheet/SpreadsheetPrefs$DecimalSeparatorListener
instanceKlass com/mathworks/widgets/spreadsheet/SpreadsheetPrefs
instanceKlass com/mathworks/widgets/spreadsheet/format/SupplementalFormatterFactory
instanceKlass com/mathworks/widgets/spreadsheet/format/CompositeFormatter
instanceKlass com/mathworks/widgets/spreadsheet/format/BooleanFormatterFactory$BooleanFormatterImpl
instanceKlass com/mathworks/widgets/spreadsheet/format/BooleanFormatter
instanceKlass com/mathworks/widgets/spreadsheet/format/BooleanFormatterFactory
instanceKlass com/mathworks/widgets/spreadsheet/data/ComplexScalar
instanceKlass com/mathworks/widgets/spreadsheet/format/ComplexScalarFormatterFactory$GEBestFormatter
instanceKlass com/mathworks/widgets/spreadsheet/format/ComplexScalarFormatterFactory$1
instanceKlass com/mathworks/widgets/spreadsheet/format/ComplexScalarFormatter
instanceKlass com/mathworks/widgets/spreadsheet/format/ComplexScalarFormatterFactory
instanceKlass com/mathworks/widgets/spreadsheet/format/Formatter
instanceKlass com/mathworks/mlwidgets/array/ArrayUtils
instanceKlass com/mathworks/mde/array/ArrayEditorFontPrefs
instanceKlass com/mathworks/mde/workspace/WorkspaceBrowserResources
instanceKlass com/mathworks/mde/workspace/WorkspaceFontPrefs
instanceKlass com/mathworks/mlwidgets/explorer/model/ExplorerPrefs$ExplorerFontPrefs
instanceKlass com/mathworks/mde/editor/EditorFontPrefs
instanceKlass com/mathworks/mde/cmdhist/CmdHistoryPrefs
instanceKlass com/mathworks/services/FontPrefs$FontItem
instanceKlass sun/font/SunFontManager$TTorT1Filter
instanceKlass sun/font/SunFontManager$13
instanceKlass com/mathworks/services/PrefsAWT
instanceKlass com/mathworks/services/FontPrefs
instanceKlass com/mathworks/mlwidgets/explorer/util/PrefUtils$ComponentListener
instanceKlass com/mathworks/mlwidgets/explorer/util/PrefUtils$1
instanceKlass com/mathworks/util/tree/Tree
instanceKlass com/mathworks/services/FontListener
instanceKlass com/mathworks/mlwidgets/explorer/util/PrefUtils
instanceKlass com/mathworks/mde/explorer/Explorer$4
instanceKlass com/mathworks/mde/explorer/Explorer$3
instanceKlass com/mathworks/mlwidgets/explorer/DetailViewer$5
instanceKlass com/mathworks/mlwidgets/explorer/DetailViewer$4
instanceKlass com/mathworks/mde/editor/debug/DebuggerInstaller
instanceKlass com/mathworks/mlwidgets/explorer/DetailViewer$Header$1
instanceKlass java/awt/GridBagConstraints
instanceKlass java/awt/GridBagLayout
instanceKlass com/mathworks/mlwidgets/explorer/ExplorerSplitPane$2
instanceKlass javax/swing/plaf/basic/BasicSplitPaneUI$Handler
instanceKlass com/mathworks/jmi/AutoConvertStringToMatlabChar
instanceKlass javax/swing/plaf/basic/BasicSplitPaneUI$BasicHorizontalLayoutManager
instanceKlass javax/swing/plaf/basic/BasicBorders$SplitPaneDividerBorder
instanceKlass javax/swing/plaf/basic/BasicSplitPaneDivider$DividerLayout
instanceKlass javax/swing/plaf/basic/BasicBorders$SplitPaneBorder
instanceKlass com/mathworks/sourcecontrol/ThreadUtils$1
instanceKlass com/mathworks/sourcecontrol/ThreadUtils
instanceKlass com/mathworks/sourcecontrol/SourceControlUI$3
instanceKlass com/mathworks/sourcecontrol/SCAdapterConnectionManager$2
instanceKlass com/mathworks/sourcecontrol/ActionStatusDisplay$1
instanceKlass com/mathworks/sourcecontrol/ActionStatusDisplay$2
instanceKlass com/mathworks/sourcecontrol/SCInfoBar$2
instanceKlass com/mathworks/widgets/tooltip/TooltipUtils
instanceKlass com/mathworks/mwswing/ComponentUtils
instanceKlass com/mathworks/widgets/HyperlinkTextLabel$2
instanceKlass javax/swing/text/html/AccessibleHTML$DocumentHandler
instanceKlass javax/swing/text/html/AccessibleHTML$ElementInfo
instanceKlass javax/swing/text/html/AccessibleHTML$PropertyChangeHandler
instanceKlass javax/swing/text/html/AccessibleHTML
instanceKlass javax/swing/text/DefaultStyledDocument$ChangeUpdateRunnable
instanceKlass com/mathworks/util/HTMLUtils
instanceKlass javax/swing/text/GapContent$UndoPosRef
instanceKlass javax/swing/text/DefaultStyledDocument$ElementBuffer$ElemChanges
instanceKlass javax/swing/text/DefaultStyledDocument$ElementSpec
instanceKlass javax/swing/text/html/parser/ContentModelState
instanceKlass javax/swing/text/html/parser/TagStack
instanceKlass javax/swing/text/html/parser/TagElement
instanceKlass javax/swing/text/html/parser/Parser
instanceKlass javax/swing/text/html/HTMLDocument$HTMLReader$TagAction
instanceKlass javax/swing/text/html/HTMLEditorKit$ParserCallback
instanceKlass com/mathworks/mwswing/JEditorPaneHyperlinkHandler$6
instanceKlass com/mathworks/mwswing/JEditorPaneHyperlinkHandler$1
instanceKlass com/mathworks/mwswing/JEditorPaneHyperlinkHandler
instanceKlass com/mathworks/widgets/HyperlinkTextLabel$5
instanceKlass com/mathworks/widgets/HyperlinkTextLabel$3
instanceKlass javax/swing/text/TabableView
instanceKlass javax/swing/text/html/StyleSheet$1
instanceKlass javax/swing/text/html/CSSBorder$StrokePainter
instanceKlass javax/swing/text/html/CSSBorder$SolidPainter
instanceKlass javax/swing/text/html/CSSBorder$NullPainter
instanceKlass javax/swing/text/html/CSSBorder$BorderPainter
instanceKlass javax/swing/text/html/StyleSheet$BoxPainter
instanceKlass javax/swing/text/html/StyleSheet$SearchBuffer
instanceKlass javax/swing/text/html/MuxingAttributeSet
instanceKlass javax/swing/text/FlowView$FlowStrategy
instanceKlass javax/swing/text/DefaultStyledDocument$AbstractChangeHandler
instanceKlass javax/swing/text/html/parser/AttributeList
instanceKlass javax/swing/text/html/parser/ContentModel
instanceKlass javax/swing/text/html/parser/ParserDelegator$1
instanceKlass javax/swing/text/html/parser/Entity
instanceKlass javax/swing/text/html/parser/Element
instanceKlass javax/swing/text/html/parser/DTD
instanceKlass javax/swing/text/html/parser/DTDConstants
instanceKlass javax/swing/text/html/HTMLEditorKit$Parser
instanceKlass javax/swing/text/DefaultStyledDocument$ElementBuffer
instanceKlass javax/swing/text/html/CSS$ShorthandMarginParser
instanceKlass javax/swing/text/html/CSS$LengthUnit
instanceKlass javax/swing/text/html/CSSParser
instanceKlass javax/swing/text/html/StyleSheet$CssParser
instanceKlass javax/swing/text/html/CSSParser$CSSParserCallback
instanceKlass javax/swing/text/html/HTMLEditorKit$1
instanceKlass javax/swing/text/html/StyleSheet$SelectorMapping
instanceKlass javax/swing/text/html/CSS$CssValue
instanceKlass javax/swing/text/html/CSS$Value
instanceKlass javax/swing/text/html/CSS$Attribute
instanceKlass javax/swing/text/html/CSS
instanceKlass javax/swing/text/StyledEditorKit$AttributeTracker
instanceKlass javax/swing/text/html/HTML$Attribute
instanceKlass javax/swing/text/html/HTML
instanceKlass javax/swing/text/html/HTML$Tag
instanceKlass javax/swing/text/html/HTMLEditorKit$HTMLFactory
instanceKlass javax/swing/text/StyledEditorKit$StyledViewFactory
instanceKlass javax/swing/text/StyledDocument
instanceKlass com/mathworks/sourcecontrol/SCInfoBar$1
instanceKlass com/mathworks/fileutils/MatlabPath$PathEntry
instanceKlass javax/swing/event/HyperlinkListener
instanceKlass com/mathworks/widgets/HyperlinkTextLabel
instanceKlass com/mathworks/toolbox/shared/computils/widgets/DisposableBusyAffordance$1
instanceKlass com/mathworks/sourcecontrol/SCInfoBar
instanceKlass com/mathworks/sourcecontrol/ActionStatusDisplay
instanceKlass com/mathworks/widgets/grouptable/ColumnActions$9
instanceKlass com/mathworks/sourcecontrol/StatusToolTipAffordance
instanceKlass com/mathworks/sourcecontrol/SourceControlUI$SourceControlUIHolder
instanceKlass com/mathworks/mlwidgets/explorer/model/actions/ActionManager$5
instanceKlass com/mathworks/mlwidgets/explorer/model/actions/ActionManager$MainContributor
instanceKlass com/mathworks/mlwidgets/explorer/model/actions/DynamicMenuContributor
instanceKlass com/mathworks/mlwidgets/explorer/model/actions/ActionManager$4
instanceKlass com/mathworks/matlab/api/explorer/CutCopyPasteActionValidator
instanceKlass com/mathworks/widgets/grouptable/transfer/Transfer
instanceKlass com/mathworks/mlwidgets/explorer/util/MLPathUtils
instanceKlass com/mathworks/mde/explorer/PathActionProvider$PathChangeNotifier$1
instanceKlass com/mathworks/sourcecontrol/SCAdapterConnectionManager$1
instanceKlass com/mathworks/sourcecontrol/EmptyProject
instanceKlass com/mathworks/sourcecontrol/MLApplicationInteractor$1
instanceKlass com/mathworks/sourcecontrol/MLApplicationInteractor$2
instanceKlass com/mathworks/cmlink/util/status/CMStatusChangeServer
instanceKlass com/mathworks/sourcecontrol/SCProcessTerminator
instanceKlass com/mathworks/sourcecontrol/sandboxcreation/statuswidget/progressindication/ProgressState
instanceKlass com/mathworks/sourcecontrol/sandboxcreation/statuswidget/progressindication/ProgressEventBroadcaster$EventDispatcher
instanceKlass com/mathworks/sourcecontrol/sandboxcreation/statuswidget/progressindication/ProgressEventBroadcaster
instanceKlass com/mathworks/sourcecontrol/sandboxcreation/controller/CMMonitorDispatcher
instanceKlass com/mathworks/cmlink/api/ExceptionHandler
instanceKlass com/mathworks/cmlink/util/interactor/CMMonitor
instanceKlass com/mathworks/cmlink/api/ProgressIndicator
instanceKlass com/mathworks/cmlink/api/StatusBroadcaster
instanceKlass com/mathworks/cmlink/util/adapter/TriggerableTerminator
instanceKlass com/mathworks/cmlink/api/Terminator
instanceKlass com/mathworks/sourcecontrol/MLApplicationInteractor
instanceKlass com/mathworks/sourcecontrol/SCAdapterConnectionManager$SCAdapterConnectionManagerHolder
instanceKlass com/mathworks/cmlink/util/internalapi/InternalCMAdapter
instanceKlass com/mathworks/cmlink/util/internalapi/InternalCMInteractor
instanceKlass com/mathworks/cmlink/util/interactor/MonitoringApplicationInteractor
instanceKlass com/mathworks/sourcecontrol/SCAdapterConnectionManager
instanceKlass com/mathworks/widgets/grouptable/AffordanceManager$6
instanceKlass java/util/WeakHashMap$HashIterator
instanceKlass com/mathworks/util/RequestFilter$1$1
instanceKlass com/mathworks/sourcecontrol/prefs/SCSettingsUtilities
instanceKlass com/mathworks/util/LazyFilter$1
instanceKlass com/mathworks/mlwidgets/explorer/model/actions/ActionConfigurationImpl$2
instanceKlass com/mathworks/util/LazyFilter
instanceKlass com/mathworks/mlwidgets/explorer/model/actions/ActionConfigurationImpl$1
instanceKlass com/mathworks/mlwidgets/explorer/model/actions/ApplicableChecker
instanceKlass com/mathworks/mde/liveeditor/OpenAsLiveCodeActionProvider$6
instanceKlass com/mathworks/mde/liveeditor/OpenAsLiveCodeActionProvider$5
instanceKlass com/mathworks/mde/liveeditor/OpenAsLiveCodeActionProvider$4
instanceKlass com/mathworks/mde/liveeditor/OpenAsLiveCodeActionProvider$3
instanceKlass com/mathworks/mde/liveeditor/OpenAsLiveCodeActionProvider$2
instanceKlass com/mathworks/mde/liveeditor/OpenAsLiveCodeActionProvider$1
instanceKlass com/mathworks/mlwidgets/explorer/extensions/basic/BasicTableActionProvider$9
instanceKlass com/mathworks/mlwidgets/explorer/extensions/basic/BasicTableActionProvider$8
instanceKlass com/mathworks/mlwidgets/explorer/extensions/basic/BasicTableActionProvider$7
instanceKlass com/mathworks/mlwidgets/explorer/extensions/basic/BasicTableActionProvider$6
instanceKlass com/mathworks/mlwidgets/explorer/extensions/basic/BasicTableActionProvider$5
instanceKlass com/mathworks/mlwidgets/explorer/extensions/basic/BasicTableActionProvider$4
instanceKlass com/mathworks/mlwidgets/explorer/extensions/basic/BasicTableActionProvider$3
instanceKlass com/mathworks/mlwidgets/explorer/extensions/basic/BasicTableActionProvider$2
instanceKlass com/mathworks/mlwidgets/explorer/extensions/basic/BasicTableActionProvider$1
instanceKlass com/mathworks/mde/explorer/ShowDetailsProvider$4
instanceKlass com/mathworks/mde/explorer/ShowDetailsProvider$3
instanceKlass com/mathworks/mde/explorer/ShowDetailsProvider$2
instanceKlass com/mathworks/mde/explorer/ShowDetailsProvider$1
instanceKlass com/mathworks/mlwidgets/explorer/extensions/basic/CoreExternalActionProvider$4
instanceKlass com/mathworks/mlwidgets/explorer/extensions/basic/CoreExternalActionProvider$3
instanceKlass com/mathworks/mlwidgets/explorer/extensions/basic/CoreExternalActionProvider$2
instanceKlass com/mathworks/mlwidgets/explorer/extensions/basic/CoreExternalActionProvider$1
instanceKlass sun/awt/windows/WDesktopPeer
instanceKlass java/awt/peer/DesktopPeer
instanceKlass java/awt/Desktop
instanceKlass com/mathworks/mlwidgets/explorer/extensions/basic/CoreWriteActionProvider$1
instanceKlass com/mathworks/mlwidgets/explorer/extensions/basic/CoreWriteActionProvider$2
instanceKlass com/mathworks/mlwidgets/explorer/extensions/basic/DeleteActionCode
instanceKlass com/mathworks/mlwidgets/explorer/extensions/basic/CoreWriteActionProvider$3
instanceKlass com/mathworks/mlwidgets/explorer/extensions/basic/CoreWriteActionProvider$5
instanceKlass com/mathworks/mlwidgets/explorer/util/MenuUtils
instanceKlass com/mathworks/mlwidgets/explorer/extensions/basic/CoreWriteActionProvider$4
instanceKlass com/mathworks/mlwidgets/explorer/extensions/basic/CoreReadActionProvider$6
instanceKlass com/mathworks/mlwidgets/explorer/extensions/basic/CoreReadActionProvider$5
instanceKlass com/mathworks/mlwidgets/explorer/model/actions/ActionPredicates$31
instanceKlass com/mathworks/mlwidgets/explorer/extensions/basic/CoreReadActionProvider$4
instanceKlass com/mathworks/mlwidgets/explorer/extensions/basic/CoreReadActionProvider$3
instanceKlass com/mathworks/mlwidgets/explorer/extensions/basic/CoreReadActionProvider$2
instanceKlass com/mathworks/mlwidgets/explorer/extensions/basic/CoreReadActionProvider$1
instanceKlass com/mathworks/mde/explorer/NavigationActionProvider$7
instanceKlass com/mathworks/mde/explorer/NavigationActionProvider$6
instanceKlass com/mathworks/mde/explorer/NavigationActionProvider$5
instanceKlass com/mathworks/mde/explorer/NavigationActionProvider$4
instanceKlass com/mathworks/mde/explorer/NavigationActionProvider$3
instanceKlass com/mathworks/mde/explorer/NavigationActionProvider$2
instanceKlass com/mathworks/mde/explorer/NavigationActionProvider$1
instanceKlass com/mathworks/mde/explorer/PathActionProvider$8
instanceKlass com/mathworks/mde/explorer/PathActionProvider$7
instanceKlass com/mathworks/mde/explorer/PathActionProvider$6
instanceKlass com/mathworks/mde/explorer/PathActionProvider$5
instanceKlass com/mathworks/mde/explorer/PathActionProvider$4
instanceKlass com/mathworks/mde/explorer/PathActionProvider$3
instanceKlass com/mathworks/mde/explorer/PathActionProvider$2
instanceKlass com/mathworks/mde/explorer/PathActionProvider$1
instanceKlass com/mathworks/mlwidgets/explorer/model/actions/ActionPredicates$32
instanceKlass com/mathworks/mde/explorer/PathActionProvider$PathChangeNotifier
instanceKlass com/mathworks/mlwidgets/explorer/extensions/archive/ZipFileActionProvider$1
instanceKlass com/mathworks/mlwidgets/explorer/extensions/archive/ZipFileInfoProvider$1
instanceKlass com/mathworks/mlwidgets/explorer/extensions/matlab/ReportActionProvider$ReportRunner
instanceKlass com/mathworks/storage/matlabdrivedesktop/MatlabDriveSharingActionProvider$2
instanceKlass com/mathworks/storage/matlabdrivedesktop/MatlabDriveSharingActionProvider$1
instanceKlass com/mathworks/storage/matlabdrivedesktop/MatlabDriveActionProvider$5
instanceKlass com/mathworks/storage/matlabdrivedesktop/MatlabDriveActionProvider$4
instanceKlass com/mathworks/storage/matlabdrivedesktop/MatlabDriveActionProvider$1
instanceKlass com/mathworks/storage/matlabdrivedesktop/MatlabDriveActionProvider$3
instanceKlass com/mathworks/storage/matlabdrivedesktop/MatlabDriveIconFactory
instanceKlass com/mathworks/storage/matlabdrivedesktop/MatlabDriveActionProvider$2
instanceKlass com/mathworks/mlwidgets/explorer/extensions/basic/MacPackageInfoProvider$1
instanceKlass com/mathworks/explorer/RunnableFileInfoProvider$2
instanceKlass com/mathworks/explorer/RunnableFileInfoProvider$1
instanceKlass com/mathworks/mlwidgets/explorer/extensions/matlab/GUIDEFileInfoProvider$3
instanceKlass com/mathworks/mlwidgets/explorer/extensions/matlab/GUIDEFileInfoProvider$2
instanceKlass com/mathworks/mlwidgets/explorer/extensions/matlab/GUIDEFileInfoProvider$1
instanceKlass com/mathworks/explorer/MATFileInfoProvider$2
instanceKlass com/mathworks/explorer/MATFileInfoProvider$1
instanceKlass com/mathworks/explorer/MatlabCodeFileActionProvider$1
instanceKlass com/mathworks/sourcecontrol/SCAdapterActionProvider$3
instanceKlass com/mathworks/sourcecontrol/SCAdapterActionProvider$2
instanceKlass com/mathworks/sourcecontrol/SCAdapterActionProvider$1
instanceKlass com/mathworks/appmanagement/AppFileInfoProvider$2
instanceKlass com/mathworks/toolbox/shared/mldatx/MLDATXFileInfoProvider$3
instanceKlass com/mathworks/toolboxmanagement/tasks/ToolboxInstallTask
instanceKlass com/mathworks/toolbox/matlab/appdesigner/MlappMatlabOnlineFileInfoProvider$1
instanceKlass com/mathworks/mde/difftool/DiffActionProvider$4
instanceKlass com/mathworks/mde/difftool/DiffActionProvider$3
instanceKlass com/mathworks/mde/difftool/DiffActionProvider$2
instanceKlass com/mathworks/mde/difftool/DiffActionProvider$1
instanceKlass com/mathworks/mlwidgets/explorer/extensions/matlab/PathAffordanceActionProvider$1
instanceKlass com/mathworks/toolbox/distcomp/ui/desk/RunBatchJobActionProvider$3
instanceKlass com/mathworks/toolbox/distcomp/ui/desk/RunBatchJobActionProvider$2
instanceKlass com/mathworks/toolbox/distcomp/ui/desk/RunBatchJobActionProvider$1
instanceKlass com/mathworks/toolbox/sl3d/explorer/WRLFileInfoProvider$4
instanceKlass com/mathworks/toolbox/sl3d/explorer/WRLFileInfoProvider$3
instanceKlass com/mathworks/toolbox/sl3d/explorer/WRLFileInfoProvider$2
instanceKlass com/mathworks/toolbox/sl3d/explorer/WRLFileInfoProvider$1
instanceKlass com/mathworks/toolbox/slproject/project/archiving/ProjectArchiveInfoProvider$ExtractHereCode
instanceKlass com/mathworks/mlwidgets/explorer/model/actions/ActionConfigurationImpl$ProviderConfiguration$1
instanceKlass com/mathworks/toolbox/simulink/slvnv/SlreqxFileInfoProvider$2
instanceKlass com/mathworks/toolbox/simulink/desktopintegration/SimulinkCacheFileInfoProvider$2
instanceKlass com/mathworks/toolbox/simulink/desktopintegration/SimulinkProtectedModelFileInfoProvider$7
instanceKlass com/mathworks/toolbox/simulink/desktopintegration/SimulinkProtectedModelFileInfoProvider$6
instanceKlass com/mathworks/toolbox/simulink/desktopintegration/SimulinkProtectedModelFileInfoProvider$5
instanceKlass com/mathworks/toolbox/simulink/desktopintegration/SimulinkProtectedModelFileInfoProvider$4
instanceKlass com/mathworks/toolbox/simulink/desktopintegration/SimulinkPackageFileInfoProvider$6
instanceKlass com/mathworks/toolbox/stateflow_desktop_integration/StateflowFileInfoProvider$2
instanceKlass com/mathworks/toolbox/simulink/desktopintegration/SimulinkFileInfoProvider$5
instanceKlass com/mathworks/toolbox/simulink/desktopintegration/SimulinkBackupFileInfoProvider$5
instanceKlass com/mathworks/mlwidgets/explorer/model/actions/ActionPredicate
instanceKlass com/mathworks/toolbox/simulink/desktopintegration/SimulinkTemplateFileInfoProvider$9
instanceKlass com/mathworks/toolbox/simulink/desktopintegration/SimulinkTemplateFileInfoProvider$8
instanceKlass com/mathworks/toolbox/simulink/desktopintegration/SimulinkTemplateFileInfoProvider$7
instanceKlass com/mathworks/toolbox/simulink/desktopintegration/SimulinkTemplateFileInfoProvider$6
instanceKlass com/mathworks/matlab/api/explorer/ActionConfiguration$2
instanceKlass com/mathworks/matlab/api/explorer/ActionConfiguration$1
instanceKlass com/mathworks/toolbox/coder/screener/ScreenerActionProvider$1
instanceKlass com/mathworks/mlwidgets/explorer/model/actions/ActionConfigurationImpl$ProviderBinding
instanceKlass com/mathworks/mlwidgets/explorer/model/actions/ActionConfigurationImpl$ProviderConfiguration
instanceKlass com/mathworks/mlwidgets/explorer/model/actions/ActionRegistryImpl$ProviderBinding
instanceKlass com/mathworks/util/ExtendedIterable
instanceKlass com/mathworks/matlab/api/explorer/ActionConfiguration
instanceKlass com/mathworks/mlwidgets/explorer/model/actions/ActionConfigurationImpl
instanceKlass com/mathworks/mlwidgets/explorer/model/table/UiFileList$CachedData
instanceKlass com/mathworks/matlab/api/explorer/ActionRegistry
instanceKlass com/mathworks/mlwidgets/explorer/model/actions/ActionRegistryImpl
instanceKlass com/mathworks/mlwidgets/explorer/model/actions/ActionManager$1
instanceKlass com/mathworks/mlwidgets/explorer/model/actions/ActionManager$ActionList
instanceKlass com/mathworks/mde/explorer/Explorer$PathAffordanceAdapter$2
instanceKlass com/mathworks/mlwidgets/explorer/model/table/FileSystemExpansionProviderProvider
instanceKlass com/mathworks/mde/explorer/Explorer$PathAffordanceAdapter$1
instanceKlass com/mathworks/mde/explorer/Explorer$PathAffordanceAdapter
instanceKlass com/mathworks/widgets/WorkMonitor$1
instanceKlass com/mathworks/jmi/MLFileUtils
instanceKlass javax/accessibility/AccessibleExtendedTable
instanceKlass javax/accessibility/AccessibleTable
instanceKlass javax/accessibility/AccessibleSelection
instanceKlass com/mathworks/explorer/VariableTransferHandler
instanceKlass com/mathworks/mlwidgets/explorer/extensions/basic/TransferFileGroup
instanceKlass com/mathworks/toolbox/shared/mldatx/MLDATXFileInfo
instanceKlass com/mathworks/mlwidgets/explorer/model/FileDecorationModel$4
instanceKlass com/mathworks/toolbox/simulink/desktopintegration/AutosaveFileInfoProvider$AutosaveFileDetailPanel
instanceKlass com/mathworks/matlab/api/explorer/DetailPanel
instanceKlass com/mathworks/mlwidgets/explorer/extensions/basic/FileTransferHandler
instanceKlass com/mathworks/toolbox/simulink/desktopintegration/AutosaveFileInfoProvider$4
instanceKlass com/mathworks/toolbox/simulink/desktopintegration/AutosaveFileInfoProvider$3
instanceKlass com/mathworks/toolbox/simulink/desktopintegration/AutosaveFileInfoProvider$2
instanceKlass com/mathworks/mlwidgets/explorer/model/FileDecorationModel$1$2
instanceKlass com/mathworks/mwswing/table/ListColorUtils
instanceKlass com/mathworks/toolbox/simulink/desktopintegration/AutosaveFileInfoProvider$1
instanceKlass com/mathworks/mlwidgets/explorer/widgets/table/FileTable$20
instanceKlass com/mathworks/mlwidgets/explorer/model/FileDecorationModel$DecorationResolvingInstantiator
instanceKlass com/mathworks/mlwidgets/explorer/widgets/table/FileTable$19
instanceKlass com/mathworks/toolbox/simulink/desktopintegration/AutosaveFileInfoProvider$AutosaveFileInfoReader
instanceKlass com/mathworks/mlwidgets/explorer/widgets/table/FileTable$18
instanceKlass com/mathworks/mwswing/CellViewerUtils$TableContext$3
instanceKlass com/mathworks/mwswing/CellViewerUtils$TableContext$2
instanceKlass com/mathworks/mwswing/CellViewerUtils$TableContext$1
instanceKlass com/mathworks/mwswing/CellViewerUtils$AbstractContext$2
instanceKlass com/mathworks/mwswing/CellViewerUtils$AbstractContext$1
instanceKlass com/mathworks/mlwidgets/explorer/model/FileDecorationModel$2$2
instanceKlass com/mathworks/mlwidgets/explorer/model/FileDecorationModel$DeferHandler
instanceKlass com/mathworks/mwswing/CellViewer$4
instanceKlass com/mathworks/mwswing/CellViewer$3
instanceKlass com/mathworks/mlwidgets/explorer/util/UiFileSystemUtils$2
instanceKlass com/mathworks/mwswing/CellViewer$2
instanceKlass com/mathworks/mwswing/CellViewer$1
instanceKlass com/mathworks/widgets/grouptable/GroupingTableTransaction$1
instanceKlass com/mathworks/fileutils/MLFileUtils
instanceKlass com/mathworks/mwswing/CellViewer
instanceKlass com/mathworks/mlwidgets/explorer/model/FileDecorationCache$1
instanceKlass com/mathworks/mlwidgets/explorer/extensions/basic/DefaultFileInfoProvider$5
instanceKlass com/mathworks/mwswing/CellPainterProvider
instanceKlass com/mathworks/mlwidgets/explorer/extensions/basic/DefaultFileInfoProvider$4
instanceKlass com/mathworks/mlwidgets/explorer/extensions/basic/DefaultFileInfoProvider$3
instanceKlass com/mathworks/mlwidgets/explorer/extensions/basic/DefaultFileInfoProvider$2
instanceKlass com/mathworks/mwswing/CellViewerUtils$Context
instanceKlass com/mathworks/mwswing/CellViewerUtils
instanceKlass com/mathworks/mlwidgets/explorer/extensions/basic/DefaultFileInfoProvider$1
instanceKlass com/mathworks/mwswing/DefaultTableCellViewerCustomizer
instanceKlass com/mathworks/mlwidgets/explorer/extensions/matlab/H1Retriever
instanceKlass com/mathworks/mlwidgets/explorer/model/FileDecorationModel$5
instanceKlass com/mathworks/mlwidgets/explorer/model/FileDecorationModel$1$1
instanceKlass com/mathworks/widgets/grouptable/RightClickSelectionHandler
instanceKlass com/mathworks/mlwidgets/explorer/model/FileDecorationModel$2
instanceKlass com/mathworks/widgets/grouptable/EditOnClickHandler$3
instanceKlass com/mathworks/mlwidgets/explorer/model/FileDecorationModel$1
instanceKlass com/mathworks/mlwidgets/explorer/widgets/table/FileTable$2
instanceKlass com/mathworks/storage/matlabdrivedesktop/MatlabDriveUtils
instanceKlass com/mathworks/widgets/grouptable/SelectOnTypeHandler$2
instanceKlass com/mathworks/mlwidgets/explorer/widgets/table/FileTable$1
instanceKlass com/mathworks/matlab/api/explorer/FileDecorators
instanceKlass com/mathworks/matlab/api/explorer/FileDecorations
instanceKlass com/mathworks/mlwidgets/explorer/model/FileDecorationModel
instanceKlass com/mathworks/mlwidgets/explorer/widgets/table/FileTable$5
instanceKlass com/mathworks/matlab/api/explorer/CoreFileDecoration
instanceKlass com/mathworks/widgets/grouptable/TransactionProcessor$TransactionRunner
instanceKlass com/mathworks/widgets/grouptable/GroupingTableTransaction$Element
instanceKlass com/mathworks/widgets/grouptable/GroupingTable$26
instanceKlass com/mathworks/widgets/grouptable/GroupingTableTransaction
instanceKlass com/jidesoft/grid/SortableTableModel$a_
instanceKlass com/mathworks/widgets/grouptable/GroupingTableModel$8
instanceKlass com/mathworks/mlwidgets/explorer/model/table/UiFileList$4
instanceKlass com/mathworks/widgets/grouptable/CombinedExpansionContext$3
instanceKlass com/mathworks/util/RequestQueue$3
instanceKlass com/mathworks/util/RequestQueue$2
instanceKlass com/mathworks/mlwidgets/explorer/model/table/UiFileList$2
instanceKlass com/mathworks/mlwidgets/explorer/model/table/UiFileList$1
instanceKlass com/mathworks/mlwidgets/explorer/model/FileDecorationCache
instanceKlass com/mathworks/mlwidgets/explorer/model/table/FileListExpansionContext
instanceKlass com/mathworks/mlwidgets/explorer/model/table/FileSystemExpansionProvider$State
instanceKlass com/mathworks/widgets/grouptable/CombinedExpansionContext$2
instanceKlass com/mathworks/widgets/grouptable/CombinedExpansionContext$1
instanceKlass com/mathworks/widgets/grouptable/CombinedExpansionContext
instanceKlass com/mathworks/widgets/grouptable/GroupingTableModel$2
instanceKlass com/mathworks/widgets/tooltip/ToolTipAndComponentAWTListener$3
instanceKlass com/mathworks/widgets/tooltip/ToolTipAndComponentAWTListener$1
instanceKlass com/mathworks/widgets/tooltip/ToolTipAndComponentAWTListener$2
instanceKlass com/mathworks/widgets/tooltip/ToolTipAndComponentAWTListener
instanceKlass com/mathworks/widgets/grouptable/ToolTipSupport
instanceKlass com/mathworks/widgets/grouptable/GroupingTable$37
instanceKlass java/awt/font/LineMetrics
instanceKlass sun/font/CoreMetrics
instanceKlass sun/font/StandardGlyphVector$GlyphStrike
instanceKlass sun/font/FontSubstitution
instanceKlass java/awt/font/GlyphVector
instanceKlass com/mathworks/widgets/grouptable/GroupingTable$TableAppearanceFocusListener
instanceKlass com/mathworks/widgets/grouptable/GroupingTable$20
instanceKlass com/mathworks/widgets/grouptable/GroupingTable$22$1
instanceKlass com/mathworks/widgets/grouptable/GroupingTable$25
instanceKlass com/mathworks/widgets/grouptable/GroupingTable$24
instanceKlass com/mathworks/widgets/grouptable/GroupingTable$22
instanceKlass com/mathworks/widgets/grouptable/GroupingTable$8
instanceKlass com/mathworks/widgets/grouptable/GroupingTable$14
instanceKlass com/mathworks/widgets/grouptable/GroupingTable$13
instanceKlass com/mathworks/widgets/grouptable/GroupingTable$12
instanceKlass com/mathworks/services/ColorPrefs$ColorListener
instanceKlass com/mathworks/widgets/grouptable/GroupingTable$11
instanceKlass com/mathworks/mde/liveeditor/BrowserHandler$BrowserHandlerPrefListener
instanceKlass com/mathworks/widgets/grouptable/GroupingTable$10
instanceKlass com/mathworks/widgets/grouptable/GroupingTable$7
instanceKlass com/mathworks/widgets/grouptable/GroupingTable$9
instanceKlass com/mathworks/widgets/grouptable/GroupingTable$30
instanceKlass com/mathworks/widgets/grouptable/GroupingTable$29
instanceKlass com/mathworks/messageservice/MessageNative
instanceKlass com/mathworks/messageservice/MessageWithContext
instanceKlass com/mathworks/widgets/grouptable/GroupingTable$28
instanceKlass com/mathworks/widgets/grouptable/GroupingTable$27
instanceKlass com/google/gson/internal/bind/ObjectTypeAdapter$2
instanceKlass com/mathworks/widgets/grouptable/GroupingTable$19
instanceKlass com/mathworks/widgets/grouptable/GroupingTable$18
instanceKlass com/google/gson/internal/JsonReaderInternalAccess
instanceKlass java/awt/Cursor$CursorDisposer
instanceKlass java/awt/image/PixelGrabber
instanceKlass java/awt/image/FilteredImageSource
instanceKlass java/awt/image/ImageFilter
instanceKlass java/awt/Cursor$2
instanceKlass java/awt/Cursor$3
instanceKlass java/awt/dnd/DragSource
instanceKlass java/awt/dnd/DragSourceAdapter
instanceKlass java/awt/dnd/DragSourceMotionListener
instanceKlass java/awt/dnd/DragSourceListener
instanceKlass java/awt/dnd/DragGestureListener
instanceKlass com/mathworks/widgets/grouptable/transfer/TransferController
instanceKlass com/mathworks/widgets/grouptable/GroupingTable$2
instanceKlass com/mathworks/util/RequestAggregator$2
instanceKlass com/mathworks/util/RequestFilter$Request
instanceKlass com/mathworks/widgets/grouptable/AffordanceManager$3
instanceKlass com/mathworks/widgets/grouptable/AffordanceManager$5
instanceKlass com/mathworks/widgets/grouptable/AffordanceManager$4
instanceKlass com/mathworks/widgets/grouptable/AffordanceManager$2
instanceKlass com/mathworks/widgets/grouptable/AffordanceManager$1
instanceKlass com/mathworks/widgets/grouptable/ColumnActions$4
instanceKlass com/mathworks/mwswing/MJCheckBoxMenuItem$ActionPropertyHandler
instanceKlass javax/swing/plaf/basic/BasicIconFactory$MenuItemArrowIcon
instanceKlass com/sun/java/swing/plaf/windows/WindowsCheckBoxMenuItemUI$1
instanceKlass com/mathworks/widgets/grouptable/GroupingTable$1
instanceKlass com/mathworks/widgets/grouptable/DragToSelectHandler$ToggleSelectionPolicy
instanceKlass com/mathworks/widgets/grouptable/DragToSelectHandler$SelectionPolicy
instanceKlass java/util/concurrent/Semaphore
instanceKlass com/mathworks/widgets/grouptable/GroupingTable$DefaultEditHandler
instanceKlass com/jidesoft/grid/TreeTable$0
instanceKlass com/jidesoft/grid/SortableTable$0
instanceKlass com/jidesoft/grid/SortItemSupport
instanceKlass com/jidesoft/grid/IndexChangeListenerHelper
instanceKlass com/jidesoft/grid/TableModelsWrapper
instanceKlass com/jidesoft/grid/SortItemSupport$SortOrderHandler
instanceKlass com/jidesoft/grid/IndexedRowTableModelWrapper
instanceKlass com/jidesoft/grid/RowTableModelWrapper
instanceKlass javax/swing/TransferHandler$DropLocation
instanceKlass com/jidesoft/grid/CellStyleTable$0
instanceKlass com/jidesoft/grid/JideTable$15
instanceKlass java/awt/datatransfer/Transferable
instanceKlass com/jidesoft/grid/EditorStyleTableModel
instanceKlass com/jidesoft/grid/NavigableModel
instanceKlass com/jidesoft/grid/StyleModel
instanceKlass com/jidesoft/grid/JideTable$11
instanceKlass com/jidesoft/grid/ExpandableCell
instanceKlass com/jidesoft/grid/c
instanceKlass com/jidesoft/grid/RendererWrapper
instanceKlass com/jidesoft/swing/DelegateMouseInputListener
instanceKlass javax/swing/plaf/basic/BasicTableUI$Handler
instanceKlass com/jidesoft/plaf/basic/BasicJideTableUIDelegate
instanceKlass com/jidesoft/plaf/TableUIDelegate
instanceKlass com/jidesoft/grid/SortableTableHeaderCellDecorator
instanceKlass com/jidesoft/grid/CellStyleTableHeader$0
instanceKlass com/jidesoft/utils/SortedList
instanceKlass javax/swing/plaf/basic/BasicTableHeaderUI$MouseInputHandler
instanceKlass javax/swing/plaf/basic/BasicTableHeaderUI$1
instanceKlass com/jidesoft/plaf/TableHeaderUIDelegate
instanceKlass com/jidesoft/plaf/DelegateTableHeaderUI
instanceKlass sun/swing/table/DefaultTableCellHeaderRenderer$EmptyIcon
instanceKlass com/jidesoft/grid/TableHeaderCellDecorator
instanceKlass javax/swing/JTable$$Lambda$22
instanceKlass javax/swing/JTable$$Lambda$21
instanceKlass javax/swing/JTable$$Lambda$20
instanceKlass javax/swing/JTable$$Lambda$19
instanceKlass javax/swing/JTable$$Lambda$18
instanceKlass javax/swing/JTable$$Lambda$17
instanceKlass javax/swing/JTable$$Lambda$16
instanceKlass javax/swing/JTable$$Lambda$15
instanceKlass javax/swing/JTable$$Lambda$14
instanceKlass javax/swing/JTable$$Lambda$13
instanceKlass javax/swing/JTable$$Lambda$12
instanceKlass com/jidesoft/grid/JideTable$9
instanceKlass com/jidesoft/grid/JideTable$8
instanceKlass com/jidesoft/filter/Filter
instanceKlass com/jidesoft/grid/TableUtils
instanceKlass com/jidesoft/grid/TableModelWrapper
instanceKlass com/jidesoft/grid/TableModelWrapperUtils
instanceKlass com/jidesoft/grid/ColumnWidthTableModel
instanceKlass com/jidesoft/grid/ColumnIdentifierTableModel
instanceKlass com/jidesoft/swing/AlignmentSupport
instanceKlass com/jidesoft/swing/ComponentStateSupport
instanceKlass com/jidesoft/swing/ButtonStyle
instanceKlass javax/swing/table/DefaultTableColumnModel
instanceKlass javax/swing/table/TableColumnModel
instanceKlass com/mathworks/mlwidgets/explorer/model/table/UiFileList
instanceKlass com/mathworks/mlwidgets/explorer/model/actions/TableActionInput
instanceKlass com/mathworks/widgets/grouptable/SelectOnTypeHandler
instanceKlass com/mathworks/widgets/grouptable/GroupingTableLayout
instanceKlass com/mathworks/widgets/grouptable/AffordanceManager
instanceKlass com/mathworks/widgets/grouptable/ColumnActions
instanceKlass com/mathworks/matlab/api/explorer/Status
instanceKlass com/mathworks/widgets/ClosableToolTipData
instanceKlass com/mathworks/widgets/grouptable/EditOnClickHandler
instanceKlass com/mathworks/widgets/grouptable/DragToSelectHandler
instanceKlass javax/swing/tree/TreePath
instanceKlass com/jidesoft/grid/TableStyleProvider
instanceKlass com/jidesoft/grid/CellStyleProvider
instanceKlass com/jidesoft/grid/CellStyleCustomizer
instanceKlass com/jidesoft/grid/CellStyle
instanceKlass com/jidesoft/swing/Prioritized
instanceKlass com/jidesoft/grid/GridColorProvider
instanceKlass com/jidesoft/grid/TableColumnWidthKeeper
instanceKlass com/jidesoft/grid/SortTableHeaderRenderer
instanceKlass com/jidesoft/grid/JideTable$s_
instanceKlass com/jidesoft/grid/JideCellEditorListener
instanceKlass com/jidesoft/validation/RowValidator
instanceKlass com/jidesoft/validation/Validator
instanceKlass com/jidesoft/validation/ValidationResult
instanceKlass javax/swing/table/TableColumn
instanceKlass javax/swing/undo/UndoableEditSupport
instanceKlass com/jidesoft/grid/RowHeights
instanceKlass com/jidesoft/grid/JideTable$r_
instanceKlass com/mathworks/mlwidgets/explorer/widgets/address/AddressBar$10
instanceKlass com/mathworks/widgets/BusyAffordance$3
instanceKlass com/mathworks/widgets/WorkMonitor$4
instanceKlass com/mathworks/widgets/grouptable/GroupingTableUtils
instanceKlass com/mathworks/widgets/WorkMonitor$5
instanceKlass com/mathworks/widgets/grouptable/GroupingTableModel$7
instanceKlass com/mathworks/widgets/grouptable/RowListTransactionTarget
instanceKlass com/mathworks/widgets/WorkMonitor$3
instanceKlass com/mathworks/widgets/WorkMonitor$2
instanceKlass com/mathworks/widgets/grouptable/GroupingTableResources
instanceKlass com/mathworks/widgets/grouptable/GroupingTableModel$6
instanceKlass com/mathworks/widgets/grouptable/FlatExpansionContext
instanceKlass com/mathworks/widgets/grouptable/GroupingTableModel$ConfigurationListener
instanceKlass com/mathworks/util/TypeFilter
instanceKlass com/mathworks/widgets/grouptable/TransactionProcessor$TransactionCombiner
instanceKlass com/mathworks/widgets/grouptable/TransactionProcessor
instanceKlass com/mathworks/widgets/grouptable/GroupingTablePopulator
instanceKlass com/mathworks/widgets/grouptable/GroupingTableModel$RootContextChangeListener
instanceKlass java/lang/Math$RandomNumberGeneratorHolder
instanceKlass com/jidesoft/grid/DefaultExpandable$0
instanceKlass com/jidesoft/grid/AbstractNode
instanceKlass com/mathworks/widgets/grouptable/GroupingTableModel$GroupingTableDefaultIntegerSettingRetriever
instanceKlass com/mathworks/widgets/grouptable/GroupingTableModel$IntegerSettingRetriever
instanceKlass com/mathworks/widgets/grouptable/GroupingTableTransaction$Target
instanceKlass com/mathworks/widgets/grouptable/RowListTransactionTarget$Adapter
instanceKlass com/mathworks/widgets/grouptable/ExpansionChangeListener
instanceKlass com/jidesoft/grid/ExpandableRow
instanceKlass com/jidesoft/grid/Expandable
instanceKlass javax/swing/table/AbstractTableModel
instanceKlass com/jidesoft/grid/IndexChangeEventGenerator
instanceKlass com/jidesoft/grid/IExpandableTreeTableModel
instanceKlass com/jidesoft/grid/ITreeTableModel
instanceKlass com/jidesoft/grid/MultiTableModel
instanceKlass com/jidesoft/grid/ContextSensitiveTableModel
instanceKlass com/jidesoft/grid/SpanTableModel
instanceKlass com/jidesoft/grid/SpanModel
instanceKlass com/jidesoft/converter/AbstractContext
instanceKlass com/jidesoft/utils/CacheMap
instanceKlass javax/swing/event/TreeWillExpandListener
instanceKlass javax/swing/event/TreeExpansionListener
instanceKlass com/mathworks/widgets/grouptable/NonRectangularCellRenderer
instanceKlass com/mathworks/widgets/grouptable/GroupingTable$MessageFactory
instanceKlass com/mathworks/widgets/grouptable/GroupingTableModel$EditHandler
instanceKlass com/jidesoft/grid/Row
instanceKlass com/jidesoft/grid/Node
instanceKlass com/jidesoft/grid/ISortableTableModel
instanceKlass com/mathworks/mde/explorer/Explorer$5
instanceKlass com/mathworks/mlwidgets/explorer/util/UiFileSystemUtils$6
instanceKlass com/mathworks/mlwidgets/explorer/util/UiFileSystemUtils$7
instanceKlass com/mathworks/mlwidgets/explorer/util/UiFileSystemUtils
instanceKlass com/mathworks/mlwidgets/explorer/model/table/LocationColumn$3
instanceKlass com/mathworks/mlwidgets/explorer/model/table/LocationColumn$2
instanceKlass com/mathworks/mlwidgets/explorer/model/table/LocationColumn$1
instanceKlass com/mathworks/mlwidgets/explorer/model/table/LocationColumn
instanceKlass com/mathworks/mlwidgets/explorer/model/table/LocationAffordance$1
instanceKlass com/mathworks/util/ReturnRunnable
instanceKlass com/mathworks/mlwidgets/explorer/model/table/LocationAffordance
instanceKlass com/mathworks/mde/explorer/DirectoryVsFileSeparator
instanceKlass com/mathworks/mlwidgets/explorer/model/table/ExplorerTableConfigurationSerializer$Debouncer$2
instanceKlass com/mathworks/mlwidgets/explorer/model/table/ExplorerTableConfigurationSerializer$1
instanceKlass com/mathworks/widgets/grouptable/GroupingTableConfiguration$1
instanceKlass com/mathworks/widgets/grouptable/Group
instanceKlass com/mathworks/widgets/grouptable/GroupingTableConfiguration$5
instanceKlass com/mathworks/widgets/grouptable/GroupingTableConfiguration$4$1
instanceKlass com/mathworks/widgets/grouptable/GroupingTableConfiguration$4
instanceKlass com/jidesoft/grid/TableSelectionListener
instanceKlass com/jidesoft/grid/TableSelectionModel
instanceKlass com/jidesoft/grid/RowHeightChangeListener
instanceKlass com/jidesoft/swing/AutoCompletion
instanceKlass com/jidesoft/grid/FilterableTableModelListener
instanceKlass com/mathworks/widgets/grouptable/GroupingTableColumn$2
instanceKlass com/mathworks/widgets/grouptable/GroupingTableConfiguration$3
instanceKlass com/mathworks/widgets/grouptable/GroupingTableConfiguration$ColumnSize
instanceKlass com/mathworks/widgets/grouptable/GroupingTableConfiguration$ColumnConfiguration
instanceKlass com/mathworks/mlwidgets/explorer/model/table/DescriptionAttribute
instanceKlass com/mathworks/widgets/grouptable/VerticalAttribute
instanceKlass com/jidesoft/grid/CellSpan
instanceKlass com/mathworks/widgets/grouptable/GroupingTablePair
instanceKlass com/mathworks/mlwidgets/explorer/model/table/ExplorerTableConfigurationSerializer$Debouncer$1
instanceKlass com/mathworks/mlwidgets/explorer/model/table/ExplorerTableConfigurationSerializer$Debouncer
instanceKlass com/mathworks/mlwidgets/explorer/model/table/ExplorerTableConfigurationSerializer
instanceKlass com/mathworks/mlwidgets/explorer/model/table/TypeColumn$1
instanceKlass com/mathworks/mlwidgets/explorer/model/table/TypeColumn
instanceKlass com/mathworks/mlwidgets/explorer/model/table/DateGroupingMode
instanceKlass com/mathworks/mlwidgets/explorer/model/table/DateColumn$2
instanceKlass com/mathworks/mlwidgets/explorer/model/table/DateColumn$1
instanceKlass com/mathworks/mlwidgets/explorer/model/table/DateColumn
instanceKlass com/mathworks/mlwidgets/explorer/model/table/SizeGroupingMode
instanceKlass com/mathworks/mlwidgets/explorer/model/table/SizeColumn$1
instanceKlass com/mathworks/mlwidgets/explorer/model/table/FileSizeGenerator
instanceKlass com/mathworks/mlwidgets/explorer/model/table/SizeColumn
instanceKlass com/mathworks/mlwidgets/explorer/model/table/StatusGroupingMode
instanceKlass com/mathworks/sourcecontrol/SCStatusColumn$2
instanceKlass com/mathworks/sourcecontrol/SCStatusColumn$1
instanceKlass com/mathworks/sourcecontrol/SCStatusColumn$IconConverter
instanceKlass com/mathworks/sourcecontrol/resources/CFBSCResources
instanceKlass com/mathworks/sourcecontrol/SCStatusColumn
instanceKlass com/mathworks/sourcecontrol/SourceControlUI
instanceKlass com/mathworks/mlwidgets/explorer/model/table/NameColumn$3
instanceKlass com/mathworks/mlwidgets/explorer/model/table/NameColumn$2
instanceKlass com/mathworks/mlwidgets/explorer/model/table/NameColumn$1
instanceKlass com/mathworks/widgets/grouptable/GroupingTableEditor
instanceKlass com/mathworks/mlwidgets/explorer/model/table/NameColumn
instanceKlass com/mathworks/mlwidgets/explorer/model/table/TypeGroupingMode
instanceKlass com/mathworks/mlwidgets/explorer/model/table/FileTypeComparator
instanceKlass com/mathworks/mlwidgets/explorer/model/table/IconColumn$1
instanceKlass com/mathworks/widgets/grouptable/GroupingTableColumn
instanceKlass com/mathworks/widgets/grouptable/GroupingMode
instanceKlass com/mathworks/mlwidgets/explorer/model/table/IconColumn
instanceKlass com/mathworks/widgets/grouptable/ExpansionContext
instanceKlass com/mathworks/mde/explorer/Explorer$14
instanceKlass com/mathworks/mde/explorer/Explorer$13
instanceKlass com/mathworks/mde/explorer/Explorer$12
instanceKlass com/mathworks/mlwidgets/explorer/widgets/address/AddressBar$7
instanceKlass com/mathworks/mlwidgets/explorer/widgets/address/AddressBar$6
instanceKlass com/mathworks/mlwidgets/explorer/widgets/address/GlobalShutdownEventListener
instanceKlass com/mathworks/mlwidgets/explorer/widgets/address/EmptyPoller
instanceKlass com/mathworks/mlwidgets/explorer/widgets/address/BreadcrumbModeComponent$1
instanceKlass com/mathworks/mlwidgets/explorer/widgets/address/AddressBar$9
instanceKlass javax/swing/event/UndoableEditListener
instanceKlass javax/swing/text/DefaultCaret$1
instanceKlass javax/swing/text/AbstractDocument$UndoRedoDocumentEvent
instanceKlass javax/swing/event/DocumentEvent$ElementChange
instanceKlass javax/swing/text/SegmentCache
instanceKlass javax/swing/text/Utilities
instanceKlass javax/swing/event/DocumentEvent$EventType
instanceKlass javax/swing/undo/AbstractUndoableEdit
instanceKlass javax/swing/undo/UndoableEdit
instanceKlass com/mathworks/mlwidgets/explorer/widgets/address/LocationTypingModeComponent$7
instanceKlass com/mathworks/mlwidgets/explorer/widgets/address/DocumentIntelliHints$FileSystemHints$3
instanceKlass com/mathworks/mwswing/DefaultListCellViewerCustomizer
instanceKlass java/awt/dnd/DragGestureRecognizer
instanceKlass com/mathworks/mwswing/MJList$ListAppearanceFocusListener
instanceKlass com/mathworks/mlwidgets/explorer/widgets/address/DocumentIntelliHints$FileSystemHints$1
instanceKlass javax/swing/JComponent$ActionStandin
instanceKlass com/jidesoft/hints/AbstractIntelliHints$2
instanceKlass com/jidesoft/hints/AbstractIntelliHints$1
instanceKlass com/jidesoft/hints/AbstractIntelliHints$4
instanceKlass com/sun/java/swing/plaf/windows/WindowsGraphicsUtils
instanceKlass javax/swing/plaf/basic/BasicComboBoxUI$DefaultKeySelectionManager
instanceKlass javax/swing/JComboBox$KeySelectionManager
instanceKlass javax/swing/plaf/basic/BasicComboBoxUI$ComboBoxLayoutManager
instanceKlass javax/swing/plaf/basic/BasicComboBoxUI$Handler
instanceKlass javax/swing/plaf/basic/BasicComboBoxEditor
instanceKlass javax/swing/ComboBoxEditor
instanceKlass javax/swing/plaf/basic/BasicScrollPaneUI$Handler
instanceKlass javax/swing/plaf/basic/BasicScrollBarUI$ScrollListener
instanceKlass javax/swing/plaf/basic/BasicScrollBarUI$Handler
instanceKlass javax/swing/plaf/basic/BasicScrollBarUI$ModelListener
instanceKlass com/sun/java/swing/plaf/windows/WindowsScrollBarUI$Grid
instanceKlass javax/swing/JScrollBar$ModelListener
instanceKlass java/awt/Adjustable
instanceKlass javax/swing/ViewportLayout
instanceKlass javax/swing/ScrollPaneLayout
instanceKlass javax/swing/plaf/basic/BasicComboPopup$Handler
instanceKlass javax/swing/plaf/basic/BasicComboPopup$EmptyListModelClass
instanceKlass javax/swing/plaf/basic/ComboPopup
instanceKlass com/sun/java/swing/plaf/windows/WindowsComboBoxUI$2
instanceKlass javax/swing/JComboBox$1
instanceKlass javax/swing/MutableComboBoxModel
instanceKlass javax/swing/ComboBoxModel
instanceKlass com/jidesoft/plaf/basic/BasicJidePopupUI$PopupPropertyChangeListener
instanceKlass com/jidesoft/plaf/basic/BasicJidePopupUI$PopupLayout
instanceKlass com/jidesoft/swing/DraggableHandle
instanceKlass com/jidesoft/swing/Alignable
instanceKlass com/jidesoft/swing/ResizableSupport
instanceKlass com/jidesoft/popup/JidePopupFactory
instanceKlass com/jidesoft/hints/AbstractIntelliHints$8$1
instanceKlass com/jidesoft/hints/AbstractIntelliHints$8
instanceKlass com/jidesoft/swing/JideScrollPaneConstants
instanceKlass com/jidesoft/hints/AbstractIntelliHints
instanceKlass com/jidesoft/hints/IntelliHints
instanceKlass com/mathworks/mlwidgets/explorer/widgets/address/DocumentIntelliHints
instanceKlass com/mathworks/mlwidgets/explorer/widgets/address/LocationTypingModeComponent$6
instanceKlass com/mathworks/mlwidgets/explorer/widgets/address/LocationTypingModeComponent
instanceKlass com/mathworks/mlwidgets/explorer/widgets/address/SearchModeComponent$7$1
instanceKlass com/mathworks/mlwidgets/explorer/widgets/address/SearchModeComponent$7
instanceKlass com/mathworks/mlwidgets/explorer/widgets/address/SearchModeComponent$3
instanceKlass com/mathworks/mlwidgets/explorer/widgets/address/SearchModeComponent$2
instanceKlass com/mathworks/mlwidgets/explorer/widgets/address/AddressBarTextFieldUtils
instanceKlass com/mathworks/util/RequestFilter$1
instanceKlass com/mathworks/util/RequestAggregator
instanceKlass com/mathworks/mlwidgets/explorer/widgets/address/SearchModeComponent$1
instanceKlass com/mathworks/util/Combiner
instanceKlass com/mathworks/util/RequestFilter
instanceKlass com/mathworks/mlwidgets/explorer/widgets/address/SearchModeComponent
instanceKlass org/apache/commons/lang/StringUtils
instanceKlass com/mathworks/util/ParameterRunnable
instanceKlass com/mathworks/mlwidgets/explorer/widgets/address/AddressBarButtonUtils$4
instanceKlass com/mathworks/mlwidgets/explorer/widgets/address/AddressBarButtonUtils$3
instanceKlass com/mathworks/mlwidgets/explorer/widgets/address/AddressBarButtonUtils$2
instanceKlass com/mathworks/mlwidgets/explorer/widgets/address/AddressBarButtonUtils$1
instanceKlass com/mathworks/mlwidgets/explorer/widgets/address/PaintingUtils
instanceKlass java/awt/geom/Line2D
instanceKlass com/mathworks/mlwidgets/explorer/widgets/address/AddressBarIcon
instanceKlass com/mathworks/mlwidgets/explorer/widgets/address/AddressBarButton
instanceKlass com/mathworks/mlwidgets/explorer/widgets/address/AddressBarButtonUtils
instanceKlass com/mathworks/mlwidgets/explorer/model/realfs/StatToEntryAdapter
instanceKlass com/mathworks/mlwidgets/explorer/model/AbstractFileList$1
instanceKlass com/mathworks/util/AsyncReceiverUtils
instanceKlass com/mathworks/mlwidgets/explorer/model/overlayfs/OverlayFileList$1
instanceKlass com/mathworks/util/Holder
instanceKlass com/mathworks/mlwidgets/explorer/widgets/address/BreadcrumbModeComponent$State
instanceKlass com/mathworks/mlwidgets/explorer/widgets/address/IconLabel
instanceKlass com/mathworks/mlwidgets/explorer/widgets/address/AddressBar$8
instanceKlass com/mathworks/mlwidgets/explorer/widgets/address/AddressBarButtonPanel$StateChangeListener
instanceKlass com/mathworks/mlwidgets/explorer/widgets/address/AddressBarButtonPanel
instanceKlass com/mathworks/mlwidgets/explorer/widgets/address/BreadcrumbModeComponent
instanceKlass com/mathworks/mlwidgets/explorer/widgets/address/SearchButton$4
instanceKlass com/mathworks/mlwidgets/explorer/widgets/address/SearchButton$3
instanceKlass com/mathworks/mlwidgets/explorer/widgets/address/AddressBar$2
instanceKlass com/mathworks/mlwidgets/explorer/widgets/address/SearchButton
instanceKlass com/mathworks/util/MulticastChangeListener
instanceKlass com/mathworks/mde/explorer/Explorer$11
instanceKlass com/mathworks/mlwidgets/explorer/widgets/address/AddressBarModeComponent
instanceKlass com/mathworks/mlwidgets/explorer/model/navigation/NavigationHistory$3
instanceKlass com/mathworks/mlwidgets/explorer/util/MacEncodingBugWorkaround
instanceKlass com/mathworks/mlwidgets/explorer/model/navigation/NavigationHistory$HistoryItem
instanceKlass com/mathworks/mlwidgets/explorer/model/navigation/NavigationHistory$4
instanceKlass com/mathworks/util/MRUList
instanceKlass com/mathworks/mlwidgets/explorer/model/navigation/NavigationHistory
instanceKlass com/mathworks/mde/explorer/Explorer$8
instanceKlass com/mathworks/widgets/WorkMonitor$Task
instanceKlass com/mathworks/mde/explorer/Explorer$18
instanceKlass com/mathworks/sourcecontrol/SourceControlManagerPluginImpl
instanceKlass com/mathworks/mlwidgets/explorer/SourceControlManager
instanceKlass com/mathworks/mlwidgets/explorer/model/AbstractFileList
instanceKlass com/mathworks/matlab/api/explorer/FileSystemEntry
instanceKlass com/mathworks/matlab/api/explorer/FileSystemEntryFactory
instanceKlass com/mathworks/cfbutils/StatEntry
instanceKlass com/mathworks/mlwidgets/explorer/model/overlayfs/OverlayFileList
instanceKlass com/mathworks/mlwidgets/explorer/model/vfs/VirtualFileList
instanceKlass com/mathworks/mlwidgets/explorer/model/vfs/VirtualTarget
instanceKlass com/mathworks/mlwidgets/explorer/model/navigation/NavigationContext$State
instanceKlass com/mathworks/util/NamedDaemonThreadFactory
instanceKlass com/mathworks/util/ExecutorServiceFactory
instanceKlass com/mathworks/mlwidgets/explorer/model/table/RefreshDaemon$4
instanceKlass com/mathworks/mlwidgets/explorer/model/ExplorerPrefs$1
instanceKlass com/mathworks/mlwidgets/explorer/model/table/RefreshDaemon
instanceKlass com/mathworks/mlwidgets/explorer/model/table/ExplorerRefreshDaemon
instanceKlass com/mathworks/mlwidgets/explorer/util/MLFileSystemUtils
instanceKlass com/mathworks/mlwidgets/explorer/model/vfs/LocationMap$Node
instanceKlass com/mathworks/mlwidgets/explorer/model/vfs/LocationMap
instanceKlass com/mathworks/mlwidgets/explorer/model/editorfs/EditorFileSystem$2
instanceKlass com/mathworks/mlwidgets/explorer/model/editorfs/EditorFileSystem$1
instanceKlass com/mathworks/mde/editor/MatlabEditorApplication$6
instanceKlass com/mathworks/mde/editor/MatlabEditorApplication$13
instanceKlass com/mathworks/widgets/datamodel/AbstractBackingStore
instanceKlass com/mathworks/mde/autosave/AutoSaveImplementor
instanceKlass com/mathworks/widgets/datamodel/AbstractFileBackingStore$DefaultFileNameProvider
instanceKlass com/mathworks/widgets/datamodel/AbstractFileBackingStore$SaveInterceptor
instanceKlass com/mathworks/matlab/api/datamodel/BackingStore
instanceKlass com/mathworks/matlab/api/dataview/UiInfoProvider
instanceKlass com/mathworks/widgets/datamodel/TextFileBackingStore$EncodingProvider
instanceKlass com/mathworks/widgets/datamodel/AbstractFileBackingStore$FileChooserSetupDelegate
instanceKlass com/mathworks/jmi/AWTUtilities$InvocationRunnable
instanceKlass com/mathworks/mde/editor/MatlabEditorApplication
instanceKlass com/mathworks/matlab/api/editor/EditorApplication
instanceKlass com/mathworks/mlwidgets/explorer/model/editorfs/EditorFileSystem
instanceKlass com/mathworks/util/ThrowableClosure
instanceKlass com/mathworks/mlwidgets/explorer/model/realfs/RealFileSystem
instanceKlass com/mathworks/mlwidgets/explorer/model/overlayfs/OverlayFileSystem
instanceKlass com/mathworks/matlab/api/explorer/FileSystemTransaction
instanceKlass com/mathworks/matlab/api/explorer/FileList
instanceKlass com/mathworks/mlwidgets/explorer/extensions/archive/ZipFileMounter
instanceKlass com/mathworks/mde/liveeditor/OpenAsLiveCodeActionProvider
instanceKlass org/apache/batik/transcoder/TranscoderOutput
instanceKlass com/mathworks/util/IconUtils
instanceKlass com/mathworks/cfbutils/NativeCfb
instanceKlass com/mathworks/fileutils/MLFileIconUtils
instanceKlass com/mathworks/mlwidgets/explorer/extensions/basic/DefaultFileInfoProvider
instanceKlass com/mathworks/mlwidgets/explorer/extensions/basic/JSZipFileIconInfoProvider
instanceKlass com/mathworks/mlwidgets/explorer/extensions/matlab/EditorFileInfoProvider
instanceKlass com/mathworks/mlwidgets/explorer/extensions/basic/BasicTableActionProvider
instanceKlass com/mathworks/mde/explorer/ShowDetailsProvider
instanceKlass com/mathworks/mlwidgets/explorer/extensions/basic/CoreExternalActionProvider
instanceKlass com/mathworks/mlwidgets/explorer/extensions/basic/CoreWriteActionProvider
instanceKlass com/mathworks/jmi/mdt/MatlabCallable
instanceKlass com/mathworks/mlwidgets/explorer/extensions/basic/CoreReadActionProvider
instanceKlass com/mathworks/mde/explorer/NavigationActionProvider
instanceKlass com/mathworks/matlab/api/explorer/StateChangeNotifier
instanceKlass com/mathworks/mde/explorer/PathActionProvider
instanceKlass com/mathworks/util/AsyncReceiver
instanceKlass com/mathworks/mlwidgets/explorer/util/TransactionLogic
instanceKlass com/mathworks/mlwidgets/explorer/extensions/archive/ZipFileActionProvider
instanceKlass com/mathworks/mlwidgets/explorer/extensions/archive/ZipFileInfoProvider
instanceKlass com/mathworks/util/RequestQueue
instanceKlass com/mathworks/mlwidgets/explorer/extensions/archive/ZipFileContentInfoProvider
instanceKlass com/mathworks/mlwidgets/explorer/extensions/matlab/MatlabDesktopReportStrategy
instanceKlass com/mathworks/mlwidgets/explorer/extensions/matlab/ReportStrategy
instanceKlass com/mathworks/mlwidgets/explorer/extensions/matlab/ReportStrategyFactory
instanceKlass com/mathworks/mlwidgets/explorer/extensions/matlab/ReportActionProvider
instanceKlass com/mathworks/mlwidgets/explorer/extensions/basic/TextFileInfoProvider
instanceKlass com/mathworks/mlwidgets/explorer/extensions/matlab/MFolderInfoProvider
instanceKlass com/mathworks/storage/matlabdrivedesktop/SharingFeatureSwitch
instanceKlass com/mathworks/storage/matlabdrivedesktop/MatlabDriveSharingActionProvider
instanceKlass com/mathworks/storage/matlabdrivedesktop/TripwireConnectivityImpl
instanceKlass com/mathworks/storage/matlabdrivedesktop/TripwireAction
instanceKlass com/mathworks/storage/matlabdrivedesktop/TripwireConnectivity
instanceKlass com/mathworks/storage/matlabdrivedesktop/TripwireActionCalculatorImpl
instanceKlass java/util/concurrent/Executors$DefaultThreadFactory
instanceKlass com/mathworks/storage/matlabdrivedesktop/TripwireActionCalculator
instanceKlass com/mathworks/storage/matlabdrivedesktop/TripwireHandler
instanceKlass com/mathworks/storage/matlabdrivedesktop/ActionFinishListener
instanceKlass com/mathworks/storage/mldrivetripwireaccess/NativeMLDriveTripwireAccess
instanceKlass com/mathworks/storage/mldrivetripwireaccess/MLDriveTripwireAccess
instanceKlass com/mathworks/storage/matlabdrivedesktop/MatlabDriveActionProvider
instanceKlass com/mathworks/storage/matlabdrivedesktop/MatlabDriveFileInfoProvider
instanceKlass com/mathworks/mlwidgets/explorer/extensions/basic/MacPackageInfoProvider
instanceKlass com/mathworks/explorer/RunnableFileInfoProvider
instanceKlass com/mathworks/mlwidgets/explorer/extensions/matlab/FIGFileInfoProvider
instanceKlass com/mathworks/mlwidgets/explorer/extensions/matlab/GUIDEFileInfoProvider
instanceKlass com/mathworks/mlwidgets/explorer/extensions/matlab/MEXFileInfoProvider
instanceKlass com/mathworks/mlwidgets/explorer/extensions/basic/PFileInfoProvider
instanceKlass com/mathworks/explorer/MATFileInfoProvider
instanceKlass com/mathworks/explorer/MatlabCodeFileActionProvider
instanceKlass com/mathworks/mde/liveeditor/MlxFileInfoProvider
instanceKlass com/mathworks/mlwidgets/explorer/extensions/matlab/MFileInfoProvider
instanceKlass com/mathworks/util/DeferrableRetriever
instanceKlass com/mathworks/mlwidgets/explorer/extensions/basic/ImageFileInfoProvider
instanceKlass com/mathworks/sourcecontrol/SCAdapterActionProvider$CMFileProvider
instanceKlass com/mathworks/cmlink/api/customization/CMWidget
instanceKlass com/mathworks/cmlink/api/customization/CustomizationWidgetFactory
instanceKlass com/mathworks/sourcecontrol/SccFileProvider
instanceKlass com/mathworks/sourcecontrol/SCAdapterActionProvider
instanceKlass com/mathworks/sourcecontrol/SccFileListener
instanceKlass com/mathworks/toolbox/shared/hwconnectinstaller/common/SignpostFileInfoProvider
instanceKlass com/mathworks/appmanagement/AppFileInfoProvider
instanceKlass com/mathworks/toolbox/shared/mldatx/MLDATXFileInfoProvider
instanceKlass com/mathworks/toolboxmanagement/ToolboxFileInfoProvider
instanceKlass com/mathworks/toolbox/matlab/appdesigner/MlappMatlabOnlineFileInfoProvider
instanceKlass com/mathworks/toolbox/matlab/appdesigner/MlappFileInfoProvider
instanceKlass com/mathworks/mde/difftool/DiffToolUtils
instanceKlass com/mathworks/comparisons/util/AbstractNamedData
instanceKlass com/mathworks/comparisons/source/ComparisonSource
instanceKlass com/mathworks/comparisons/util/GetPropertyValue
instanceKlass com/mathworks/comparisons/source/ComparisonSourceType
instanceKlass com/mathworks/mde/difftool/ComparisonControl
instanceKlass com/mathworks/mde/difftool/DiffReportImplementor
instanceKlass com/mathworks/mde/difftool/DiffToolControl
instanceKlass com/mathworks/mde/difftool/DiffActionProvider$DocumentDiffToolInfo
instanceKlass com/mathworks/toolbox/distcomp/nativedmatlab/NativeMethods
instanceKlass com/mathworks/mde/difftool/SelectedFilesDiffToolInfo
instanceKlass com/mathworks/mde/difftool/DiffActionProvider
instanceKlass com/mathworks/explorer/KeyBindingProvider
instanceKlass com/mathworks/matlab/api/explorer/ActionComponentProvider
instanceKlass com/mathworks/mlwidgets/explorer/extensions/matlab/PathAffordanceActionProvider
instanceKlass com/mathworks/toolbox/distcomp/ui/desk/RunBatchJobActionProvider$$Lambda$11
instanceKlass com/mathworks/toolbox/distcomp/ui/desk/RunBatchJobActionProvider
instanceKlass com/mathworks/toolbox/sl3d/explorer/WRLFileInfoProvider
instanceKlass com/mathworks/project/impl/ProjectFileInfoProvider
instanceKlass com/mathworks/fl/i18n/XMLMessageSystemJNI
instanceKlass com/mathworks/fl/i18n/XMLMessageSystem
instanceKlass com/mathworks/toolbox/simulink/datadictionary/desktopintegration/SLDDFileInfoProvider
instanceKlass com/mathworks/toolbox/sldependencyanalysis/ManifestFileInfoProvider
instanceKlass com/mathworks/toolbox/slproject/resources/SlProjectIcons
instanceKlass com/mathworks/toolbox/slproject/project/archiving/ProjectArchiveInfoProvider
instanceKlass com/mathworks/toolbox/slproject/resources/SlProjectResources
instanceKlass org/xml/sax/helpers/DefaultHandler
instanceKlass org/xml/sax/DTDHandler
instanceKlass com/mathworks/toolbox/slproject/project/ProjectFileInfoProvider
instanceKlass com/mathworks/toolbox/simulink/slvnv/SlreqxFileInfoProvider
instanceKlass com/mathworks/toolbox/simulink/slvnv/ReqFileInfoProvider
instanceKlass com/mathworks/toolbox/simulink/desktopintegration/SimulinkCacheFileInfoProvider
instanceKlass com/mathworks/toolbox/simulink/desktopintegration/SimulinkProtectedModelFileInfoProvider
instanceKlass com/mathworks/toolbox/simulink/desktopintegration/SimulinkPackageFileInfoProvider
instanceKlass com/mathworks/toolbox/stateflow_desktop_integration/StateflowFileInfoProvider
instanceKlass com/mathworks/toolbox/simulink/desktopintegration/SimulinkBackupFileInfoProvider
instanceKlass com/mathworks/toolbox/simulink/desktopintegration/AutosaveFileInfoProvider
instanceKlass com/mathworks/toolbox/simulink/desktopintegration/SimulinkTemplateFileInfoProvider
instanceKlass com/mathworks/matlab/api/explorer/FileDecoration
instanceKlass com/mathworks/util/Converter
instanceKlass com/mathworks/toolbox/simulink/desktopintegration/SimulinkFileInfoProvider
instanceKlass com/mathworks/toolbox/coder/plugin/CoderResources
instanceKlass com/mathworks/matlab/api/explorer/MenuSection
instanceKlass com/mathworks/matlab/api/explorer/ActionDefinition
instanceKlass com/mathworks/matlab/api/explorer/StatusRunnable
instanceKlass com/mathworks/toolbox/coder/screener/ScreenerActionProvider
instanceKlass com/mathworks/matlab/api/explorer/ActionProvider
instanceKlass com/mathworks/matlab/api/explorer/FileInfoProvider
instanceKlass com/mathworks/matlab/api/explorer/AutoMounter
instanceKlass com/mathworks/mlwidgets/explorer/model/ExplorerExtensionRegistry
instanceKlass com/mathworks/mlwidgets/explorer/ExplorerSplitPanePrefs
instanceKlass com/mathworks/matlab/api/explorer/SearchCriteria
instanceKlass com/mathworks/mlwidgets/explorer/model/vfs/VirtualFileSystem
instanceKlass com/mathworks/matlab/api/explorer/ExtensionRegistry
instanceKlass com/mathworks/mlwidgets/explorer/model/actions/ActionManager
instanceKlass com/mathworks/widgets/WorkMonitor
instanceKlass com/mathworks/mlwidgets/explorer/DetailViewer
instanceKlass com/mathworks/mlwidgets/explorer/model/table/FileSystemExpansionProvider
instanceKlass com/mathworks/mlwidgets/explorer/ExplorerSplitPane
instanceKlass com/mathworks/widgets/grouptable/GroupingTableConfiguration
instanceKlass com/mathworks/mlwidgets/explorer/model/navigation/NavigationContext
instanceKlass com/mathworks/mlwidgets/explorer/widgets/address/AddressBar
instanceKlass com/mathworks/mde/explorer/ExplorerToolbar
instanceKlass com/mathworks/widgets/desk/DTTitleChangeHandler
instanceKlass com/mathworks/widgets/desk/DTToolBarInfo
instanceKlass com/mathworks/widgets/desk/Desktop$ClientListenerData
instanceKlass com/mathworks/mde/help/MLHelpBrowserGroup$DDuxResizedActionListener
instanceKlass com/mathworks/help/helpui/HelpBrowserResourceBundle
instanceKlass com/mathworks/help/helpui/HelpBrowserUtils
instanceKlass com/mathworks/mlwidgets/help/messages/ChangeTitleMessageHandler$TitleChangedListener
instanceKlass com/mathworks/mlwidgets/help/messages/HelpPanelCurrentLocationHandler$PageInfoListener
instanceKlass java/awt/dnd/DropTargetAdapter
instanceKlass com/mathworks/mde/webbrowser/WebBrowserUtils
instanceKlass com/mathworks/matlab/api/editor/EditorApplicationListener
instanceKlass com/mathworks/mde/editor/EditorGroup$4
instanceKlass com/mathworks/mde/editor/EditorGroup$3
instanceKlass com/mathworks/mde/editor/EditorGroup$2
instanceKlass com/mathworks/mde/editor/EditorAction
instanceKlass com/mathworks/widgets/text/STPInterface
instanceKlass com/mathworks/widgets/text/STPBaseInterface
instanceKlass com/mathworks/widgets/text/STPViewInterface
instanceKlass com/mathworks/widgets/text/STPModelInterface
instanceKlass com/mathworks/widgets/text/STPBaseModelInterface
instanceKlass com/mathworks/matlab/api/toolbars/ToolBars
instanceKlass com/mathworks/matlab/api/toolbars/ToolBarBuilder
instanceKlass com/mathworks/matlab/api/toolbars/ToolBarGroupID
instanceKlass com/mathworks/matlab/api/menus/MenuBuilder
instanceKlass com/mathworks/matlab/api/menus/MenuGroupID
instanceKlass com/mathworks/matlab/api/menus/MenuContext
instanceKlass com/mathworks/mde/editor/ActionManager$KeyBindingContributorProvider
instanceKlass com/mathworks/mde/editor/ActionManager
instanceKlass com/mathworks/mde/editor/EditorGroup$1
instanceKlass com/mathworks/mde/editor/EditorGroup$8
instanceKlass com/mathworks/matlab_login/StatusUpdateListener
instanceKlass com/mathworks/mde/desk/LoginStatusIndicator
instanceKlass com/mathworks/mde/desk/MLNotificationUIProvider$1
instanceKlass com/mathworks/mde/desk/MLNotificationUIProvider$BadgeActionListener$3
instanceKlass com/mathworks/widgets/HyperlinkTextLabel$HyperlinkHandler
instanceKlass com/mathworks/mde/desk/MLNotificationUIProvider$BadgeActionListener
instanceKlass com/mathworks/mde/desk/MLNotificationUIProvider
instanceKlass com/mathworks/mde/help/DocCenterBrowserSearchBox$2
instanceKlass com/mathworks/toolstrip/components/popups/ListItem
instanceKlass com/mathworks/toolstrip/components/popups/PopupList$2
instanceKlass com/mathworks/toolstrip/components/popups/PopupList$1
instanceKlass javax/swing/plaf/basic/BasicListUI$Handler
instanceKlass javax/swing/DefaultListSelectionModel
instanceKlass javax/swing/ListSelectionModel
instanceKlass javax/swing/AbstractListModel
instanceKlass com/mathworks/mwswing/FocusReturnHandler
instanceKlass com/mathworks/mde/help/DocCenterBrowserSearchBox$SearchActionListener
instanceKlass com/jidesoft/swing/SelectAllUtils
instanceKlass com/mathworks/widgets/SearchTextField$4
instanceKlass com/jgoodies/forms/factories/ComponentFactory2
instanceKlass com/jgoodies/forms/factories/ComponentFactory
instanceKlass com/jgoodies/forms/builder/AbstractFormBuilder
instanceKlass com/jgoodies/forms/layout/CellConstraints$Alignment
instanceKlass com/jgoodies/forms/layout/CellConstraints
instanceKlass com/jgoodies/forms/layout/FormLayout$CachingMeasure
instanceKlass com/jgoodies/forms/layout/FormLayout$ComponentSizeCache
instanceKlass com/jgoodies/forms/util/FormUtils
instanceKlass com/jgoodies/forms/layout/FormSpecParser
instanceKlass com/jgoodies/forms/layout/BoundedSize
instanceKlass com/jgoodies/forms/util/LayoutStyle
instanceKlass com/jgoodies/forms/layout/Sizes$ComponentSize
instanceKlass com/jgoodies/forms/layout/ConstantSize$Unit
instanceKlass com/jgoodies/forms/layout/ConstantSize
instanceKlass com/jgoodies/forms/util/UnitConverter
instanceKlass com/jgoodies/forms/layout/Sizes
instanceKlass com/jgoodies/forms/layout/FormSpec$DefaultAlignment
instanceKlass com/jgoodies/forms/layout/FormSpec
instanceKlass com/jgoodies/forms/layout/Size
instanceKlass com/jgoodies/forms/factories/FormFactory
instanceKlass com/jgoodies/forms/layout/LayoutMap
instanceKlass com/jgoodies/forms/layout/FormLayout$Measure
instanceKlass com/jgoodies/forms/layout/FormLayout
instanceKlass com/mathworks/widgets/WindowsWidgetFactory$SearchAndClearButton$1
instanceKlass javax/swing/text/Segment
instanceKlass java/text/CharacterIterator
instanceKlass com/mathworks/widgets/WindowsWidgetFactory
instanceKlass com/mathworks/widgets/SearchTextField$6
instanceKlass com/mathworks/widgets/WidgetUtils
instanceKlass javax/accessibility/AccessibleExtendedText
instanceKlass javax/accessibility/AccessibleEditableText
instanceKlass javax/swing/event/CaretListener
instanceKlass com/mathworks/widgets/PromptingTextField$1
instanceKlass org/apache/commons/lang/ArrayUtils
instanceKlass com/mathworks/mwswing/SelectAllOnFocusListener$2
instanceKlass com/mathworks/mwswing/MJPopupMenu$CloseListener
instanceKlass com/mathworks/mwswing/binding/DefaultKeyBindings
instanceKlass javax/swing/JTextField$ScrollRepainter
instanceKlass javax/swing/DefaultBoundedRangeModel
instanceKlass javax/swing/BoundedRangeModel
instanceKlass javax/swing/plaf/synth/SynthUI
instanceKlass javax/swing/plaf/synth/SynthConstants
instanceKlass javax/swing/text/JTextComponent$DefaultKeymap
instanceKlass javax/swing/text/Keymap
instanceKlass javax/swing/text/TabExpander
instanceKlass javax/swing/TransferHandler$TransferSupport
instanceKlass javax/swing/TransferHandler$DropHandler
instanceKlass javax/swing/text/DefaultHighlighter$SafeDamager
instanceKlass javax/swing/text/LayeredHighlighter$LayerPainter
instanceKlass javax/swing/text/Highlighter$HighlightPainter
instanceKlass javax/swing/text/Highlighter$Highlight
instanceKlass javax/swing/text/LayeredHighlighter
instanceKlass javax/swing/text/Highlighter
instanceKlass javax/swing/text/DefaultCaret$Handler
instanceKlass java/awt/datatransfer/ClipboardOwner
instanceKlass javax/swing/text/Caret
instanceKlass javax/swing/plaf/basic/DragRecognitionSupport$BeforeDrag
instanceKlass javax/swing/plaf/basic/BasicTextUI$UpdateHandler
instanceKlass javax/swing/text/View
instanceKlass javax/swing/text/Position$Bias
instanceKlass javax/swing/TransferHandler
instanceKlass com/mathworks/mwswing/SelectAllOnFocusListener
instanceKlass com/mathworks/mwswing/MJTextField$TextAppearanceFocusListener
instanceKlass com/mathworks/mwswing/AppearanceFocusDispatcher
instanceKlass javax/swing/text/JTextComponent$1
instanceKlass sun/swing/SwingAccessor$JTextComponentAccessor
instanceKlass com/mathworks/mwswing/AppearanceFocusListener
instanceKlass com/mathworks/widgets/SearchTextField
instanceKlass com/mathworks/mlwidgets/help/DocCenterLocale
instanceKlass com/mathworks/mlwidgets/help/HelpUtils$DefaultDependencyProvider
instanceKlass com/mathworks/helpsearch/index/LocalizedFileLocator
instanceKlass com/mathworks/html/UrlTransformer
instanceKlass com/mathworks/mlwidgets/help/HelpUtils$HelpDependencyProvider
instanceKlass com/mathworks/mlwidgets/help/HelpUtils
instanceKlass com/mathworks/helpsearch/suggestion/DocumentationSuggestionProvider
instanceKlass com/mathworks/helpsearch/product/DocSetItemResolver
instanceKlass com/mathworks/search/SearchField
instanceKlass com/mathworks/helpsearch/facets/Facetable
instanceKlass com/mathworks/mde/help/suggestion/SuggestionRequest
instanceKlass com/mathworks/help/helpui/DocConfig
instanceKlass com/mathworks/widgets/SearchTextField$Listener
instanceKlass com/mathworks/mde/help/DocCenterBrowserSearchBox
instanceKlass com/mathworks/services/binding/PreferenceState
instanceKlass com/mathworks/widgets/desk/DTKeyBindings
instanceKlass com/mathworks/widgets/desk/DTBorderContainer$1
instanceKlass com/mathworks/mwswing/MouseLatch
instanceKlass com/mathworks/widgets/desk/DTBorderContainer$EdgeOccupant
instanceKlass com/mathworks/mde/desk/MLMainFrame$1
instanceKlass com/mathworks/mde/desk/MLMainFrame$StatusTextListener
instanceKlass com/mathworks/widgets/desk/DTMultipleClientFrame$2
instanceKlass com/mathworks/mwswing/SystemGraphicsEnvironment
instanceKlass com/mathworks/mwswing/ScreenInformationProvider
instanceKlass com/mathworks/mwswing/WindowUtils
instanceKlass com/mathworks/widgets/desk/DTMultipleClientFrame$1
instanceKlass com/mathworks/toolstrip/accessories/ToolstripContextMenu$ContextEventListener
instanceKlass com/mathworks/toolstrip/accessories/ToolstripContextMenu
instanceKlass com/mathworks/toolstrip/DefaultToolstrip$1
instanceKlass com/mathworks/toolstrip/impl/ToolstripTabContentPanel$1
instanceKlass com/mathworks/toolstrip/plaf/ToolstripTabContentUI$MyBorder
instanceKlass com/mathworks/toolstrip/plaf/SectionWithHeaderUI$SectionWithHeaderLayout
instanceKlass com/mathworks/toolstrip/plaf/ToolstripTabLayout
instanceKlass com/mathworks/toolstrip/DefaultToolstrip$3
instanceKlass com/mathworks/mwswing/SimpleStringTrimmer
instanceKlass javax/swing/Timer$1
instanceKlass com/mathworks/toolstrip/plaf/ToolstripHeaderUI$HeaderLayout
instanceKlass com/mathworks/toolstrip/plaf/ToolstripHeaderUI$1
instanceKlass com/mathworks/util/event/AWTMouseListener
instanceKlass com/mathworks/util/event/AWTKeyListener
instanceKlass com/mathworks/widgets/desk/DTFrame$7
instanceKlass com/mathworks/widgets/desk/DTFrame$6
instanceKlass java/util/EnumMap$EnumMapIterator
instanceKlass com/mathworks/toolstrip/components/gallery/GalleryButton$1
instanceKlass com/mathworks/toolstrip/accessories/CalloutToolTipManager
instanceKlass com/mathworks/mwswing/StringTrimmer
instanceKlass com/mathworks/toolstrip/accessories/ToolTipContentProvider
instanceKlass com/mathworks/toolstrip/accessories/CalloutToolTipManager$Client
instanceKlass com/mathworks/util/async/Status
instanceKlass com/mathworks/toolstrip/accessories/QuickAccessToolBar$4
instanceKlass com/mathworks/util/AllPredicate
instanceKlass com/mathworks/widgets/desk/DTFrame$QuickAccessBarContextFilter
instanceKlass com/mathworks/mde/desk/MLDesktop$13
instanceKlass com/mathworks/widgets/desk/DTFrame$5
instanceKlass com/mathworks/widgets/desk/DTBorderFactory
instanceKlass com/mathworks/widgets/desk/DTToolBarContainer$ToolBarData
instanceKlass com/mathworks/mde/desk/MLDesktop$12
instanceKlass com/mathworks/toolstrip/accessories/QuickAccessToolBar$3
instanceKlass com/mathworks/toolstrip/accessories/QuickAccessToolBar$TabCollectionListener
instanceKlass com/mathworks/toolstrip/accessories/QuickAccessToolBar$2
instanceKlass com/mathworks/toolstrip/accessories/QuickAccessToolBar$1
instanceKlass com/mathworks/toolstrip/accessories/QuickAccessToolBar$6
instanceKlass com/mathworks/widgets/desk/Desktop$55
instanceKlass com/mathworks/toolstrip/factory/QuickAccessConfiguration$Tool
instanceKlass com/mathworks/toolstrip/factory/TSRegistry$Listener
instanceKlass com/mathworks/toolstrip/accessories/QuickAccessToolBar$ToolBarPopulator
instanceKlass com/mathworks/mde/desk/MLToolstripFactory$2
instanceKlass java/util/Collections$UnmodifiableMap$UnmodifiableEntrySet$UnmodifiableEntry
instanceKlass java/util/Collections$UnmodifiableMap$UnmodifiableEntrySet$1
instanceKlass com/mathworks/mde/desk/MLToolstripFactory$5
instanceKlass com/mathworks/mde/desk/MLToolstripFactory$12
instanceKlass com/mathworks/mde/desk/PlotGalleryManager$2
instanceKlass com/mathworks/mlwidgets/graphics/PlotActionHandler$1$1
instanceKlass com/mathworks/mwswing/MJRadioButton$ActionPropertyHandler
instanceKlass javax/swing/plaf/basic/BasicRadioButtonUI$KeyHandler
instanceKlass com/sun/java/swing/plaf/windows/WindowsIconFactory$RadioButtonIcon
instanceKlass javax/swing/TimerQueue$DelayedTimer
instanceKlass javax/swing/TimerQueue$1
instanceKlass javax/swing/TimerQueue
instanceKlass com/mathworks/widgets/BusyAffordance$2$1
instanceKlass com/mathworks/widgets/BusyAffordance$2
instanceKlass com/mathworks/toolstrip/components/gallery/model/WrappedGalleryModel$1
instanceKlass com/mathworks/toolstrip/components/gallery/model/WrappedGalleryModel
instanceKlass com/mathworks/toolstrip/factory/TSFactory$GalleryDisposer
instanceKlass com/mathworks/toolstrip/factory/TSFactory$8
instanceKlass com/mathworks/toolstrip/components/gallery/view/GalleryView$4
instanceKlass com/mathworks/toolstrip/components/gallery/view/GalleryView$3
instanceKlass com/mathworks/widgets/BusyAffordance$UpdateListener
instanceKlass com/mathworks/widgets/BusyAffordance
instanceKlass com/mathworks/widgets/ComponentBuilder
instanceKlass com/mathworks/toolstrip/components/gallery/view/BusyAffordanceProxy
instanceKlass com/mathworks/toolstrip/Previewer
instanceKlass com/mathworks/toolstrip/components/gallery/model/Item
instanceKlass com/mathworks/toolstrip/components/gallery/view/ItemPopupMenuCustomizer
instanceKlass com/mathworks/services/GalleryViewSettingImpl
instanceKlass com/mathworks/toolstrip/components/gallery/GalleryViewSetting
instanceKlass com/mathworks/toolstrip/factory/TSFactory$7
instanceKlass com/mathworks/toolstrip/factory/TSFactory$GalleryRestoreData
instanceKlass com/mathworks/toolstrip/components/gallery/GalleryResources
instanceKlass com/mathworks/toolstrip/components/gallery/model/Category
instanceKlass com/mathworks/toolstrip/components/gallery/model/DefaultGalleryModel
instanceKlass com/mathworks/toolstrip/components/TSUtil
instanceKlass com/mathworks/mde/desk/MLToolstripFactory$11
instanceKlass com/mathworks/mde/desk/MLToolstripFactory$10
instanceKlass javax/swing/ButtonGroup
instanceKlass com/mathworks/mde/desk/MLToolstripFactory$7
instanceKlass com/mathworks/mde/desk/MLToolstripFactory$VariableLabelDecorator
instanceKlass com/mathworks/mde/desk/MLToolstripFactory$6
instanceKlass com/mathworks/mlwidgets/graphics/PlotActionHandler$PlotUpdateListener
instanceKlass com/mathworks/html/Url$QueryParameters
instanceKlass com/mathworks/html/UrlPartParser
instanceKlass com/mathworks/html/RelativeUrl
instanceKlass com/mathworks/mlwidgets/html/ddux/DummyMLDduxCommandWrapper
instanceKlass com/mathworks/mlwidgets/help/ddux/HelpDduxCommandWrapper$Mock
instanceKlass com/mathworks/mlwidgets/html/ddux/MatlabDduxCommandWrapper$Mock
instanceKlass com/mathworks/mlwidgets/html/ddux/MLDduxCommandWrapper
instanceKlass com/mathworks/help/helpui/ddux/DummyDduxCommandWrapper
instanceKlass com/mathworks/help/helpui/ddux/DduxCommandWrapper
instanceKlass com/mathworks/mlwidgets/help/ddux/DummyDduxLoggingProvider
instanceKlass com/mathworks/mlwidgets/graphics/PlotActionHandler$1
instanceKlass javax/swing/tree/MutableTreeNode
instanceKlass com/mathworks/mlwidgets/graphics/ModelStateFactory
instanceKlass com/mathworks/mlwidgets/help/ddux/DduxLoggingProvider
instanceKlass com/mathworks/mlwidgets/graphics/PlotActionHandler
instanceKlass com/mathworks/mde/desk/MLToolstripFactory$4$1
instanceKlass com/mathworks/mde/desk/MLFeatures
instanceKlass com/mathworks/toolbox/distcomp/ui/desk/ParallelToolSetFactory$1$1
instanceKlass java/awt/dnd/DropTargetContext
instanceKlass com/mathworks/mlwidgets/favoritecommands/FavoriteCommandDropListener
instanceKlass com/mathworks/mlwidgets/favoritecommands/FavoriteCommandsToolSetFactory$GalleryButtonDecorator$1
instanceKlass com/google/common/collect/ObjectArrays
instanceKlass com/mathworks/toolstrip/sections/IconifiedSectionLayout
instanceKlass com/mathworks/toolstrip/sections/PreferredSectionLayout
instanceKlass com/mathworks/toolstrip/ToolstripSectionLayout
instanceKlass com/mathworks/toolstrip/sections/LayoutPolicies$2
instanceKlass com/mathworks/toolstrip/sections/LayoutPolicies$1
instanceKlass com/mathworks/toolstrip/ToolstripSectionLayoutPolicy
instanceKlass com/mathworks/toolstrip/sections/LayoutPolicies
instanceKlass com/mathworks/toolstrip/components/DropDownActionListener
instanceKlass com/mathworks/toolstrip/factory/TSFactory$ListPopupListener
instanceKlass com/mathworks/toolstrip/components/TSDropDownButton$PopupComponentMouseListener
instanceKlass com/mathworks/util/Disposer$Node
instanceKlass com/mathworks/util/Disposer$1
instanceKlass com/mathworks/util/Disposer
instanceKlass com/google/common/base/Joiner$MapJoiner
instanceKlass com/google/common/base/Joiner
instanceKlass com/google/common/collect/Collections2
instanceKlass com/google/common/collect/Maps$EntryTransformer
instanceKlass com/google/common/base/Converter
instanceKlass com/google/common/base/Function
instanceKlass com/google/common/collect/UnmodifiableIterator
instanceKlass com/google/common/collect/SortedMapDifference
instanceKlass com/google/common/collect/MapDifference
instanceKlass com/google/common/collect/Maps
instanceKlass com/google/common/collect/AbstractMapBasedMultimap$WrappedCollection$WrappedIterator
instanceKlass com/mathworks/toolstrip/factory/ContextTargetingManager$ButtonTrigger
instanceKlass com/mathworks/toolstrip/factory/TSFactory$TriggerDisposer
instanceKlass javax/swing/AncestorNotifier
instanceKlass javax/swing/ClientPropertyKey$1
instanceKlass sun/awt/AWTAccessor$ClientPropertyKeyAccessor
instanceKlass com/mathworks/toolstrip/components/PopupListener$PopupCallback
instanceKlass com/mathworks/toolstrip/plaf/LAFUtil
instanceKlass com/mathworks/toolstrip/plaf/ToolstripButtonUI$ToolstripButtonListener
instanceKlass com/mathworks/toolstrip/plaf/ComponentMnemonicsProvider
instanceKlass com/mathworks/toolstrip/components/LayoutMode
instanceKlass com/mathworks/desktop/mnemonics/Mnemonic
instanceKlass com/mathworks/toolstrip/factory/TSFactory$9
instanceKlass com/mathworks/toolstrip/sections/ToolstripSections$MySectionBuilder$Column
instanceKlass com/mathworks/toolstrip/sections/ToolstripSections$MySectionBuilder
instanceKlass com/mathworks/toolstrip/sections/ToolstripSections$ColumnLayout
instanceKlass com/mathworks/toolstrip/sections/ToolstripSections$SectionLayout
instanceKlass com/mathworks/toolstrip/sections/SectionBuilder
instanceKlass com/mathworks/toolstrip/sections/ToolstripSections
instanceKlass com/mathworks/toolstrip/factory/TSToolPath
instanceKlass com/mathworks/toolstrip/factory/TSFactory$1
instanceKlass com/mathworks/toolbox/shared/hwconnectinstaller/util/SupportPkgInstallerToolSetFactory
instanceKlass com/mathworks/mde/desk/MLToolstripFactory$4
instanceKlass com/mathworks/toolbox/distcomp/ui/desk/ParallelToolSetFactory$1
instanceKlass com/mathworks/toolbox/distcomp/ui/desk/ClusterProfilesMenu$1
instanceKlass com/mathworks/toolbox/distcomp/ui/profile/ProfileAnalyzer$ProfileAnalyzerInstanceHolder
instanceKlass com/mathworks/toolbox/distcomp/util/mvm/ResultHandler
instanceKlass com/mathworks/toolbox/distcomp/ui/profile/ProfileAnalyzer
instanceKlass com/mathworks/toolbox/distcomp/ui/profile/ProfileAnalyzer$OperationNotifier
instanceKlass com/mathworks/toolbox/distcomp/ui/profile/model/DefaultProfileName
instanceKlass com/mathworks/toolbox/distcomp/ui/desk/ClusterProfilesMenu$ProfilePropertyChangeListener
instanceKlass com/mathworks/toolbox/distcomp/ui/model/PropertyChangeSupportAdaptor
instanceKlass com/mathworks/toolbox/distcomp/ui/profile/model/ProfileNamesProvider
instanceKlass com/mathworks/toolbox/distcomp/ui/model/PropertyChangeObservable
instanceKlass com/mathworks/toolbox/distcomp/ui/profile/model/ProfileUpdateListener
instanceKlass com/mathworks/toolbox/distcomp/ui/desk/ClusterProfilesMenu
instanceKlass com/mathworks/toolbox/distcomp/ui/desk/MLDesktopParallelMenu
instanceKlass com/mathworks/toolbox/distcomp/ui/desk/ParallelToolSetFactory
instanceKlass com/mathworks/toolstrip/components/gallery/popupview/GalleryPopup$Listener
instanceKlass com/mathworks/toolstrip/components/gallery/model/GalleryModel
instanceKlass javax/swing/ListCellRenderer
instanceKlass com/mathworks/toolstrip/factory/TSToolSetContents$ToolPropertyListener
instanceKlass com/mathworks/toolstrip/components/PopupShower
instanceKlass com/mathworks/toolstrip/factory/TSFactory
instanceKlass com/mathworks/mwswing/binding/InputMapActionListener
instanceKlass com/mathworks/mde/vrd/LicenseToolSetFactory
instanceKlass com/mathworks/widgets/desk/DTLayoutToolSetFactory$3
instanceKlass com/mathworks/widgets/desk/DTLayoutToolSetFactory$2
instanceKlass com/mathworks/widgets/desk/DTLayoutToolSetFactory$TearOffOptionsListDecorator
instanceKlass com/mathworks/toolstrip/accessories/Resources
instanceKlass com/mathworks/toolstrip/accessories/CollapseToolstripAction$1
instanceKlass com/mathworks/widgets/desk/DTLayoutToolSetFactory$1
instanceKlass com/mathworks/widgets/desk/DTLayoutLibrary$1
instanceKlass com/mathworks/widgets/desk/DTLayoutLibrary$FactoryLayout
instanceKlass com/mathworks/widgets/desk/DTLayoutLibrary$Listener
instanceKlass com/mathworks/widgets/desk/DTLayoutToolSetFactory
instanceKlass com/mathworks/currentfolder/model/featureswitch/EmbeddedJsCfb
instanceKlass com/mathworks/matlab/api/explorer/MatlabPlatformUtil
instanceKlass com/mathworks/mlwidgets/explorer/model/ExplorerResources
instanceKlass com/mathworks/mde/desk/CodeReportActionProvider
instanceKlass com/mathworks/mde/desk/MLToolstripFactory$18
instanceKlass com/mathworks/mde/desk/MLToolstripFactory$17
instanceKlass com/mathworks/mde/desk/MLToolstripFactory$16
instanceKlass com/mathworks/mde/desk/MLToolstripFactory$15
instanceKlass com/mathworks/mde/desk/MLToolstripFactory$14
instanceKlass com/mathworks/mde/desk/MLToolstripFactory$20
instanceKlass com/mathworks/mde/desk/MLToolstripFactory$19
instanceKlass com/mathworks/matlab/api/explorer/AbstractNewFileTemplateWithIcon
instanceKlass com/mathworks/matlab/api/explorer/IconProvider
instanceKlass com/mathworks/desktop/client/ClientCollectionListener$Event
instanceKlass com/google/common/collect/Lists
instanceKlass com/mathworks/desktop/client/DefaultClientCollection
instanceKlass com/mathworks/desktop/attr/AttributeChangeEvent
instanceKlass com/mathworks/desktop/attr/DefaultAttributes
instanceKlass com/mathworks/desktop/client/ClientCollection
instanceKlass com/mathworks/desktop/client/BasicClient
instanceKlass com/mathworks/desktop/client/ClientCollectionListener
instanceKlass com/mathworks/system/editor/toolstrip/ToolSet
instanceKlass com/mathworks/beans/EnumPair
instanceKlass com/mathworks/jmi/bean/UDDMethodDescription
instanceKlass com/mathworks/jmi/bean/UDDPropertyDescription
instanceKlass com/mathworks/jmi/bean/UDDBeanClass
instanceKlass com/mathworks/jmi/bean/OpCode
instanceKlass com/mathworks/jmi/bean/ClassFileConstants
instanceKlass com/mathworks/jmi/bean/UDDListener
instanceKlass com/mathworks/mde/editor/EditorViewToolSetFactory
instanceKlass com/mathworks/toolbox/eml/toolstrip/EmlEditorToolstripTabContributor
instanceKlass com/mathworks/system/editor/toolstrip/CommandSender$Callback
instanceKlass com/mathworks/system/editor/toolstrip/MATLABCommandSender
instanceKlass com/mathworks/system/editor/toolstrip/ToolstripController
instanceKlass com/mathworks/system/editor/toolstrip/EditorInterface
instanceKlass com/mathworks/system/editor/toolstrip/CommandSender
instanceKlass com/mathworks/system/editor/toolstrip/SystemEditorToolstripTabContributor
instanceKlass com/mathworks/toolbox/matlab/testframework/ui/toolstrip/RunTestsKeyBinder
instanceKlass com/mathworks/toolbox/matlab/testframework/ui/toolstrip/RunTestsRunnerOptions
instanceKlass com/mathworks/mvm/exec/MvmSwingWorker
instanceKlass com/mathworks/toolbox/matlab/testframework/ui/toolstrip/RunTestsToolSetMatlabCommandSender$Callback
instanceKlass com/mathworks/toolbox/matlab/testframework/ui/toolstrip/RunTestsToolSetMatlabCommandSender
instanceKlass com/mathworks/toolbox/matlab/testframework/ui/toolstrip/RunnerOptions
instanceKlass com/mathworks/toolbox/matlab/testframework/ui/toolstrip/RunTestsToolSetCommandReceiver
instanceKlass com/mathworks/toolbox/matlab/testframework/ui/toolstrip/RunTestsToolstripState
instanceKlass com/mathworks/toolbox/matlab/testframework/ui/toolstrip/ToolSetActionController
instanceKlass com/mathworks/toolbox/matlab/testframework/ui/toolstrip/EditorLiaison
instanceKlass com/mathworks/toolbox/matlab/testframework/ui/toolstrip/RunTestsToolSetCommandSender
instanceKlass com/mathworks/toolbox/matlab/testframework/ui/toolstrip/KeyBinder
instanceKlass com/mathworks/toolbox/matlab/testframework/ui/toolstrip/RunTestsEditorToolstripTabContributor
instanceKlass com/mathworks/toolbox/fixedpoint/toolstrip/FixedPointEditorToolstripTabContributor
instanceKlass com/mathworks/toolbox/simulink/slvnv/RmiEditorToolstripContributor$2
instanceKlass com/mathworks/toolbox/simulink/slvnv/RmiDataLink
instanceKlass com/mathworks/toolbox/simulink/slvnv/RmiEditorToolstripContributor$1
instanceKlass com/mathworks/jmi/MatlabWorker$2
instanceKlass com/mathworks/jmi/MatlabWorker$1
instanceKlass com/mathworks/toolbox/simulink/slvnv/RmiUtils
instanceKlass com/mathworks/toolbox/simulink/slvnv/RmiDataLink$RmiDataListener
instanceKlass com/mathworks/toolbox/simulink/slvnv/RmiEditorToolstripContributor
instanceKlass com/mathworks/widgets/toolbars/DefaultToolBarID
instanceKlass com/mathworks/mwswing/FilePatternFilter
instanceKlass com/mathworks/matlab/api/datamodel/StorageLocation
instanceKlass com/mathworks/matlab/api/toolbars/ToolBarID
instanceKlass com/mathworks/mde/editor/EditorUtils
instanceKlass com/mathworks/mde/editor/codepad/CodepadToolSetFactory
instanceKlass com/mathworks/mde/editor/ErrorHandlingGroupFactory$1
instanceKlass com/mathworks/mde/editor/ErrorHandlingGroupFactory
instanceKlass java/util/Observer
instanceKlass com/mathworks/mde/difftool/FileDiffToolInfo
instanceKlass com/mathworks/mde/difftool/UnsavedChangesDiffToolInfo
instanceKlass com/mathworks/matlab/api/editor/EditorEventListener
instanceKlass com/mathworks/mlwidgets/favoritecommands/UserFavoriteCommands$2$1
instanceKlass com/mathworks/mlwidgets/favoritecommands/FavoriteCommandUtilities
instanceKlass com/mathworks/mlwidgets/favoritecommands/FavoriteCategoryIcons
instanceKlass org/apache/xerces/dom/CharacterDataImpl$1
instanceKlass org/apache/xerces/dom/NamedNodeMapImpl
instanceKlass org/w3c/dom/NamedNodeMap
instanceKlass org/apache/xerces/dom/DeepNodeListImpl
instanceKlass org/apache/xerces/dom/DeferredDocumentImpl$RefCount
instanceKlass org/w3c/dom/traversal/TreeWalker
instanceKlass org/w3c/dom/ranges/Range
instanceKlass org/w3c/dom/events/MutationEvent
instanceKlass org/w3c/dom/events/Event
instanceKlass org/w3c/dom/traversal/NodeIterator
instanceKlass org/w3c/dom/DocumentFragment
instanceKlass org/w3c/dom/Comment
instanceKlass org/w3c/dom/CDATASection
instanceKlass org/w3c/dom/Text
instanceKlass org/w3c/dom/ProcessingInstruction
instanceKlass com/mathworks/mde/editor/plugins/matlab/RunMenu
instanceKlass org/w3c/dom/DOMConfiguration
instanceKlass com/mathworks/mde/editor/plugins/matlab/RunMenu$RunButtonStateChangeListener
instanceKlass com/mathworks/mde/liveeditor/DirtyStateSupport$DirtyStateListener
instanceKlass org/w3c/dom/Attr
instanceKlass com/mathworks/mde/liveeditor/AbstractLiveEditorToolSet
instanceKlass org/w3c/dom/DocumentType
instanceKlass org/w3c/dom/Notation
instanceKlass com/mathworks/mde/array/ArrayEditorToolstripTabFactory$4
instanceKlass javax/swing/event/ListDataListener
instanceKlass org/w3c/dom/TypeInfo
instanceKlass org/apache/xerces/xs/XSSimpleTypeDefinition
instanceKlass org/apache/xerces/xs/XSTypeDefinition
instanceKlass org/apache/xerces/xs/XSObject
instanceKlass com/mathworks/mde/array/ArrayEditorToolstripTabFactory$3
instanceKlass org/apache/xerces/xs/ItemPSVI
instanceKlass org/w3c/dom/EntityReference
instanceKlass org/w3c/dom/Entity
instanceKlass org/w3c/dom/ranges/DocumentRange
instanceKlass org/w3c/dom/events/DocumentEvent
instanceKlass org/w3c/dom/traversal/DocumentTraversal
instanceKlass org/apache/xerces/dom/DeferredNode
instanceKlass org/apache/xerces/dom/NodeImpl
instanceKlass org/w3c/dom/events/EventTarget
instanceKlass org/w3c/dom/NodeList
instanceKlass org/w3c/dom/DOMError
instanceKlass org/w3c/dom/CharacterData
instanceKlass org/apache/xerces/jaxp/TeeXMLDocumentFilterImpl
instanceKlass com/mathworks/mde/array/ArrayEditorToolstripTabFactory$2
instanceKlass org/apache/xerces/impl/xs/XMLSchemaValidator
instanceKlass org/apache/xerces/impl/xs/identity/FieldActivator
instanceKlass com/mathworks/mwswing/CustomizablePopupMenu
instanceKlass com/mathworks/mwswing/binding/KeyBindingManagerRegistrant
instanceKlass com/mathworks/toolstrip/components/AcceptsMnemonic
instanceKlass com/mathworks/mde/array/ArrayEditorToolstripTabFactory$1
instanceKlass com/mathworks/mde/array/ArrayEditorToolstripTabFactory$OpenWorkspaceVariableAction$1
instanceKlass org/apache/xerces/jaxp/JAXPConstants
instanceKlass javax/xml/parsers/DocumentBuilder
instanceKlass javax/xml/parsers/SecuritySupport$1
instanceKlass javax/xml/parsers/SecuritySupport$2
instanceKlass javax/xml/parsers/SecuritySupport
instanceKlass javax/xml/parsers/FactoryFinder
instanceKlass javax/xml/parsers/DocumentBuilderFactory
instanceKlass com/google/common/collect/AbstractMapBasedMultimap$KeySet$1
instanceKlass java/util/Vector$1
instanceKlass com/mathworks/mlwidgets/shortcuts/Shortcut
instanceKlass com/mathworks/mlwidgets/shortcuts/ShortcutUtils
instanceKlass com/mathworks/mlwidgets/favoritecommands/UserFavoriteCommands$LocalExtensionHandler
instanceKlass com/mathworks/mde/array/ArrayEditorToolstripTabFactory
instanceKlass com/mathworks/mlwidgets/favoritecommands/FavoriteCommands$2
instanceKlass com/mathworks/mlwidgets/favoritecommands/FavoriteCommandsToolSetFactory$Registrar$1
instanceKlass com/mathworks/mlwidgets/favoritecommands/UserFavoriteCommands$2
instanceKlass java/lang/StrictMath
instanceKlass sun/java2d/loops/FontInfo
instanceKlass sun/font/StrikeCache$DisposableStrike
instanceKlass sun/font/FontStrikeDisposer
instanceKlass sun/java2d/Disposer$PollDisposable
instanceKlass sun/font/CMap
instanceKlass sun/font/T2KFontScaler$1
instanceKlass sun/font/FontScaler
instanceKlass sun/font/FontStrikeDesc
instanceKlass sun/font/FontDesignMetrics$MetricsKey
instanceKlass java/awt/FontMetrics
instanceKlass com/mathworks/mlwidgets/favoritecommands/FavoriteIconContainer
instanceKlass com/mathworks/mlwidgets/favoritecommands/FavoriteCommandIcons
instanceKlass java/text/FieldPosition$Delegate
instanceKlass java/text/Format$FieldDelegate
instanceKlass java/text/DigitList
instanceKlass java/text/FieldPosition
instanceKlass com/mathworks/mde/desk/MLDesktopRegistrar
instanceKlass com/mathworks/mlservices/MatlabDesktopRegistrar
instanceKlass com/mathworks/mlwidgets/shortcuts/ShortcutIconUtils
instanceKlass com/mathworks/toolstrip/factory/TSToolSetExtensionHandler
instanceKlass com/mathworks/mlwidgets/favoritecommands/UserFavoriteCommands
instanceKlass com/mathworks/mlwidgets/favoritecommands/FavoriteCommandResources
instanceKlass com/mathworks/mlwidgets/favoritecommands/FavoriteCommands$GalleryModelReadyListener
instanceKlass com/mathworks/mlwidgets/favoritecommands/FavoriteCommandsToolSetFactory$GalleryButtonDecorator
instanceKlass com/mathworks/toolstrip/factory/TSToolSet$GalleryModelCreator
instanceKlass com/mathworks/mlwidgets/favoritecommands/FavoriteCommandsToolSetFactory
instanceKlass com/mathworks/toolstrip/components/gallery/GalleryOptions
instanceKlass com/mathworks/toolstrip/factory/TSToolSet$ListDecorator
instanceKlass com/mathworks/toolstrip/factory/TSToolSet$ToolSupplier
instanceKlass com/mathworks/mde/desk/CommonToolRegistrar$1
instanceKlass com/mathworks/toolstrip/accessories/TSContextMenuContributor
instanceKlass com/mathworks/toolstrip/components/popups/ListActionListener
instanceKlass javax/swing/ListModel
instanceKlass com/mathworks/widgets/desk/DTWindowPopupAction$1
instanceKlass org/cef/network/CefRequest
instanceKlass org/cef/browser/CefFrame
instanceKlass com/mathworks/toolstrip/factory/TSToolSetContents$Dependency
instanceKlass com/mathworks/mwswing/IconSet$IconSizeComparator
instanceKlass com/mathworks/mwswing/IconSet
instanceKlass com/mathworks/mwswing/ResizableIcon
instanceKlass com/mathworks/toolstrip/factory/TSToolSetContents$ToolParameters
instanceKlass org/apache/commons/lang/builder/HashCodeBuilder
instanceKlass com/mathworks/util/Pair
instanceKlass com/mathworks/toolstrip/factory/XMLUtils
instanceKlass com/mathworks/mwswing/SimpleDOMUtils
instanceKlass com/mathworks/toolstrip/factory/TSToolSetContents
instanceKlass com/mathworks/toolstrip/factory/TSTabConfiguration$Tool
instanceKlass com/mathworks/toolstrip/factory/TSTabConfiguration$ToolParameters
instanceKlass com/mathworks/toolstrip/factory/TSTabConfiguration$Section
instanceKlass com/mathworks/toolstrip/factory/TSTabConfiguration
instanceKlass com/mathworks/system/editor/toolstrip/SystemToolstripInfoRegistrar
instanceKlass com/mathworks/toolbox/matlab/testframework/ui/toolstrip/RunTestsToolstripInfoRegistrar
instanceKlass com/mathworks/mde/editor/EditorViewToolSetFactory$Registrar
instanceKlass com/mathworks/mde/editor/codepad/CodepadToolSetFactory$Registrar
instanceKlass com/mathworks/services/settings/SettingLevel$1
instanceKlass com/mathworks/services/mlx/MlxFileUtils
instanceKlass com/mathworks/mde/array/ArrayEditorToolstripTabFactory$Registrar
instanceKlass com/mathworks/mlwidgets/favoritecommands/FavoriteCommandsToolSetFactory$Registrar
instanceKlass com/mathworks/toolstrip/components/gallery/model/ActionsProvider
instanceKlass com/mathworks/mlwidgets/favoritecommands/UserFavoriteCommands$ToolSetReadyListener
instanceKlass com/mathworks/mlwidgets/favoritecommands/FavoriteCommands
instanceKlass com/mathworks/toolbox/matlab/matlabwindowjava/CEFWebComponent$BrowserLoader$1
instanceKlass com/mathworks/mde/desk/MLToolstripFactory$Registrar
instanceKlass com/mathworks/toolstrip/factory/TSToolSet$ToolDecorator
instanceKlass com/mathworks/mde/desk/CommonToolRegistrar
instanceKlass com/mathworks/mde/liveeditor/LiveEditorToolSetFactory$Registrar
instanceKlass com/mathworks/mde/editor/EditorToolSetFactory$Registrar
instanceKlass com/mathworks/widgets/desk/DTMultipleClientFrame$FocusTracker
instanceKlass com/mathworks/widgets/desk/DTFrame$1
instanceKlass com/google/common/collect/Multiset
instanceKlass com/google/common/collect/AbstractMultimap
instanceKlass com/mathworks/mwswing/modality/ModalLevel
instanceKlass com/mathworks/mwswing/modality/ModalStackImpl
instanceKlass com/mathworks/mwswing/modality/ModalManagerImpl$ModalityManagerAWTEventListener
instanceKlass com/mathworks/mwswing/modality/ModalStack
instanceKlass com/mathworks/mwswing/modality/ModalManagerImpl
instanceKlass com/mathworks/mwswing/window/MJFullWindowRegistry
instanceKlass com/mathworks/mde/desk/PlotGalleryManager
instanceKlass com/mathworks/widgets/desk/DTMultipleClientFrame$ClientMenuInfo
instanceKlass java/io/ObjectOutput
instanceKlass com/mathworks/toolstrip/factory/TSToolSet
instanceKlass com/mathworks/toolstrip/Toolstrip
instanceKlass com/mathworks/widgets/desk/DTToolBarLocation
instanceKlass com/mathworks/widgets/desk/DTFrame$DeferredMenuBarUpdate
instanceKlass com/mathworks/mwswing/modality/ModalManager
instanceKlass com/mathworks/mwswing/MJFrame$FullScreenListener
instanceKlass com/mathworks/services/Branding
instanceKlass com/mathworks/widgets/desk/DTFrame$MenuToStatusBarBridge
instanceKlass com/mathworks/mde/desk/MLFeatures$Listener
instanceKlass com/mathworks/toolstrip/components/TSComponent
instanceKlass com/mathworks/desktop/mnemonics/HasMnemonic
instanceKlass com/mathworks/toolstrip/ToolstripSection
instanceKlass com/mathworks/widgets/desk/DTComponentBar$DragOffListener
instanceKlass com/mathworks/toolstrip/components/TSUtil$KeyTriggerListener
instanceKlass com/mathworks/widgets/desk/DTWindowRegistry$ActivatorData
instanceKlass com/mathworks/mde/desk/MLDesktop$Initializer
instanceKlass com/mathworks/mde/cmdwin/CmdWinMLIF$GoToNullPrompt
instanceKlass com/mathworks/jmi/correction/SuggestionEvent
instanceKlass com/mathworks/mde/cmdwin/CmdWinDocument$2
instanceKlass com/mathworks/mde/cmdwin/CmdWinDocument$1
instanceKlass com/mathworks/mde/cmdwin/Prompt
instanceKlass javax/swing/text/StyleContext$KeyEnumeration
instanceKlass javax/swing/text/GapContent$StickyPosition
instanceKlass javax/swing/text/Position
instanceKlass javax/swing/text/AbstractDocument$1
instanceKlass javax/swing/text/AbstractDocument$AbstractElement
instanceKlass javax/swing/tree/TreeNode
instanceKlass javax/swing/text/Element
instanceKlass java/util/Collections$3
instanceKlass javax/swing/text/StyleContext$SmallAttributeSet
instanceKlass javax/swing/text/StyleContext$NamedStyle
instanceKlass javax/swing/text/Style
instanceKlass javax/swing/text/SimpleAttributeSet$EmptyAttributeSet
instanceKlass javax/swing/text/SimpleAttributeSet
instanceKlass javax/swing/text/MutableAttributeSet
instanceKlass javax/swing/text/AttributeSet
instanceKlass javax/swing/text/StyleContext$FontKey
instanceKlass javax/swing/text/AttributeSet$ParagraphAttribute
instanceKlass javax/swing/text/AttributeSet$ColorAttribute
instanceKlass javax/swing/text/AttributeSet$FontAttribute
instanceKlass javax/swing/text/AttributeSet$CharacterAttribute
instanceKlass javax/swing/text/StyleConstants
instanceKlass javax/swing/text/StyleContext
instanceKlass javax/swing/text/AbstractDocument$AttributeContext
instanceKlass javax/swing/text/GapVector
instanceKlass javax/swing/event/DocumentEvent
instanceKlass javax/swing/text/AbstractDocument$Content
instanceKlass javax/swing/event/DocumentListener
instanceKlass javax/swing/text/AbstractDocument
instanceKlass com/mathworks/widgets/text/print/PrintableTextDocument
instanceKlass javax/swing/text/Document
instanceKlass com/mathworks/mde/cmdwin/CmdWinMLIF
instanceKlass com/mathworks/mde/cmdwin/KeystrokeRequestedEvent
instanceKlass com/mathworks/mde/cmdwin/LoadNativeCmdWin
instanceKlass com/mathworks/mde/cmdwin/CmdWinSinkRegistrar
instanceKlass com/mathworks/mlwidgets/prefs/ConfirmationDialogPrefsPanel$DialogItem
instanceKlass com/mathworks/mwswing/table/AccessibleTextProvider
instanceKlass javax/swing/table/TableCellEditor
instanceKlass javax/swing/CellEditor
instanceKlass javax/swing/table/TableCellRenderer
instanceKlass com/mathworks/toolbox/matlab/matlabwindowjava/CEFWebComponent$BrowserLoadRunnable
instanceKlass com/mathworks/mde/cmdwin/CmdWinPrefs
instanceKlass com/mathworks/services/FontPrefsComponent
instanceKlass com/mathworks/pathdataservice/CurrentFolderData$MetaData
instanceKlass com/mathworks/mde/licensing/borrowing/BorrowUI$LazyHolder
instanceKlass com/mathworks/mde/licensing/borrowing/BorrowUI
instanceKlass com/mathworks/pathdataservice/CurrentFolderInfo
instanceKlass com/mathworks/matlab/api/explorer/FileLocation
instanceKlass com/mathworks/pathdataservice/CurrentFolderData
instanceKlass sun/nio/fs/WindowsPath$1
instanceKlass java/nio/file/FileVisitor
instanceKlass com/mathworks/addons_common/util/FolderNameUtils
instanceKlass com/mathworks/mvm/MvmSession
instanceKlass com/mathworks/addons/launchers/TriggerAddOnsStartUpTasks$1
instanceKlass com/mathworks/addons/launchers/TriggerAddOnsStartUpTasks
instanceKlass com/mathworks/util/DeleteOnExitShutdownInitializer$1
instanceKlass com/mathworks/mde/liveeditor/BrowserHandler$2
instanceKlass com/mathworks/util/DeleteOnExitShutdownInitializer
instanceKlass com/mathworks/addons_common/util/settings/AddOnsSettingsUtils
instanceKlass com/mathworks/mde/liveeditor/BrowserHandler$1
instanceKlass com/mathworks/addons_common/util/settings/InstallationFolderUtils
instanceKlass com/mathworks/mde/liveeditor/BrowserHandler$5
instanceKlass com/mathworks/addons_common/util/MatlabPlatformUtil
instanceKlass com/mathworks/addons_common/util/settings/InstallLocation$LazyHolder
instanceKlass com/mathworks/services/ColorPrefs
instanceKlass com/mathworks/addons_common/util/settings/InstallLocation
instanceKlass com/mathworks/mde/liveeditor/BrowserHandler
instanceKlass com/mathworks/mde/liveeditor/widget/rtc/CachedLightweightBrowserFactory$2
instanceKlass com/mathworks/desktop/overlay/Overlay
instanceKlass com/mathworks/util/NativeEvent$Listener
instanceKlass com/mathworks/desktop/overlay/impl/DefaultOverlayManager
instanceKlass com/mathworks/desktop/overlay/OverlayManager
instanceKlass com/mathworks/toolbox/matlab/matlabwindowjava/LightweightCEFBrowser$CEFTesterConfig
instanceKlass com/mathworks/html/LightweightBrowserTesterConfig
instanceKlass com/mathworks/toolbox/matlab/matlabwindowjava/CEFWebComponent$3
instanceKlass com/mathworks/toolbox/matlab/matlabwindowjava/CEFBrowserFocusManager
instanceKlass com/mathworks/toolbox/matlab/matlabwindowjava/dialog/FileDialog
instanceKlass org/cef/browser/CefBrowserWr$8
instanceKlass org/cef/browser/CefBrowserWr$7
instanceKlass org/cef/browser/CefBrowserWr$6
instanceKlass org/cef/browser/CefBrowserWr$5
instanceKlass java/awt/MouseInfo
instanceKlass org/cef/browser/CefBrowserWr$1
instanceKlass org/cef/handler/CefWindowHandlerAdapter
instanceKlass org/cef/browser/CefBrowser
instanceKlass org/cef/browser/CefBrowserFactory
instanceKlass org/cef/browser/CefRequestContext
instanceKlass org/cef/handler/CefRequestContextHandlerAdapter
instanceKlass org/cef/handler/CefRequestContextHandler
instanceKlass com/mathworks/toolbox/matlab/matlabwindowjava/CefRequestContextManager
instanceKlass org/cef/handler/CefLoadHandlerAdapter
instanceKlass org/cef/browser/CefMessageRouter
instanceKlass org/cef/handler/CefKeyboardHandlerAdapter
instanceKlass org/cef/handler/CefJSDialogHandlerAdapter
instanceKlass com/mathworks/toolbox/matlab/matlabwindowjava/handler/DragHandler
instanceKlass com/mathworks/toolbox/matlab/matlabwindowjava/handler/ContextMenuHandler
instanceKlass org/cef/handler/CefRequestHandlerAdapter
instanceKlass org/cef/handler/CefResourceHandler
instanceKlass com/mathworks/toolbox/matlab/jcefapp/AppHandler$SchemeHandlerFactory
instanceKlass com/mathworks/toolbox/matlab/matlabwindowjava/LightweightCEFBrowser$ClientAppHandler$1
instanceKlass com/mathworks/toolbox/matlab/matlabwindowjava/CEFWebComponent$CEFWebComponentZoomHandler
instanceKlass org/cef/callback/CefSchemeHandlerFactory
instanceKlass com/mathworks/toolbox/matlab/matlabwindowjava/CEFWebComponent$BrowserLoader
instanceKlass com/mathworks/toolbox/matlab/jcefapp/AppHandler$1
instanceKlass org/cef/handler/CefMessageRouterHandler
instanceKlass com/mathworks/toolbox/matlab/matlabwindowjava/handler/ZoomMessageHandler
instanceKlass com/mathworks/toolbox/matlab/matlabwindowjava/CEFWebComponent
instanceKlass org/cef/CefClient$1
instanceKlass org/cef/handler/CefClientHandler
instanceKlass org/cef/handler/CefWindowHandler
instanceKlass org/cef/handler/CefRequestHandler
instanceKlass org/cef/handler/CefRenderHandler
instanceKlass org/cef/handler/CefLoadHandler
instanceKlass org/cef/handler/CefLifeSpanHandler
instanceKlass org/cef/handler/CefKeyboardHandler
instanceKlass org/cef/handler/CefJSDialogHandler
instanceKlass org/cef/handler/CefFocusHandler
instanceKlass org/cef/handler/CefDragHandler
instanceKlass org/cef/handler/CefDownloadHandler
instanceKlass org/cef/handler/CefDialogHandler
instanceKlass org/cef/handler/CefContextMenuHandler
instanceKlass com/mathworks/sourcecontrol/jscommunication/JavaScriptCommunicator$1
instanceKlass com/mathworks/fileiconprovider/FileIconProvider$1
instanceKlass com/mathworks/mde/desk/ContributedToolsLoader$1
instanceKlass com/mathworks/mde/desk/ContributedToolsLoader
instanceKlass com/mathworks/toolstrip/factory/TSToolSet$Listener
instanceKlass com/mathworks/mde/desk/ToolsFetcher$3
instanceKlass com/mathworks/mde/desk/ToolsFetcher$2
instanceKlass com/mathworks/mde/desk/ToolsFetcher$1
instanceKlass com/mathworks/mde/liveeditor/debug/PeerModelBreakpointDataStoreService$1
instanceKlass com/mathworks/peermodel/impl/ObservableImpl$PeerNodeListenerAdapter
instanceKlass com/mathworks/peermodel/PeerNodeVisitor$Cancellable
instanceKlass com/mathworks/peermodel/impl/PeerNodeImpl
instanceKlass com/google/gson/internal/ConstructorConstructor$3
instanceKlass com/mathworks/peermodel/PeerNodeSyncable
instanceKlass com/mathworks/services/editordataservice/EditorDataServiceManager$2
instanceKlass sun/reflect/generics/tree/TypeVariableSignature
instanceKlass com/google/gson/internal/Primitives
instanceKlass com/google/gson/annotations/SerializedName
instanceKlass com/google/gson/internal/UnsafeAllocator
instanceKlass com/mathworks/peermodel/ManagerInfo
instanceKlass com/google/gson/internal/ConstructorConstructor$12
instanceKlass java/util/concurrent/RunnableScheduledFuture
instanceKlass java/util/concurrent/ScheduledFuture
instanceKlass java/util/concurrent/Delayed
instanceKlass com/mathworks/pathdataservice/PathDataService$NameSorter
instanceKlass com/mathworks/pathdataservice/PathDataService$ListFolderResponse
instanceKlass java/util/concurrent/ScheduledExecutorService
instanceKlass com/mathworks/peermodel/synchronizer/utils/EventCoalescer$2
instanceKlass com/mathworks/pathdataservice/PathDataService$PathServiceMessage
instanceKlass com/mathworks/filesystem_adapter/services/filechooserservice/FileChooserService$1
instanceKlass com/mathworks/filesystem_adapter/services/actiondataservice/JSActionsSynchronizer$1
instanceKlass com/mathworks/peermodel/synchronizer/utils/EventCoalescer$1
instanceKlass com/mathworks/filesystem_adapter/services/actiondataservice/JsActionIconsEncoder
instanceKlass com/mathworks/filesystem_adapter/services/validationService/ValidationService$1
instanceKlass com/mathworks/mde/find/matlabonline/FindFilesMLOnlineCommunicator$1
instanceKlass com/mathworks/filesystem_adapter/reports/ReportsMLOnlineCommunicator$1
instanceKlass com/mathworks/pathdataservice/PathPropertiesProvider
instanceKlass com/mathworks/peermodel/synchronizer/utils/EventCoalescer
instanceKlass com/mathworks/filesystem_adapter/services/filedataservice/FileDataService$1
instanceKlass com/mathworks/pathdataservice/PathDataService$1
instanceKlass com/mathworks/pathdataservice/PathDataService$$Lambda$10
instanceKlass sun/nio/fs/BasicFileAttributesHolder
instanceKlass sun/nio/fs/WindowsDirectoryStream$WindowsDirectoryIterator
instanceKlass sun/nio/fs/WindowsFileAttributes
instanceKlass java/nio/file/attribute/DosFileAttributes
instanceKlass java/nio/file/attribute/BasicFileAttributes
instanceKlass sun/nio/fs/NativeBuffer$Deallocator
instanceKlass sun/nio/fs/NativeBuffer
instanceKlass sun/nio/fs/NativeBuffers
instanceKlass sun/nio/fs/WindowsNativeDispatcher$BackupResult
instanceKlass sun/nio/fs/WindowsNativeDispatcher$CompletionStatus
instanceKlass sun/nio/fs/WindowsNativeDispatcher$AclInformation
instanceKlass sun/nio/fs/WindowsNativeDispatcher$Account
instanceKlass sun/nio/fs/WindowsNativeDispatcher$DiskFreeSpace
instanceKlass sun/nio/fs/WindowsNativeDispatcher$VolumeInformation
instanceKlass sun/nio/fs/WindowsNativeDispatcher$FirstStream
instanceKlass sun/nio/fs/WindowsNativeDispatcher$FirstFile
instanceKlass sun/nio/fs/WindowsNativeDispatcher$1
instanceKlass sun/nio/fs/WindowsNativeDispatcher
instanceKlass sun/nio/fs/WindowsDirectoryStream
instanceKlass java/nio/file/DirectoryStream
instanceKlass java/nio/file/Files$AcceptAllFilter
instanceKlass java/nio/file/DirectoryStream$Filter
instanceKlass java/nio/file/Files
instanceKlass java/net/NetworkInterface$2
instanceKlass org/cef/callback/CefSchemeRegistrar
instanceKlass com/mathworks/addressbar_api/SimpleAddressBarPlugin
instanceKlass java/util/concurrent/CopyOnWriteArrayList$COWIterator
instanceKlass com/mathworks/addons/AddOnsAddressBarAPIPlugin
instanceKlass com/mathworks/storage/matlabdrivedesktop/NativeMatlabDriveAccess
instanceKlass com/mathworks/storage/matlabdrivedesktop/SettingsFeatureSwitch
instanceKlass org/cef/callback/CefNativeAdapter
instanceKlass org/cef/callback/CefCommandLine
instanceKlass com/mathworks/storage/matlabdrivedesktop/FeatureSwitch
instanceKlass com/mathworks/storage/matlabdrivedesktop/MatlabDriveAccess
instanceKlass com/mathworks/storage/matlabdrivedesktop/MatlabDriveAddressBarPlugin
instanceKlass com/mathworks/addons_common/notificationframework/EnableDisableManagementNotifierAPI
instanceKlass com/mathworks/cmlink/util/icon/FileIconFactoryProducer
instanceKlass com/mathworks/toolbox/slproject/project/archiving/ProjectArchiverFactory
instanceKlass com/mathworks/toolbox/slproject/project/metadata/MetadataManagerFactory
instanceKlass com/mathworks/toolbox/slproject/project/extensions/customization/ProjectUICustomizationFactory
instanceKlass com/mathworks/toolbox/slproject/project/extensions/customization/AlternativeDescriptionsProvider
instanceKlass com/mathworks/toolbox/slproject/project/extensions/customization/ProjectCheckProvider
instanceKlass com/mathworks/toolbox/slproject/extensions/dependency/analysis/DependencyAnalysisOptionProvider
instanceKlass com/mathworks/toolbox/slproject/project/extensions/customization/EnvironmentCustomization
instanceKlass com/mathworks/cmlink/management/path/DirectoryUpdateControllerFactory
instanceKlass com/mathworks/toolbox/slproject/project/matlab/api/workingfolder/MatlabAPIWorkingFolderActivator
instanceKlass com/mathworks/toolbox/slproject/project/sharing/api/r15a/ShareExtensionFactory
instanceKlass com/mathworks/toolbox/slproject/project/extensions/customization/WorkingFolderExtensionFactory
instanceKlass com/mathworks/toolbox/slproject/project/extensions/customization/SearchReverseAnnotationDoubleClickActionProvider
instanceKlass com/mathworks/toolbox/slproject/project/extensions/customization/SearchDataHierarchicalNodeFactoryProvider
instanceKlass com/mathworks/toolbox/slproject/project/extensions/customization/SearcherFacetProvider
instanceKlass com/mathworks/toolbox/slproject/project/extensions/customization/CheckRunnerProvider
instanceKlass com/mathworks/toolbox/slproject/project/extensions/customization/PostLoadActionProvider
instanceKlass com/mathworks/toolbox/slproject/project/extensions/customization/FileTypeAnalyser
instanceKlass com/mathworks/toolbox/slproject/project/extensions/customization/FileDroolPredicateProvider
instanceKlass com/mathworks/toolbox/slproject/project/extensions/customization/FileClosingHandlerProvider
instanceKlass com/mathworks/toolbox/slproject/project/extensions/customization/SearchResultsIconProducerProvider
instanceKlass com/mathworks/toolbox/slproject/project/extensions/customization/FileNameSearcherHandlerProvider
instanceKlass com/mathworks/toolbox/slproject/project/extensions/customization/NewFileTemplateProvider
instanceKlass com/mathworks/toolbox/slproject/project/extensions/customization/EntryPointCommandDefinitionProvider
instanceKlass com/mathworks/toolbox/slproject/project/extensions/customization/InitializationCommandProvider
instanceKlass com/mathworks/toolbox/slproject/project/extensions/customization/UnsavedChangesDiscardingHandlerProvider
instanceKlass com/mathworks/toolbox/slproject/project/extensions/customization/FileSavingHandlerProvider
instanceKlass com/mathworks/toolbox/slproject/project/extensions/customization/FileDisplayingHandlerProvider
instanceKlass com/mathworks/toolbox/slproject/project/extensions/customization/LoadedFileListProvider
instanceKlass com/mathworks/toolbox/slproject/project/extensions/ProjectExtensionFactory
instanceKlass com/mathworks/cmlink/creation/api/RepositoryLocationCreatorFactory
instanceKlass com/mathworks/toolbox/slproject/project/GUI/projectui/ProjectViewNodeFactory
instanceKlass com/mathworks/mde/editor/debug/DebuggerActionsProvider
instanceKlass com/mathworks/matlab/api/editor/actions/KeyBindingContributor
instanceKlass com/mathworks/matlab/api/editor/EditorKitProvider
instanceKlass com/mathworks/matlab/api/editor/actions/EditorToolTipDelegate
instanceKlass com/mathworks/widgets/editor/breakpoints/MarginProvider
instanceKlass com/mathworks/matlab/api/toolbars/ToolBarContributor
instanceKlass com/mathworks/matlab/api/editor/actions/SelectionDelegate
instanceKlass com/mathworks/toolbox/slproject/project/extensions/customization/ProjectToolFactory
instanceKlass com/mathworks/toolbox/slproject/project/sharing/api/r16a/ShareExtensionFactory
instanceKlass com/mathworks/matlab/api/editor/EditorLanguagePreferencesPanel
instanceKlass com/mathworks/addons_common/AddonManager
instanceKlass com/mathworks/cmlink/api/ApplicationInteractor
instanceKlass com/mathworks/cmlink/util/internalapi/InternalCMAdapterFactory
instanceKlass com/mathworks/addons_common/util/InstalledAddonMetadataModifier
instanceKlass com/mathworks/addons_common/util/AddonMetadataResolver
instanceKlass com/mathworks/registration_point_api/RegistrationPoint
instanceKlass com/mathworks/addons_common/notificationframework/BalloonTooltipNotificationClickedCallback
instanceKlass com/mathworks/mde/liveeditor/LiveEditorToolstripContributor
instanceKlass com/mathworks/toolbox/compiler_examples/generation/LanguageGenerationPlugin
instanceKlass com/mathworks/mwswing/api/FileExtensionFilterContributor
instanceKlass com/mathworks/mde/liveeditor/LiveEditorLifeCycleHandler
instanceKlass com/mathworks/matlab/api/editor/EditorToolstripTabContributor
instanceKlass com/mathworks/matlab/api/editor/actions/Prioritizable
instanceKlass com/mathworks/matlab/api/menus/MenuContributor
instanceKlass com/mathworks/mlwidgets/explorer/util/SourceControlManagerPlugin
instanceKlass com/mathworks/toolbox/rptgenxmlcomp/comparison/node/customization/CustomizationManager
instanceKlass com/mathworks/addons_common/notificationframework/InstalledFolderRegistryObserver
instanceKlass com/mathworks/find_files_api/FileTypeSpecificOpenToLineActionProvider
instanceKlass com/mathworks/find_files_api/OpenActionProvider
instanceKlass com/mathworks/comparisons/plugin/ComparisonPlugin
instanceKlass com/mathworks/mde/find/FileTypeContentsProvider
instanceKlass com/mathworks/project/impl/model/TargetFactory
instanceKlass com/mathworks/matlab/api/editor/EditorLayerProvider
instanceKlass com/mathworks/matlab/api/editor/EditorSyntaxHighlighting
instanceKlass com/mathworks/matlab/api/editor/EditorLanguage
instanceKlass com/mathworks/util/ImplementorsCacheImpl
instanceKlass com/mathworks/util/ImplementorsCache
instanceKlass com/mathworks/util/ImplementorsCacheFactory$LazyHolder
instanceKlass com/mathworks/util/ImplementorsCacheFactory
instanceKlass com/mathworks/addressbar_api/AddressBarPluginManager$AddressBarPluginManagerHolder
instanceKlass com/mathworks/addressbar_api/AddressBarPluginManager
instanceKlass com/mathworks/pathdataservice/PathDataService$3
instanceKlass com/mathworks/pathdataservice/PathDataService$PathUpdateCallback
instanceKlass com/mathworks/pathdataservice/PathDataService$2
instanceKlass com/mathworks/pathdataservice/PathDataService$4
instanceKlass com/mathworks/fileutils/MatlabPath$3
instanceKlass com/mathworks/fileutils/MatlabPath$2
instanceKlass com/mathworks/fileutils/MatlabPath$CwdChangeWhenAtPrompt
instanceKlass com/mathworks/mvm/eventmgr/EventListening
instanceKlass com/mathworks/fileutils/MatlabPath$1
instanceKlass com/mathworks/mvm/eventmgr/DefaultEventMgr
instanceKlass com/mathworks/fileutils/MatlabPath
instanceKlass com/mathworks/mlwidgets/explorer/model/MatlabPathModel$1
instanceKlass com/mathworks/mlwidgets/explorer/model/MatlabPathModel
instanceKlass com/mathworks/mlwidgets/explorer/model/WritablePathModel
instanceKlass com/mathworks/mlwidgets/explorer/model/PathModel
instanceKlass com/mathworks/mde/editor/plugins/matlab/MatlabBreakpointMessageService$1
instanceKlass com/mathworks/cfbutils/FileSystemNotificationUtils
instanceKlass com/mathworks/cfbutils/FileSystemAdapter
instanceKlass com/mathworks/cfbutils/FileSystemListener
instanceKlass com/mathworks/mde/editor/plugins/matlab/MatlabBreakpointFileService
instanceKlass com/mathworks/mde/editor/plugins/matlab/MatlabBreakpointMessageService$7
instanceKlass com/mathworks/mde/editor/plugins/matlab/MatlabBreakpointMessageService$4
instanceKlass com/mathworks/mde/editor/plugins/matlab/MatlabBreakpointMessageService$3
instanceKlass com/mathworks/mde/editor/plugins/matlab/MatlabBreakpointMessageService$5
instanceKlass com/mathworks/mde/editor/plugins/matlab/MatlabBreakpointMessageService$6
instanceKlass com/mathworks/mde/editor/breakpoints/MatlabDebugInterestNotifier$1
instanceKlass com/mathworks/mde/editor/breakpoints/MatlabDebugInterestNotifier$5
instanceKlass com/mathworks/mde/editor/breakpoints/MatlabDebugInterestNotifier$3
instanceKlass com/mathworks/mde/editor/breakpoints/MatlabDebugInterestNotifier$2
instanceKlass com/mathworks/mde/editor/breakpoints/MatlabDebugInterestRegistrant$1
instanceKlass com/mathworks/mde/editor/breakpoints/MatlabDebugInterestNotifier$4
instanceKlass com/mathworks/mde/editor/breakpoints/MatlabDebugInterestRegistrant
instanceKlass com/mathworks/mde/editor/breakpoints/MatlabDebugger$1
instanceKlass com/mathworks/mde/editor/breakpoints/MatlabDebugInterestRegistrant$MessageHandler
instanceKlass com/mathworks/mde/editor/breakpoints/MatlabDebugInterestNotifier
instanceKlass ca/odell/glazedlists/impl/WeakReferenceProxy
instanceKlass ca/odell/glazedlists/event/SequenceDependenciesEventPublisher$SubjectAndListener
instanceKlass ca/odell/glazedlists/impl/adt/barcode2/SimpleTree
instanceKlass org/cef/CefApp$6
instanceKlass ca/odell/glazedlists/impl/sort/ComparableComparator
instanceKlass org/cef/CefApp$3
instanceKlass ca/odell/glazedlists/gui/TableFormat
instanceKlass ca/odell/glazedlists/Filterator
instanceKlass org/cef/CefApp$7
instanceKlass ca/odell/glazedlists/FunctionList$Function
instanceKlass ca/odell/glazedlists/ObservableElementList$Connector
instanceKlass ca/odell/glazedlists/matchers/MatcherEditor
instanceKlass ca/odell/glazedlists/CollectionList$Model
instanceKlass ca/odell/glazedlists/TextFilterator
instanceKlass ca/odell/glazedlists/ThresholdList$Evaluator
instanceKlass org/cef/handler/CefPrintHandler
instanceKlass org/cef/callback/CefNative
instanceKlass ca/odell/glazedlists/GlazedLists
instanceKlass org/cef/CefApp$2
instanceKlass ca/odell/glazedlists/impl/adt/barcode2/Element
instanceKlass java/awt/EventQueue$1AWTInvocationLock
instanceKlass ca/odell/glazedlists/impl/adt/barcode2/FourColorTree
instanceKlass org/cef/CefApp$1
instanceKlass ca/odell/glazedlists/impl/adt/barcode2/ListToByteCoder
instanceKlass ca/odell/glazedlists/impl/event/Tree4Deltas
instanceKlass ca/odell/glazedlists/impl/adt/gnutrove/TIntArrayList
instanceKlass ca/odell/glazedlists/impl/event/BlockSequence
instanceKlass ca/odell/glazedlists/event/ListEventAssembler$ListSequencePublisherAdapter$ListEventFormat
instanceKlass ca/odell/glazedlists/event/SequenceDependenciesEventPublisher$EventFormat
instanceKlass ca/odell/glazedlists/event/ListEventAssembler$ListSequencePublisherAdapter
instanceKlass ca/odell/glazedlists/event/ListEventAssembler$PublisherAdapter
instanceKlass ca/odell/glazedlists/event/SequenceDependenciesEventPublisher
instanceKlass ca/odell/glazedlists/event/ListEventPublisher
instanceKlass ca/odell/glazedlists/event/ListEventAssembler$AssemblerHelper
instanceKlass ca/odell/glazedlists/event/ListEventAssembler
instanceKlass ca/odell/glazedlists/impl/java15/LockAdapter
instanceKlass ca/odell/glazedlists/impl/java15/J2SE50ReadWriteLock
instanceKlass ca/odell/glazedlists/util/concurrent/ReadWriteLock
instanceKlass ca/odell/glazedlists/util/concurrent/Lock
instanceKlass ca/odell/glazedlists/impl/java15/J2SE50LockFactory
instanceKlass ca/odell/glazedlists/util/concurrent/DelegateLockFactory
instanceKlass ca/odell/glazedlists/util/concurrent/LockFactory
instanceKlass ca/odell/glazedlists/SortedList$ElementRawOrderComparator
instanceKlass ca/odell/glazedlists/SortedList$ElementComparator
instanceKlass com/mathworks/mde/editor/breakpoints/MatlabDebugger$6
instanceKlass com/mathworks/mde/editor/breakpoints/MatlabDebugInterestNotifier$RegistrationListener
instanceKlass ca/odell/glazedlists/AbstractEventList
instanceKlass ca/odell/glazedlists/event/ListEventListener
instanceKlass com/mathworks/mde/editor/breakpoints/MatlabDebugger
instanceKlass com/mathworks/matlab/api/debug/Debugger
instanceKlass ca/odell/glazedlists/EventList
instanceKlass ca/odell/glazedlists/matchers/Matcher
instanceKlass com/mathworks/mde/editor/breakpoints/MatlabBreakpointUtils
instanceKlass com/mathworks/filesystem_adapter/services/AddressBarFileDataService$1
instanceKlass com/mathworks/addressbar_api/AddressBarAPI
instanceKlass com/mathworks/pathdataservice/PathDataService
instanceKlass com/mathworks/fileiconprovider/FileIconProvider
instanceKlass com/mathworks/addons_common/InstalledAddon
instanceKlass com/mathworks/addons_product/MatlabOnlineStrategy
instanceKlass com/mathworks/addons_product/MatlabPlatformStrategy
instanceKlass com/mathworks/cmlink/management/cache/CMStatusCacheListener
instanceKlass com/mathworks/sourcecontrol/commitfiles/CacheReplacedListener
instanceKlass com/mathworks/sourcecontrol/jscommunication/JavaScriptCommunicator
instanceKlass com/mathworks/filesystem_adapter/reports/ReportsMLOnlineCommunicator
instanceKlass com/mathworks/filesystem_adapter/services/AddressBarFileDataService
instanceKlass com/mathworks/matlab/api/explorer/ActionInput
instanceKlass com/mathworks/filesystem_adapter/services/actiondataservice/JSActionsSynchronizer
instanceKlass com/mathworks/cfbutils/FileSystemPollingChangeListener
instanceKlass com/mathworks/filesystem_adapter/services/filedataservice/FileDataService
instanceKlass com/mathworks/filesystem_adapter/services/filechooserservice/FileChooserService
instanceKlass com/mathworks/filesystem_adapter/services/validationService/ValidationService
instanceKlass com/mathworks/mde/find/matlabonline/FindFilesMLOnlineCommunicator
instanceKlass com/mathworks/addons/matlabonline/AddOnsOnWorker
instanceKlass com/mathworks/mde/explorer/JavaScriptCurrentFolderInstance
instanceKlass com/mathworks/mde/desk/MWDUtils
instanceKlass com/mathworks/mde/liveeditor/LiveEditorInitializationManager
instanceKlass com/mathworks/mde/liveeditor/debug/PeerModelBreakpointDataStoreService$PeerModelBreakpointListener
instanceKlass com/mathworks/peermodel/events/PeerNodeAdapter
instanceKlass com/mathworks/mde/liveeditor/debug/PeerModelBreakpointDataStoreService
instanceKlass com/mathworks/mde/editor/breakpoints/DebugAdapter
instanceKlass com/mathworks/matlab/api/debug/DebugListener
instanceKlass com/mathworks/mde/editor/plugins/matlab/MatlabBreakpointMessageService
instanceKlass java/net/DefaultInterface
instanceKlass java/net/InterfaceAddress
instanceKlass com/mathworks/mde/editor/plugins/editordataservice/MatlabClientUtilities
instanceKlass com/mathworks/matlabserver/connector/impl/ConnectorLifecycleHelperImpl$1
instanceKlass java/lang/annotation/Target
instanceKlass java/net/NetworkInterface$1
instanceKlass java/net/NetworkInterface
instanceKlass sun/reflect/annotation/ExceptionProxy
instanceKlass sun/reflect/annotation/AnnotationInvocationHandler
instanceKlass sun/security/provider/ByteArrayAccess
instanceKlass sun/reflect/annotation/AnnotationParser$1
instanceKlass sun/security/provider/SeedGenerator$1
instanceKlass java/lang/annotation/Inherited
instanceKlass java/lang/annotation/Retention
instanceKlass sun/reflect/annotation/AnnotationType$1
instanceKlass com/mathworks/matlabserver/connector/api/ConnectorLifecycle
instanceKlass com/mathworks/mde/desk/ToolsFetcher$ToolData
instanceKlass com/mathworks/toolstrip/factory/TSToolSetContents$Tool
instanceKlass sun/security/provider/SeedGenerator
instanceKlass com/mathworks/jmi/MatlabWorker
instanceKlass com/mathworks/mde/desk/ToolsFetcher$Handler
instanceKlass sun/security/provider/SecureRandom$SeederHolder
instanceKlass com/mathworks/mde/desk/ToolsFetcher
instanceKlass sun/security/jca/GetInstance$Instance
instanceKlass java/security/MessageDigestSpi
instanceKlass sun/security/jca/GetInstance
instanceKlass java/security/SecureRandomSpi
instanceKlass java/security/Provider$UString
instanceKlass java/security/Provider$Service
instanceKlass org/cef/handler/CefAppHandlerAdapter
instanceKlass sun/security/provider/NativePRNG$NonBlocking
instanceKlass sun/security/provider/NativePRNG$Blocking
instanceKlass sun/security/provider/NativePRNG
instanceKlass sun/security/provider/SunEntries$1
instanceKlass sun/security/provider/SunEntries
instanceKlass com/mathworks/jmi/Support
instanceKlass sun/nio/fs/AbstractPath
instanceKlass sun/nio/fs/Util
instanceKlass sun/nio/fs/WindowsPathParser$Result
instanceKlass sun/nio/fs/WindowsPathParser
instanceKlass java/nio/file/FileSystem
instanceKlass sun/security/jca/ProviderConfig$2
instanceKlass sun/security/jca/ProviderList$2
instanceKlass java/nio/file/spi/FileSystemProvider
instanceKlass sun/misc/FDBigInteger
instanceKlass java/security/Provider$EngineDescription
instanceKlass java/security/Provider$ServiceKey
instanceKlass sun/nio/fs/DefaultFileSystemProvider
instanceKlass java/nio/file/FileSystems$DefaultFileSystemHolder$1
instanceKlass java/nio/file/FileSystems$DefaultFileSystemHolder
instanceKlass java/nio/file/FileSystems
instanceKlass sun/security/jca/ProviderConfig
instanceKlass java/nio/file/Paths
instanceKlass sun/security/jca/ProviderList
instanceKlass sun/security/jca/Providers
instanceKlass org/cef/OS
instanceKlass java/util/Random
instanceKlass org/cef/CefSettings$ColorType
instanceKlass org/cef/CefSettings
instanceKlass java/util/UUID$Holder
instanceKlass java/util/concurrent/CountDownLatch
instanceKlass com/mathworks/peermodel/impl/ObservableImpl
instanceKlass com/mathworks/toolbox/matlab/jcefapp/JcefClient
instanceKlass com/mathworks/peermodel/events/Event
instanceKlass com/mathworks/peermodel/PeerNodeVisitor
instanceKlass com/mathworks/peermodel/PeerNode
instanceKlass com/mathworks/peermodel/events/PeerNodeListenable
instanceKlass com/mathworks/peermodel/impl/PeerModelManagerImpl
instanceKlass com/mathworks/peermodel/PeerModelManagerSyncable
instanceKlass com/mathworks/peermodel/events/ObservableSyncable
instanceKlass javax/swing/LayoutComparator
instanceKlass java/util/function/IntUnaryOperator
instanceKlass java/util/function/IntToLongFunction
instanceKlass java/util/function/IntFunction
instanceKlass java/util/function/IntToDoubleFunction
instanceKlass com/mathworks/services/editordataservice/EditorDataServiceImpl$2
instanceKlass java/util/function/BinaryOperator
instanceKlass java/util/function/LongBinaryOperator
instanceKlass com/mathworks/peermodel/events/PeerNodeListener
instanceKlass java/util/function/IntBinaryOperator
instanceKlass java/util/function/DoubleBinaryOperator
instanceKlass java/util/stream/LongStream
instanceKlass com/mathworks/services/editordataservice/EditorDataServiceImpl
instanceKlass java/util/stream/DoubleStream
instanceKlass com/mathworks/mde/liveeditor/widget/rtc/RichDocument$6
instanceKlass com/mathworks/mde/liveeditor/widget/rtc/DocumentEventSupport$2
instanceKlass java/util/stream/Stream
instanceKlass com/mathworks/services/clipboardservice/ConnectorClipboardService$2
instanceKlass java/util/stream/IntStream
instanceKlass java/util/stream/BaseStream
instanceKlass com/mathworks/services/clipboardservice/ConnectorClipboardService$5
instanceKlass com/mathworks/services/clipboardservice/ConnectorClipboardService$7
instanceKlass java/util/Spliterator$OfDouble
instanceKlass java/util/Spliterator$OfInt
instanceKlass java/util/Spliterator$OfLong
instanceKlass com/mathworks/services/clipboardservice/ConnectorClipboardService$6
instanceKlass java/util/Spliterator$OfPrimitive
instanceKlass java/util/Spliterator
instanceKlass javax/swing/SortingFocusTraversalPolicy$1
instanceKlass sun/awt/EventListenerAggregate
instanceKlass com/mathworks/services/clipboardservice/ConnectorClipboardService$1
instanceKlass java/awt/datatransfer/Clipboard
instanceKlass javax/swing/RepaintManager$PaintManager
instanceKlass javax/swing/JRootPane$RootLayout
instanceKlass com/mathworks/toolbox/matlab/matlabwindowjava/LightweightCEFBrowser$1
instanceKlass com/mathworks/html/LightweightRequestHandler
instanceKlass org/cef/handler/CefDisplayHandler
instanceKlass com/mathworks/html/LightweightRequestHandlerAdapter
instanceKlass com/mathworks/html/BrowserZoomActions
instanceKlass com/mathworks/html/LightweightBrowserEventListeners
instanceKlass org/cef/handler/CefAppHandler
instanceKlass com/mathworks/html/LightweightNewWindowHandler
instanceKlass com/mathworks/html/CurrentPageInfoHandler
instanceKlass com/mathworks/html/LightweightBrowserContextMenuHandler
instanceKlass com/mathworks/html/BrowserHistoryNavigator
instanceKlass com/mathworks/html/HtmlFindInPage
instanceKlass com/mathworks/html/BrowserSelectedTextRetriever
instanceKlass com/mathworks/html/LightweightBrowserSupportedCommand
instanceKlass com/mathworks/html/AbstractLightweightBrowser
instanceKlass java/util/NavigableSet
instanceKlass java/util/SortedSet
instanceKlass com/mathworks/mlwidgets/html/messages/BrowserMessageSubscriber$1
instanceKlass sun/awt/datatransfer/DataTransferer$IndexedComparator
instanceKlass com/mathworks/mlwidgets/html/messages/BrowserMessageSubscriber$2
instanceKlass java/util/Formattable
instanceKlass sun/awt/datatransfer/DataTransferer$StandardEncodingsHolder
instanceKlass com/mathworks/mlwidgets/html/messages/HtmlTextHandler
instanceKlass com/mathworks/mlwidgets/html/messages/BrowserMessageSubscriber
instanceKlass com/mathworks/mlwidgets/html/messages/BrowserMessageResponseListener
instanceKlass com/mathworks/mlwidgets/html/messages/BrowserMessageHandler
instanceKlass java/util/Collections$EmptyEnumeration
instanceKlass com/mathworks/html/LightweightBrowser
instanceKlass sun/awt/Mutex
instanceKlass com/mathworks/mlwidgets/html/LightweightCefBrowserBuilder
instanceKlass com/mathworks/mlwidgets/html/LightweightBrowserBuilder$2
instanceKlass sun/awt/datatransfer/ToolkitThreadBlockedHandler
instanceKlass java/util/Collections$1
instanceKlass sun/awt/datatransfer/DataTransferer
instanceKlass com/mathworks/mlwidgets/html/BrowserCreationHook
instanceKlass com/mathworks/mlwidgets/html/LightweightBrowserTypeSettings
instanceKlass com/mathworks/html/BrowserOptions
instanceKlass com/mathworks/mlwidgets/html/LightweightBrowserBuilder$1
instanceKlass com/mathworks/html/ProxySettings$1
instanceKlass com/mathworks/html/ProxySettings
instanceKlass java/awt/datatransfer/SystemFlavorMap$2
instanceKlass sun/net/DefaultProgressMeteringPolicy
instanceKlass sun/net/ProgressMeteringPolicy
instanceKlass sun/net/ProgressMonitor
instanceKlass com/mathworks/html/ProxyAuthenticationFailureHandler
instanceKlass java/awt/datatransfer/SystemFlavorMap$1
instanceKlass com/mathworks/mlwidgets/html/LightweightBrowserBuilder$LightweightBrowserTypeBuilder
instanceKlass java/awt/datatransfer/MimeType
instanceKlass java/awt/datatransfer/MimeTypeParameterList
instanceKlass java/awt/datatransfer/DataFlavor
instanceKlass com/mathworks/html/ZoomSettingsManager
instanceKlass com/mathworks/mlwidgets/html/LightweightBrowserBuilder
instanceKlass java/awt/datatransfer/SystemFlavorMap$SoftCache
instanceKlass java/awt/datatransfer/SystemFlavorMap
instanceKlass java/awt/datatransfer/FlavorTable
instanceKlass java/awt/datatransfer/FlavorMap
instanceKlass com/mathworks/mde/liveeditor/widget/rtc/CachedLightweightBrowserFactory$1
instanceKlass java/awt/datatransfer/FlavorListener
instanceKlass com/mathworks/mde/liveeditor/widget/rtc/CachedLightweightBrowserFactory
instanceKlass com/mathworks/services/clipboardservice/ConnectorClipboardService
instanceKlass com/mathworks/mde/liveeditor/widget/rtc/RichDocument$4
instanceKlass com/mathworks/mde/liveeditor/widget/rtc/RichDocument$5
instanceKlass com/mathworks/mde/liveeditor/widget/rtc/RichDocument$1
instanceKlass com/mathworks/mde/liveeditor/widget/rtc/ConnectorFactory$2
instanceKlass com/mathworks/mde/liveeditor/widget/rtc/ConnectorFactory$1
instanceKlass com/mathworks/mde/liveeditor/widget/rtc/ConnectorFactory
instanceKlass com/mathworks/mde/liveeditor/widget/rtc/DocumentEventSupport$1
instanceKlass com/mathworks/mde/liveeditor/widget/rtc/DocumentEventSupport
instanceKlass java/net/URLEncoder
instanceKlass java/net/URLDecoder
instanceKlass com/google/common/collect/CollectPreconditions
instanceKlass com/mathworks/connector/message_service/bayeux/PublishRequest
instanceKlass com/google/gson/internal/LinkedTreeMap$LinkedTreeMapIterator
instanceKlass com/google/gson/internal/Streams
instanceKlass com/google/common/collect/BiMap
instanceKlass com/google/gson/internal/LinkedTreeMap$Node
instanceKlass com/google/gson/internal/LinkedTreeMap$1
instanceKlass com/google/common/collect/ImmutableMap
instanceKlass com/google/gson/internal/ConstructorConstructor$11
instanceKlass com/mathworks/mde/liveeditor/widget/rtc/RichDocument
instanceKlass com/mathworks/mde/desk/MLDesktopShutdownHelper$3
instanceKlass com/mathworks/mde/desk/MLDesktopShutdownHelper$2
instanceKlass com/mathworks/mde/desk/MLDesktopShutdownHelper$1
instanceKlass java/util/Formatter$Conversion
instanceKlass java/util/Formatter$Flags
instanceKlass java/util/Formatter$FormatSpecifier
instanceKlass com/mathworks/mde/desk/MLDesktop$4
instanceKlass com/mathworks/widgets/desk/Desktop$44
instanceKlass com/mathworks/jmi/Matlab$1
instanceKlass com/mathworks/mde/desk/MLDesktop$3
instanceKlass java/util/Formatter$FixedString
instanceKlass java/util/Formatter$FormatString
instanceKlass com/mathworks/mde/desk/MLDesktop$2
instanceKlass com/mathworks/toolstrip/ToolstripTab
instanceKlass com/mathworks/desktop/client/Client
instanceKlass com/mathworks/desktop/attr/Attributes
instanceKlass com/mathworks/widgets/desk/DTGroup$DeferredPropertyChange
instanceKlass com/mathworks/widgets/desk/DTGroup$1
instanceKlass com/mathworks/widgets/desk/DTPropertyBridge
instanceKlass java/awt/event/WindowAdapter
instanceKlass com/sun/java/swing/plaf/windows/WindowsPopupMenuUI$MnemonicListener
instanceKlass javax/swing/plaf/basic/BasicPopupMenuUI$MenuKeyboardHelper
instanceKlass java/util/Currency$CurrencyNameGetter
instanceKlass javax/swing/MenuSelectionManager
instanceKlass javax/swing/plaf/basic/BasicPopupMenuUI$MouseGrabber
instanceKlass javax/swing/plaf/basic/BasicPopupMenuUI$BasicMenuKeyListener
instanceKlass javax/swing/plaf/basic/BasicPopupMenuUI$BasicPopupMenuListener
instanceKlass javax/swing/plaf/basic/BasicLookAndFeel$1
instanceKlass javax/swing/plaf/basic/BasicLookAndFeel$AWTEventHelper
instanceKlass java/util/Currency$1
instanceKlass javax/swing/Popup
instanceKlass java/util/Currency
instanceKlass com/mathworks/mwswing/MJMenuItem$ActionPropertyHandler
instanceKlass com/mathworks/mwswing/plaf/MBasicMenuItemUI$PropertyChangeHandler
instanceKlass com/mathworks/mwswing/plaf/MBasicMenuItemUI$MenuKeyHandler
instanceKlass com/mathworks/mwswing/plaf/MBasicMenuItemUI$MenuDragMouseHandler
instanceKlass com/mathworks/mwswing/plaf/MBasicMenuItemUI$MouseInputHandler
instanceKlass java/util/concurrent/atomic/AtomicMarkableReference$Pair
instanceKlass java/util/concurrent/atomic/AtomicMarkableReference
instanceKlass com/sun/java/swing/plaf/windows/WindowsIconFactory$MenuItemArrowIcon
instanceKlass java/text/DecimalFormatSymbols
instanceKlass java/util/Formatter
instanceKlass com/mathworks/mde/editor/plugins/editordataservice/debug/DebuggerInstaller$7
instanceKlass com/mathworks/mde/editor/plugins/editordataservice/debug/DebuggerInstaller$6
instanceKlass javax/swing/plaf/basic/BasicMenuItemUI$Handler
instanceKlass javax/swing/event/MenuDragMouseListener
instanceKlass com/mathworks/mde/editor/plugins/editordataservice/debug/DebuggerInstaller$5
instanceKlass com/mathworks/mde/editor/plugins/editordataservice/debug/DebuggerInstaller$3
instanceKlass com/mathworks/mde/editor/EditorPauseAction$2
instanceKlass javax/swing/event/MenuKeyListener
instanceKlass com/mathworks/mde/editor/MatlabBatchedBusyIdleStateManager$1
instanceKlass com/mathworks/mde/editor/MatlabBusyIdleStateManager$1
instanceKlass com/mathworks/mde/editor/MatlabBatchedBusyIdleStateManager$2
instanceKlass javax/swing/plaf/basic/BasicMenuUI$MouseInputHandler
instanceKlass com/mathworks/mde/editor/BusyIdleStateManager
instanceKlass com/mathworks/mwswing/MWindowsMenuUI$WindowsVistaPropertyChangeListener
instanceKlass com/mathworks/mde/editor/EditorPauseAction$3
instanceKlass sun/swing/MenuItemLayoutHelper
instanceKlass com/mathworks/mde/editor/EditorPauseAction$1
instanceKlass com/mathworks/services/PrefChangeListener
instanceKlass javax/swing/plaf/basic/BasicGraphicsUtils
instanceKlass com/mathworks/mlwidgets/debug/DebugActions$DebugAction$12$1
instanceKlass com/sun/java/swing/plaf/windows/WindowsIconFactory$MenuArrowIcon
instanceKlass com/sun/java/swing/plaf/windows/WindowsMenuUI$1
instanceKlass com/sun/java/swing/plaf/windows/WindowsMenuItemUIAccessor
instanceKlass javax/swing/JMenuItem$MenuItemFocusListener
instanceKlass javax/swing/JMenu$MenuChangeListener
instanceKlass com/mathworks/mlwidgets/debug/DebugActions
instanceKlass sun/swing/UIAction
instanceKlass javax/swing/plaf/basic/BasicMenuBarUI$Handler
instanceKlass com/sun/java/swing/plaf/windows/WindowsMenuBarUI$2
instanceKlass javax/swing/plaf/basic/BasicBorders
instanceKlass javax/swing/DefaultSingleSelectionModel
instanceKlass javax/swing/SingleSelectionModel
instanceKlass com/mathworks/mde/editor/EditorToolSetFactory
instanceKlass com/mathworks/mwswing/ToolTipProvider
instanceKlass com/mathworks/mde/editor/BusyIdleStateManager$BusyIdleListener
instanceKlass com/mathworks/mde/editor/EditorPauseAction
instanceKlass com/mathworks/mwswing/WeakPropertyChangeCoupler$1
instanceKlass com/mathworks/mwswing/WeakPropertyChangeCoupler
instanceKlass com/mathworks/mwswing/MJButton$ActionPropertyHandler
instanceKlass com/mathworks/mde/editor/plugins/editordataservice/debug/DebuggerInstaller$1
instanceKlass javax/swing/ActionPropertyChangeListener
instanceKlass javax/swing/KeyboardManager$ComponentKeyStrokePair
instanceKlass javax/swing/KeyboardManager
instanceKlass com/mathworks/toolstrip/factory/ContextTargetingManager$ActionTrigger
instanceKlass com/mathworks/toolstrip/factory/ContextTargetingManager
instanceKlass com/mathworks/widgets/desk/DTMenuMergeTag
instanceKlass com/mathworks/services/PrefUtils
instanceKlass com/mathworks/services/binding/MatlabKeyBindingPreferenceUtils
instanceKlass com/mathworks/mwswing/binding/ContextID
instanceKlass com/mathworks/mwswing/binding/ContextActionData
instanceKlass org/apache/xerces/impl/Constants$ArrayEnumeration
instanceKlass org/apache/xerces/impl/Constants
instanceKlass com/mathworks/mwswing/binding/ContextReader
instanceKlass java/util/Collections$UnmodifiableList$1
instanceKlass com/mathworks/mwswing/binding/MetaBindingUtils
instanceKlass com/mathworks/mwswing/binding/NavigationalBindingUtils
instanceKlass java/util/LinkedList$ListItr
instanceKlass com/mathworks/util/InitializationHelper
instanceKlass com/mathworks/util/InitializeBeforeAccess
instanceKlass org/apache/xerces/util/XMLSymbols
instanceKlass org/apache/xerces/util/XMLChar
instanceKlass org/apache/xerces/xni/parser/XMLInputSource
instanceKlass org/xml/sax/InputSource
instanceKlass org/apache/xerces/util/ErrorHandlerWrapper
instanceKlass com/mathworks/xml/EncodingParser$QuietErrorHandler
instanceKlass org/apache/xerces/parsers/AbstractSAXParser$AttributesProxy
instanceKlass org/xml/sax/ext/Attributes2
instanceKlass org/apache/xerces/impl/msg/XMLMessageFormatter
instanceKlass org/apache/xerces/impl/XMLVersionDetector
instanceKlass org/apache/xerces/impl/validation/ValidationManager
instanceKlass org/apache/xerces/impl/dv/dtd/NMTOKENDatatypeValidator
instanceKlass org/apache/xerces/impl/dv/dtd/NOTATIONDatatypeValidator
instanceKlass org/apache/xerces/impl/dv/dtd/ENTITYDatatypeValidator
instanceKlass org/apache/xerces/impl/dv/dtd/ListDatatypeValidator
instanceKlass org/apache/xerces/impl/dv/dtd/IDREFDatatypeValidator
instanceKlass org/apache/xerces/impl/dv/dtd/IDDatatypeValidator
instanceKlass org/apache/xerces/impl/dv/dtd/StringDatatypeValidator
instanceKlass org/apache/xerces/impl/dv/DatatypeValidator
instanceKlass org/apache/xerces/impl/dv/SecuritySupport$2
instanceKlass org/apache/xerces/impl/dv/SecuritySupport$1
instanceKlass org/apache/xerces/impl/dv/SecuritySupport
instanceKlass org/apache/xerces/impl/dv/ObjectFactory
instanceKlass org/apache/xerces/impl/dv/DTDDVFactory
instanceKlass org/apache/xerces/impl/dtd/DTDGrammarBucket
instanceKlass org/apache/xerces/impl/dtd/XMLAttributeDecl
instanceKlass org/apache/xerces/impl/dtd/XMLSimpleType
instanceKlass org/apache/xerces/impl/dtd/XMLElementDecl
instanceKlass org/apache/xerces/impl/validation/ValidationState
instanceKlass org/apache/xerces/impl/dv/ValidationContext
instanceKlass org/apache/xerces/impl/dtd/DTDGrammar
instanceKlass com/mathworks/mwswing/MJToolBar$LocalContainerListener
instanceKlass org/apache/xerces/xni/grammars/Grammar
instanceKlass org/apache/xerces/impl/validation/EntityState
instanceKlass org/apache/xerces/impl/dtd/XMLEntityDecl
instanceKlass javax/accessibility/AccessibleRelationSet
instanceKlass javax/accessibility/AccessibleContext$1
instanceKlass sun/awt/AWTAccessor$AccessibleContextAccessor
instanceKlass javax/accessibility/AccessibleExtendedComponent
instanceKlass javax/accessibility/AccessibleComponent
instanceKlass javax/accessibility/AccessibleText
instanceKlass javax/accessibility/AccessibleValue
instanceKlass javax/accessibility/AccessibleAction
instanceKlass org/apache/xerces/impl/XMLDocumentScannerImpl$TrailingMiscDispatcher
instanceKlass org/apache/xerces/impl/XMLDocumentScannerImpl$DTDDispatcher
instanceKlass org/apache/xerces/impl/XMLDocumentScannerImpl$PrologDispatcher
instanceKlass com/mathworks/mwswing/MJToolBar$2
instanceKlass org/apache/xerces/impl/XMLDocumentScannerImpl$XMLDeclDispatcher
instanceKlass org/apache/xerces/util/NamespaceSupport
instanceKlass java/beans/VetoableChangeListener
instanceKlass javax/swing/plaf/basic/BasicButtonListener
instanceKlass org/apache/xerces/util/XMLAttributesImpl$Attribute
instanceKlass org/apache/xerces/util/XMLAttributesImpl
instanceKlass javax/swing/AbstractButton$Handler
instanceKlass javax/swing/DefaultButtonModel
instanceKlass javax/swing/ButtonModel
instanceKlass org/apache/xerces/impl/XMLDocumentFragmentScannerImpl$FragmentContentDispatcher
instanceKlass com/mathworks/mwswing/Painter
instanceKlass com/mathworks/mwswing/MJButton$LocalHierarchyListener
instanceKlass org/apache/xerces/xni/QName
instanceKlass org/apache/xerces/impl/XMLDocumentFragmentScannerImpl$ElementStack
instanceKlass org/apache/xerces/xni/grammars/XMLDTDDescription
instanceKlass org/apache/xerces/xni/grammars/XMLGrammarDescription
instanceKlass java/awt/VKCollection
instanceKlass org/apache/xerces/impl/XMLDocumentFragmentScannerImpl$Dispatcher
instanceKlass javax/swing/plaf/basic/BasicToolBarUI$Handler
instanceKlass javax/swing/event/MouseInputListener
instanceKlass org/apache/xerces/xni/XMLAttributes
instanceKlass org/apache/xerces/xni/XMLString
instanceKlass com/sun/java/swing/plaf/windows/WindowsBorders
instanceKlass org/apache/xerces/impl/XMLErrorReporter
instanceKlass org/apache/xerces/impl/XMLEntityManager$CharacterBuffer
instanceKlass org/apache/xerces/impl/XMLEntityManager$CharacterBufferPool
instanceKlass org/apache/xerces/impl/XMLEntityManager$ByteBufferPool
instanceKlass javax/swing/BoxLayout
instanceKlass org/apache/xerces/util/AugmentationsImpl$AugmentationsItemsContainer
instanceKlass org/apache/xerces/util/AugmentationsImpl
instanceKlass javax/swing/JToolBar$DefaultToolBarLayout
instanceKlass org/apache/xerces/util/XMLResourceIdentifierImpl
instanceKlass org/apache/xerces/impl/XMLEntityManager$1
instanceKlass com/mathworks/mwswing/CellViewerCustomizer
instanceKlass org/apache/xerces/xni/Augmentations
instanceKlass org/apache/xerces/impl/XMLEntityScanner
instanceKlass javax/swing/event/PopupMenuListener
instanceKlass org/apache/xerces/impl/XMLEntityManager$Entity
instanceKlass org/apache/xerces/xni/XMLResourceIdentifier
instanceKlass org/apache/xerces/impl/XMLEntityManager
instanceKlass org/apache/xerces/util/SymbolTable$Entry
instanceKlass org/apache/xerces/xni/grammars/XMLGrammarPool
instanceKlass org/apache/xerces/util/SymbolTable
instanceKlass org/apache/xerces/xni/NamespaceContext
instanceKlass org/apache/xerces/xni/XMLLocator
instanceKlass com/mathworks/hg/peer/FigurePeer$BreakpointDispatch
instanceKlass org/apache/xerces/util/MessageFormatter
instanceKlass org/apache/xerces/impl/dtd/XMLDTDValidator
instanceKlass org/apache/xerces/impl/RevalidationHandler
instanceKlass com/mathworks/hg/peer/Echo
instanceKlass org/apache/xerces/impl/dtd/XMLDTDValidatorFilter
instanceKlass org/apache/xerces/xni/parser/XMLDocumentFilter
instanceKlass org/apache/xerces/xni/parser/XMLDocumentScanner
instanceKlass org/apache/xerces/xni/parser/XMLDocumentSource
instanceKlass org/apache/xerces/xni/grammars/XMLGrammarLoader
instanceKlass org/apache/xerces/impl/dtd/XMLDTDProcessor
instanceKlass org/apache/xerces/xni/parser/XMLDTDContentModelFilter
instanceKlass org/apache/xerces/xni/parser/XMLDTDFilter
instanceKlass org/apache/xerces/impl/XMLScanner
instanceKlass org/apache/xerces/impl/XMLEntityHandler
instanceKlass org/apache/xerces/xni/parser/XMLDTDScanner
instanceKlass org/apache/xerces/xni/parser/XMLDTDContentModelSource
instanceKlass org/apache/xerces/xni/parser/XMLDTDSource
instanceKlass org/apache/xerces/xni/parser/XMLComponent
instanceKlass org/apache/xerces/util/ParserConfigurationSettings
instanceKlass com/mathworks/hg/peer/event/ToolbuttonListener
instanceKlass org/apache/xerces/parsers/XML11Configurable
instanceKlass org/apache/xerces/xni/parser/XMLPullParserConfiguration
instanceKlass org/apache/xerces/xni/parser/XMLParserConfiguration
instanceKlass org/apache/xerces/xni/parser/XMLComponentManager
instanceKlass org/apache/xerces/parsers/SecuritySupport$6
instanceKlass org/apache/xerces/parsers/SecuritySupport$7
instanceKlass org/apache/xerces/parsers/SecuritySupport$4
instanceKlass org/apache/xerces/parsers/SecuritySupport$2
instanceKlass org/apache/xerces/parsers/SecuritySupport$1
instanceKlass org/apache/xerces/parsers/SecuritySupport
instanceKlass org/apache/xerces/parsers/ObjectFactory
instanceKlass com/mathworks/hg/peer/AbstractToolbuttonPeer
instanceKlass org/xml/sax/helpers/LocatorImpl
instanceKlass org/apache/xerces/xni/parser/XMLErrorHandler
instanceKlass org/xml/sax/Locator
instanceKlass org/xml/sax/Attributes
instanceKlass org/xml/sax/AttributeList
instanceKlass org/apache/xerces/xni/parser/XMLEntityResolver
instanceKlass com/mathworks/hg/peer/ToolbarPeer
instanceKlass org/apache/xerces/parsers/XMLParser
instanceKlass org/apache/xerces/xni/XMLDTDContentModelHandler
instanceKlass org/apache/xerces/xni/XMLDTDHandler
instanceKlass org/apache/xerces/xni/XMLDocumentHandler
instanceKlass com/mathworks/hg/peer/AbstractSplitButtonPeer
instanceKlass com/mathworks/hg/peer/ContextMenuPeer
instanceKlass com/mathworks/hg/peer/event/UiMenuListener
instanceKlass org/xml/sax/XMLReader
instanceKlass org/xml/sax/Parser
instanceKlass org/apache/xerces/xs/PSVIProvider
instanceKlass com/mathworks/hg/peer/utils/MatlabIconComponent
instanceKlass org/xml/sax/EntityResolver
instanceKlass org/xml/sax/ErrorHandler
instanceKlass org/xml/sax/ContentHandler
instanceKlass javax/xml/transform/Result
instanceKlass javax/xml/transform/Source
instanceKlass com/mathworks/hg/peer/MenuPeer
instanceKlass com/mathworks/xml/XMLUtils
instanceKlass com/mathworks/hg/peer/FigureNotification
instanceKlass com/mathworks/hg/peer/FigureComponentProxy
instanceKlass com/mathworks/hg/peer/CanvasComponentCreationListener
instanceKlass com/mathworks/jmi/Callback
instanceKlass org/apache/commons/io/IOUtils
instanceKlass com/mathworks/hg/peer/FigurePeerWindowListener
instanceKlass com/mathworks/hg/peer/FigurePeerMouseListener
instanceKlass com/mathworks/hg/peer/FigurePeerKeyListener
instanceKlass com/mathworks/hg/peer/FigurePeerFocusListener
instanceKlass com/mathworks/hg/peer/FigurePeerPaintListener
instanceKlass com/mathworks/hg/peer/FigurePeerAcceleratorKeyListener
instanceKlass com/mathworks/hg/peer/FigurePeerScrollWheelListener
instanceKlass com/mathworks/hg/peer/FigurePeerComponentListener
instanceKlass com/mathworks/hg/peer/FigurePeerWindowStateListener
instanceKlass com/mathworks/hg/peer/FigurePeerWindowStyleListener
instanceKlass com/mathworks/hg/peer/FigurePeerButtonMotionListener
instanceKlass com/mathworks/hg/peer/AbstractUicontrolPeer
instanceKlass com/mathworks/mwswing/binding/KeyBindingReaderUtils
instanceKlass com/mathworks/hg/types/GUIDEViewProvider
instanceKlass com/mathworks/mwswing/binding/ActionDataReader
instanceKlass com/mathworks/hg/peer/CallbackTrigger
instanceKlass com/mathworks/hg/UicontrolPeer
instanceKlass com/mathworks/hg/BaseControl
instanceKlass com/mathworks/services/binding/MatlabKeyBindingPreferences
instanceKlass com/mathworks/hg/peer/AxisComponent
instanceKlass com/mathworks/hg/peer/FigureChild
instanceKlass java/util/TreeMap$PrivateEntryIterator
instanceKlass sun/reflect/annotation/AnnotationParser
instanceKlass com/mathworks/mwswing/binding/ActionDataID
instanceKlass java/beans/Transient
instanceKlass com/mathworks/mwswing/binding/DefaultKeyBindingSetID
instanceKlass com/sun/beans/WildcardTypeImpl
instanceKlass com/mathworks/mwswing/binding/AbstractNamedUniqueID
instanceKlass com/mathworks/mwswing/binding/UniqueID
instanceKlass sun/reflect/generics/tree/MethodTypeSignature
instanceKlass sun/reflect/generics/tree/Wildcard
instanceKlass sun/reflect/generics/tree/BottomSignature
instanceKlass com/mathworks/mwswing/binding/KeyBindingManager
instanceKlass com/sun/beans/TypeResolver
instanceKlass com/mathworks/mwswing/binding/KeyBindingManagerRegistry
instanceKlass java/beans/MethodRef
instanceKlass com/mathworks/services/binding/KeyBindingPreferences
instanceKlass com/sun/beans/util/Cache$CacheEntry
instanceKlass com/mathworks/services/binding/MatlabKeyBindings
instanceKlass com/sun/beans/util/Cache
instanceKlass com/sun/beans/finder/AbstractFinder
instanceKlass com/mathworks/mde/editor/plugins/editordataservice/debug/DebuggerInstaller$8
instanceKlass com/mathworks/mde/editor/plugins/editordataservice/debug/DebuggerInstaller$4
instanceKlass com/mathworks/mde/editor/plugins/editordataservice/debug/DebuggerInstaller$2
instanceKlass com/mathworks/mlwidgets/stack/StackInfoRegistry$DBStackCallback
instanceKlass com/mathworks/mlwidgets/stack/StackInfoRegistry
instanceKlass com/mathworks/mlservices/MatlabDebugServices$1
instanceKlass java/beans/SimpleBeanInfo
instanceKlass com/sun/beans/finder/ClassFinder
instanceKlass com/mathworks/mlservices/MatlabDebugServices$3
instanceKlass java/beans/BeanInfo
instanceKlass com/sun/beans/finder/InstanceFinder
instanceKlass java/beans/WeakIdentityMap
instanceKlass java/beans/ThreadGroupContext
instanceKlass java/beans/FeatureDescriptor
instanceKlass com/sun/beans/WeakCache
instanceKlass java/beans/Introspector
instanceKlass com/mathworks/hg/peer/LightWeightManager
instanceKlass com/mathworks/hg/peer/FigureEditableComponent
instanceKlass com/mathworks/capabilities/CapabilityList$1
instanceKlass javax/swing/event/AncestorListener
instanceKlass com/mathworks/mvm/MvmWrapper
instanceKlass com/mathworks/hg/peer/FigureFrameProxyBase
instanceKlass com/mathworks/hg/peer/PositionableFigureClient
instanceKlass com/mathworks/hg/peer/event/HGSendPollable
instanceKlass com/mathworks/capabilities/CapabilityList
instanceKlass com/mathworks/jmi/bean/Coalesceable
instanceKlass com/mathworks/mvm/exec/MatlabFevalRequest$Options
instanceKlass com/mathworks/mlservices/MatlabDebugServices$DBStatusDBStackCallback
instanceKlass com/mathworks/mlservices/debug/breakpoint/GlobalBreakpointDBStatusHandler
instanceKlass com/mathworks/hg/util/HGPeerRunnable
instanceKlass com/mathworks/hg/peer/FigureJavaComponentListener$FigureJavaComponentSizeListener
instanceKlass com/mathworks/mlservices/debug/breakpoint/GlobalBreakpointState
instanceKlass com/mathworks/hg/peer/FigurePeer
instanceKlass java/util/logging/Formatter
instanceKlass com/mathworks/hg/peer/UIComponentParentWithLayout
instanceKlass com/mathworks/hg/peer/UIComponentParent
instanceKlass java/util/logging/ErrorManager
instanceKlass com/mathworks/mlservices/MatlabDebugServices$BusyExecutionListener
instanceKlass com/mathworks/hg/peer/FigureValidator
instanceKlass com/mathworks/mlservices/MatlabDebugServices$CtrlCListener
instanceKlass com/mathworks/hg/peer/FigureNotificationHandler
instanceKlass com/mathworks/mlservices/MatlabDebugServices$DefaultMatlabPauseObserver
instanceKlass com/mathworks/mlservices/MatlabDebugServices$DefaultMatlabDebugObserver
instanceKlass com/mathworks/mlservices/MatlabDebugServices$StackCallback
instanceKlass com/mathworks/hg/util/HGPeerQueueUser
instanceKlass com/mathworks/mlservices/MatlabDebugServices$StackDispatch
instanceKlass com/mathworks/mlservices/MatlabDebugServices$DebugDispatch$DebugExitStackCheck
instanceKlass com/mathworks/mlservices/MatlabDebugServices$DebugDispatch
instanceKlass com/mathworks/matlab/api/debug/Breakpoint
instanceKlass com/mathworks/mlservices/debug/breakpoint/BreakpointBase
instanceKlass com/mathworks/widgets/desk/DTGroupProperty$1
instanceKlass com/mathworks/mlservices/MatlabDebugServices
instanceKlass com/mathworks/widgets/debug/DebuggerManager$IdleMatlabDebugger
instanceKlass com/mathworks/widgets/desk/DTGroupBase
instanceKlass com/mathworks/widgets/debug/DebuggerManager
instanceKlass com/mathworks/matlab/api/editor/actions/DebuggerActions
instanceKlass com/mathworks/mlservices/MatlabDebugAdapter
instanceKlass com/mathworks/mde/editor/plugins/editordataservice/debug/DebuggerInstaller$StackCallback
instanceKlass com/mathworks/mde/editor/plugins/editordataservice/debug/DebuggerInstaller$9
instanceKlass com/mathworks/widgets/debug/DebuggerManager$DebuggerManagerStateListener
instanceKlass com/mathworks/jmi/ClassLoaderManager
instanceKlass com/mathworks/mlservices/MatlabDebugObserver
instanceKlass com/mathworks/mlwidgets/stack/StackInfoRegistry$StackInfoChange
instanceKlass com/mathworks/mde/editor/plugins/editordataservice/debug/DebuggerInstaller
instanceKlass com/mathworks/mwswing/BorderUtils
instanceKlass javax/swing/plaf/basic/BasicHTML
instanceKlass java/awt/Component$3
instanceKlass sun/reflect/ClassDefiner$1
instanceKlass sun/reflect/ClassDefiner
instanceKlass sun/reflect/MethodAccessorGenerator$1
instanceKlass sun/reflect/Label$PatchInfo
instanceKlass sun/reflect/Label
instanceKlass sun/reflect/UTF8
instanceKlass sun/reflect/ClassFileAssembler
instanceKlass sun/reflect/ByteVectorImpl
instanceKlass sun/reflect/ByteVector
instanceKlass sun/reflect/ByteVectorFactory
instanceKlass sun/reflect/AccessorGenerator
instanceKlass sun/reflect/ClassFileConstants
instanceKlass com/mathworks/services/mlx/service/SerializationService$4
instanceKlass com/mathworks/services/mlx/service/SerializationService$3
instanceKlass com/mathworks/services/mlx/service/SerializationService$2
instanceKlass com/mathworks/services/mlx/service/SerializationService$1
instanceKlass com/mathworks/widgets/desk/DTGlobalActionManager$1
instanceKlass com/mathworks/services/mlx/service/SerializationService
instanceKlass com/mathworks/widgets/desk/DTClient$LocationListener
instanceKlass com/mathworks/mde/editor/plugins/editordataservice/MatlabExecutionService$2
instanceKlass com/mathworks/mde/editor/plugins/editordataservice/MatlabExecutionService$1
instanceKlass com/mathworks/widgets/desk/DTDocumentContainer$State
instanceKlass com/mathworks/mde/editor/RealMatlab
instanceKlass com/mathworks/mde/editor/EditorMatlab
instanceKlass com/mathworks/widgets/desk/TargetedAction
instanceKlass com/mathworks/mde/editor/plugins/editordataservice/MatlabExecutionService
instanceKlass javax/swing/event/MenuListener
instanceKlass com/mathworks/connector/message_service/impl/AbstractMessageService$Subscription
instanceKlass com/mathworks/messageservice/MessageUtils
instanceKlass com/mathworks/services/editordataservice/EditorDataServiceManager$3
instanceKlass com/mathworks/services/editordataservice/EditorDataServiceManager$SingletonHolder
instanceKlass com/mathworks/services/editordataservice/EditorDataServiceManager$1
instanceKlass com/mathworks/services/editordataservice/EditorDataServiceManager
instanceKlass com/google/common/collect/ListMultimap
instanceKlass com/google/common/collect/Multimap
instanceKlass com/mathworks/connector/client_services/UserManagerImpl$GetCurrentClientPropertiesResponse
instanceKlass com/mathworks/connector/client_services/UserManagerImpl$GetCurrentClientProperties
instanceKlass com/mathworks/mwswing/MJAbstractAction$1
instanceKlass com/mathworks/mwswing/binding/KeyStrokeList
instanceKlass com/mathworks/connector/client_services/UserManagerImpl$GetCurrentEntitledProductsResponse
instanceKlass com/mathworks/widgets/desk/DTDocumentArranger
instanceKlass com/mathworks/connector/client_services/UserManagerImpl$GetCurrentEntitledProducts
instanceKlass com/mathworks/widgets/desk/DTDocumentTabsProperties$Listener
instanceKlass java/awt/event/KeyEvent$1
instanceKlass sun/awt/AWTAccessor$KeyEventAccessor
instanceKlass com/mathworks/connector/client_services/UserManagerImpl$GetCurrentUserHomeDirResponse
instanceKlass com/mathworks/mwswing/KeyControlledDragger
instanceKlass com/mathworks/connector/client_services/UserManagerImpl$GetCurrentUserHomeDir
instanceKlass com/mathworks/mwswing/binding/KeyStrokeUtils
instanceKlass com/mathworks/connector/client_services/ClientBrowserServiceImpl$OpenWithBrowser
instanceKlass javax/swing/ArrayTable
instanceKlass com/mathworks/widgets/desk/DTNestingContainer$TreeState
instanceKlass com/mathworks/mwswing/ActionUtils
instanceKlass com/mathworks/connector/client_services/ClientEditorServiceImpl$OpenOrCreateInEditor
instanceKlass com/mathworks/mwswing/binding/ExtendedActionBridge
instanceKlass com/mathworks/connector/client_services/ClientEditorServiceImpl$OpenToLineInEditor
instanceKlass com/mathworks/matlabserver/connector/nonce/NewNonceResponse
instanceKlass java/awt/TrayIcon
instanceKlass java/awt/MenuComponent
instanceKlass com/mathworks/matlabserver/connector/nonce/NewNonce
instanceKlass java/awt/EventQueue$3
instanceKlass sun/awt/dnd/SunDragSourceContextPeer
instanceKlass com/mathworks/matlabserver/connector/nonce/ApplyNonceResponse
instanceKlass java/awt/dnd/peer/DragSourceContextPeer
instanceKlass com/mathworks/matlabserver/connector/nonce/ApplyNonce
instanceKlass sun/awt/EventQueueDelegate
instanceKlass com/mathworks/widgets/desk/DTDropTarget
instanceKlass java/awt/ModalEventFilter
instanceKlass java/awt/EventDispatchThread$HierarchyEventFilter
instanceKlass java/awt/EventFilter
instanceKlass com/mathworks/matlabserver/connector/http/RemoveStaticContentPath
instanceKlass java/awt/EventDispatchThread$1
instanceKlass java/awt/Conditional
instanceKlass com/mathworks/mlwidgets/util/MatlabDropTargetListener
instanceKlass com/mathworks/matlabserver/connector/http/GetStaticContentPathResponse
instanceKlass com/mathworks/matlabserver/connector/http/GetStaticContentPath
instanceKlass java/awt/EventQueue$5
instanceKlass java/awt/event/InvocationEvent$1
instanceKlass sun/awt/AWTAccessor$InvocationEventAccessor
instanceKlass com/mathworks/matlabserver/connector/http/AddStaticContentPathResponse
instanceKlass java/awt/ActiveEvent
instanceKlass com/mathworks/widgets/desk/Desktop$DeferredFacadeProxy$1
instanceKlass com/mathworks/matlabserver/connector/http/AddStaticContentPath
instanceKlass com/mathworks/widgets/desk/DTGroup$LocationListener
instanceKlass com/mathworks/mlservices/MatlabExecutionErrorHandler
instanceKlass java/awt/event/ComponentAdapter
instanceKlass com/mathworks/mde/cmdwin/CmdWinExecuteServices
instanceKlass com/mathworks/mlservices/MLExecuteRegistrar
instanceKlass com/mathworks/mlservices/MLExecute
instanceKlass com/mathworks/mlservices/MLServicesRegistry$EventMulticaster
instanceKlass com/mathworks/mlservices/MLServicesRegistry
instanceKlass com/mathworks/mlservices/MLExecuteServices$ServicesRegistryListener
instanceKlass com/mathworks/mlservices/MLServicesRegistry$Listener
instanceKlass com/mathworks/mlservices/MLServices
instanceKlass com/mathworks/mwswing/SimpleDOMParser
instanceKlass com/mathworks/matlabserver/workercommon/desktopservices/eval/WorkerEvalExecutionListener$MatlabExecutionStateReturnVal
instanceKlass com/sun/java/swing/SwingUtilities3
instanceKlass javax/swing/RepaintManager$ProcessingRunnable
instanceKlass sun/reflect/misc/Trampoline
instanceKlass com/mathworks/matlabserver/workercommon/desktopservices/eval/WorkerEvalExecutionListener
instanceKlass com/mathworks/connector/cosg/impl/CosgRegistryImpl$EchoResponse
instanceKlass sun/reflect/misc/MethodUtil$1
instanceKlass com/mathworks/connector/cosg/impl/CosgRegistryImpl$EchoRequest
instanceKlass java/awt/FlowLayout
instanceKlass com/mathworks/connector/cosg/impl/CosgRegistryImpl$2
instanceKlass com/mathworks/currentfolder/model/featureswitch/FeatureSwitchListener
instanceKlass com/mathworks/connector/cosg/impl/CosgRegistryImpl$1
instanceKlass com/mathworks/widgets/grouptable/GroupingTableSelectionListener
instanceKlass com/mathworks/widgets/grouptable/Affordance
instanceKlass com/mathworks/connector/Promise
instanceKlass com/mathworks/widgets/grouptable/ExpansionProvider
instanceKlass com/mathworks/connector/Future
instanceKlass com/mathworks/widgets/grouptable/TableConfigurationSerializer
instanceKlass com/mathworks/mlwidgets/explorer/model/navigation/NavigationListener
instanceKlass com/mathworks/widgets/grouptable/transfer/ReceiveHandler
instanceKlass com/mathworks/widgets/grouptable/transfer/SendHandler
instanceKlass com/mathworks/mwswing/PopupMenuCustomizer
instanceKlass com/mathworks/mwswing/ExtendedButton
instanceKlass com/mathworks/connector/cosg/CosgRegisterOpaqueType
instanceKlass com/mathworks/connector/cosg/impl/CosgRegistryImpl$CosgHandlerContainer
instanceKlass com/mathworks/mlwidgets/explorer/widgets/address/TitleChangeListener
instanceKlass com/mathworks/matlabserver/workercommon/messageservices/matlabexecutionservices/MatlabExecutionStateResponseMessageDO
instanceKlass com/mathworks/matlabserver/workercommon/messageservices/matlabexecutionservices/MatlabExecutionStateRequestMessageDO
instanceKlass com/mathworks/mlwidgets/explorer/util/ComponentInjector
instanceKlass com/mathworks/cosg/CosgResponseWrapper
instanceKlass com/mathworks/matlabserver/workercommon/messageservices/matlabexecutionservices/MatlabExecutionStateImpl
instanceKlass com/jidesoft/grid/IndexChangeListener
instanceKlass com/jidesoft/grid/TableAdapter
instanceKlass com/mathworks/peermodel/synchronizer/utils/ClientPagedDataJSONConverter
instanceKlass com/mathworks/peermodel/pageddata/PagedDataFactory
instanceKlass com/mathworks/peermodel/pageddata/impl/PagedDataImpl
instanceKlass com/mathworks/peermodel/pageddata/ClientPagedData
instanceKlass com/mathworks/peermodel/pageddata/ServerPagedData
instanceKlass com/mathworks/peermodel/PeerSynchronizerFactory
instanceKlass com/mathworks/peermodel/synchronizer/PeerSynchronizer
instanceKlass com/mathworks/messageservice/Subscriber
instanceKlass com/mathworks/peermodel/events/Observer
instanceKlass com/mathworks/peermodel/PeerSynchronizer
instanceKlass com/jidesoft/grid/SortListener
instanceKlass com/mathworks/peermodel/PeerModelManagers
instanceKlass com/mathworks/peermodel/PeerModelManager
instanceKlass com/mathworks/peermodel/events/PeerModelListenable
instanceKlass com/mathworks/peermodel/events/PeerEventObservable
instanceKlass com/mathworks/peermodel/events/Observable
instanceKlass com/mathworks/mwswing/table/SortedTable
instanceKlass com/mathworks/peermodel/PeerModelBuilderImpl
instanceKlass com/mathworks/matlab/api/explorer/ActionInputSource
instanceKlass com/mathworks/peermodel/PeerModelBuilder
instanceKlass com/mathworks/peermodel/synchronizer/utils/PeerModelInitialize
instanceKlass com/mathworks/matlab/api/explorer/FileSystem
instanceKlass com/mathworks/mde/desk/DesktopExplorerAdapterImpl
instanceKlass com/mathworks/mde/desk/MLDesktop$doMatlabStatus
instanceKlass com/mathworks/widgets/desk/DTToolBarConfiguration
instanceKlass com/mathworks/connector/message_service/impl/JniMessageServiceAdaptorImpl$1
instanceKlass org/apache/commons/lang/exception/Nestable
instanceKlass com/mathworks/messageservice/MessageServiceFactory
instanceKlass com/google/gson/BufferedImageConverter
instanceKlass com/mathworks/messageservice/json/converters/JSONTypeConverter
instanceKlass com/mathworks/widgets/desk/DTPropertyProvider
instanceKlass com/mathworks/connector/message_service/impl/JSONConverterImpl$MessageJSONCustomConverter
instanceKlass com/mathworks/widgets/desk/DTProperty
instanceKlass com/mathworks/connector/message_service/impl/JSONConverterImpl
instanceKlass javax/swing/AbstractAction
instanceKlass com/mathworks/messageservice/json/JSONCustomConverters
instanceKlass com/mathworks/messageservice/MessageService
instanceKlass com/mathworks/messageservice/Message
instanceKlass com/mathworks/messageservice/ContextState
instanceKlass com/mathworks/connector/message_service/impl/AbstractMessageService
instanceKlass com/mathworks/messageservice/MessageServiceOpaque
instanceKlass com/mathworks/widgets/desk/DefaultViewTabFactory
instanceKlass com/mathworks/widgets/desk/DTWindowRegistry
instanceKlass com/mathworks/widgets/desk/DTGroupPropertyProvider
instanceKlass com/mathworks/widgets/desk/RecentFiles
instanceKlass javax/swing/ActionMap
instanceKlass com/mathworks/toolstrip/accessories/QuickAccessToolBar
instanceKlass com/mathworks/widgets/desk/DTMainToolBarSupplier
instanceKlass com/mathworks/toolstrip/factory/QuickAccessConfiguration
instanceKlass com/mathworks/toolstrip/factory/TSToolSetContents$Listener
instanceKlass org/w3c/dom/Element
instanceKlass org/w3c/dom/Document
instanceKlass com/mathworks/mde/desk/MLDesktop$MatlabReadyListener
instanceKlass com/mathworks/mwswing/SimpleNode
instanceKlass com/mathworks/widgets/desk/DTLayoutLibrary
instanceKlass com/mathworks/toolstrip/factory/TSRegistry
instanceKlass com/mathworks/mde/desk/MLDesktopShutdownHelper
instanceKlass com/mathworks/mde/desk/MLDesktop$DesktopStatusPauseObserver
instanceKlass com/mathworks/widgets/desk/DeferredDesktopFacade
instanceKlass com/mathworks/widgets/desk/Desktop$DeferredFacadeProxy
instanceKlass com/mathworks/widgets/desk/DTToolBarRegistry
instanceKlass com/mathworks/widgets/desk/DTGlobalActionManager
instanceKlass com/mathworks/widgets/desk/DTLayoutSaveManager$1
instanceKlass com/mathworks/widgets/desk/DTLayoutSaveManager$LocalLocationListener
instanceKlass com/mathworks/widgets/desk/DTLayoutSaveManager$LocalArrangementListener
instanceKlass com/mathworks/widgets/desk/DTGroupAdapter
instanceKlass com/mathworks/widgets/desk/DTClientAdapter
instanceKlass com/mathworks/widgets/desk/DTLocation$Listener
instanceKlass com/mathworks/widgets/desk/DTGroupListener
instanceKlass com/mathworks/widgets/desk/DTClientListener
instanceKlass com/mathworks/widgets/desk/DTLayoutSaveManager
instanceKlass com/mathworks/desktop/attr/AttributeChangeListener
instanceKlass com/mathworks/desktop/attr/Attribute
instanceKlass com/mathworks/widgets/desk/DTSelectionManager
instanceKlass com/mathworks/services/settings/SettingUtils
instanceKlass com/mathworks/widgets/desk/DTLazyPropertyProvider
instanceKlass com/mathworks/widgets/desk/DTClientPropertyProvider
instanceKlass com/mathworks/mde/liveeditor/ToolstripManager
instanceKlass com/mathworks/mde/editor/debug/ToolstripRefresher
instanceKlass com/mathworks/widgets/desk/DTRecoverable
instanceKlass com/mathworks/matlab/api/editor/Editor
instanceKlass com/mathworks/matlab/api/datamodel/PropertyChangeProvider
instanceKlass com/mathworks/mde/liveeditor/LiveEditorTabManager
instanceKlass java/lang/invoke/LambdaForm$MH
instanceKlass com/mathworks/mde/liveeditor/LiveEditorInitializer$1
instanceKlass com/mathworks/matlabserver/connector/impl/ConnectorImpl$1$$Lambda$9
instanceKlass com/mathworks/matlab/environment/context/Util
instanceKlass java/lang/invoke/LambdaForm$DMH
instanceKlass com/mathworks/mde/liveeditor/LiveEditorInitializer
instanceKlass com/mathworks/matlabserver/workercommon/client/ClientServiceRegistryFacade
instanceKlass com/mathworks/matlabserver/workercommon/client/ClientServiceRegistryFactory
instanceKlass com/google/gson/internal/$Gson$Types$ParameterizedTypeImpl
instanceKlass sun/reflect/generics/reflectiveObjects/LazyReflectiveObjectGenerator
instanceKlass java/lang/reflect/TypeVariable
instanceKlass sun/reflect/generics/reflectiveObjects/ParameterizedTypeImpl
instanceKlass com/mathworks/connector/client_services/UserManagerImpl$SupportedProducts
instanceKlass sun/reflect/generics/visitor/Reifier
instanceKlass sun/reflect/generics/visitor/TypeTreeVisitor
instanceKlass sun/reflect/generics/tree/ClassSignature
instanceKlass sun/reflect/generics/tree/Signature
instanceKlass sun/reflect/generics/tree/ClassTypeSignature
instanceKlass sun/reflect/generics/tree/SimpleClassTypeSignature
instanceKlass sun/reflect/generics/tree/FieldTypeSignature
instanceKlass sun/reflect/generics/tree/BaseType
instanceKlass sun/reflect/generics/tree/TypeSignature
instanceKlass sun/reflect/generics/tree/ReturnType
instanceKlass sun/reflect/generics/tree/TypeArgument
instanceKlass sun/reflect/generics/tree/FormalTypeParameter
instanceKlass sun/reflect/generics/tree/TypeTree
instanceKlass sun/reflect/generics/tree/Tree
instanceKlass sun/reflect/generics/parser/SignatureParser
instanceKlass sun/reflect/generics/factory/CoreReflectionFactory
instanceKlass sun/reflect/generics/factory/GenericsFactory
instanceKlass sun/reflect/generics/scope/AbstractScope
instanceKlass sun/reflect/generics/scope/Scope
instanceKlass com/mathworks/connector/client_services/UserManagerImpl
instanceKlass com/mathworks/matlabserver/internalservices/workersecurity/UserManager
instanceKlass com/mathworks/connector/client_services/ClientCommandWindowServiceImpl
instanceKlass com/mathworks/matlabserver/workercommon/client/services/ClientCommandWindowService
instanceKlass com/mathworks/connector/client_services/ClientBrowserServiceImpl
instanceKlass com/mathworks/matlabserver/workercommon/client/services/ClientBrowserService
instanceKlass com/mathworks/connector/client_services/ClientEditorServiceImpl
instanceKlass com/mathworks/matlabserver/workercommon/client/services/ClientEditorService
instanceKlass com/mathworks/matlabserver/workercommon/client/services/MessageProducer
instanceKlass com/mathworks/matlabserver/workercommon/client/impl/ClientServiceRegistryImpl
instanceKlass com/mathworks/connector/json/impl/JsonDeserializationServiceProvider
instanceKlass com/mathworks/connector/json/impl/JsonSerializationServiceProvider
instanceKlass com/mathworks/connector/MessageBase
instanceKlass com/google/gson/TreeTypeAdapter$SingleTypeFactory
instanceKlass com/google/gson/internal/$Gson$Types$GenericArrayTypeImpl
instanceKlass java/lang/reflect/ParameterizedType
instanceKlass java/lang/reflect/GenericArrayType
instanceKlass java/lang/reflect/WildcardType
instanceKlass com/google/gson/internal/$Gson$Types
instanceKlass com/google/gson/reflect/TypeToken
instanceKlass com/google/gson/InstanceCreator
instanceKlass com/google/gson/internal/$Gson$Preconditions
instanceKlass com/google/gson/JsonSerializer
instanceKlass com/mathworks/connector/json/impl/JsonSerializerImpl$GenericMessageDeserializer
instanceKlass com/google/gson/JsonDeserializer
instanceKlass com/mathworks/connector/json/impl/JsonSerializerImpl
instanceKlass com/google/gson/internal/bind/ReflectiveTypeAdapterFactory$BoundField
instanceKlass com/google/gson/internal/bind/ReflectiveTypeAdapterFactory
instanceKlass com/google/gson/internal/bind/MapTypeAdapterFactory
instanceKlass com/google/gson/internal/bind/CollectionTypeAdapterFactory
instanceKlass com/google/gson/internal/bind/ArrayTypeAdapter$1
instanceKlass com/google/gson/internal/bind/SqlDateTypeAdapter$1
instanceKlass com/google/gson/internal/bind/TimeTypeAdapter$1
instanceKlass com/google/gson/internal/bind/DateTypeAdapter$1
instanceKlass java/text/Format
instanceKlass com/google/gson/internal/bind/ObjectTypeAdapter$1
instanceKlass com/google/gson/internal/bind/TypeAdapters$26
instanceKlass com/google/gson/internal/bind/TypeAdapters$30
instanceKlass com/google/gson/internal/bind/TypeAdapters$22
instanceKlass java/util/UUID
instanceKlass com/google/gson/internal/bind/TypeAdapters$31
instanceKlass com/google/gson/internal/bind/TypeAdapters$29
instanceKlass com/google/gson/internal/bind/TypeAdapters$28
instanceKlass com/google/gson/internal/bind/TypeAdapters
instanceKlass com/google/gson/internal/ObjectConstructor
instanceKlass com/google/gson/internal/ConstructorConstructor
instanceKlass com/google/gson/Gson$2
instanceKlass com/google/gson/Gson$1
instanceKlass com/google/gson/JsonSerializationContext
instanceKlass com/google/gson/JsonDeserializationContext
instanceKlass com/google/gson/stream/JsonReader
instanceKlass com/google/gson/stream/JsonWriter
instanceKlass com/google/gson/Gson
instanceKlass com/google/gson/JsonElement
instanceKlass com/google/gson/TypeAdapter
instanceKlass com/google/gson/internal/Excluder
instanceKlass com/google/gson/TypeAdapterFactory
instanceKlass com/google/gson/FieldNamingStrategy
instanceKlass com/google/gson/GsonBuilder
instanceKlass com/mathworks/cosg/CosgRegistryFactory
instanceKlass com/mathworks/connector/cosg/impl/CosgRegistryImpl
instanceKlass com/mathworks/connector/Address
instanceKlass com/mathworks/connector/impl/ContextImpl
instanceKlass com/mathworks/cosg/CosgRegistry
instanceKlass com/mathworks/connector/cosg/impl/CosgServiceProvider
instanceKlass com/mathworks/messageservice/builders/MessageServiceBuilder
instanceKlass com/mathworks/connector/Future$Continuation
instanceKlass com/mathworks/connector/native_bridge/impl/NativeBridgeServiceProvider
instanceKlass com/mathworks/connector/Context
instanceKlass com/mathworks/connector/impl/ConnectorImpl
instanceKlass com/mathworks/cosg/CosgMessageHandler
instanceKlass com/mathworks/matlabserver/connector/api/Server
instanceKlass com/mathworks/matlabserver/connector/api/ConnectorLifecycleHelper
instanceKlass com/mathworks/matlabserver/connector/util/SessionNonceHelper
instanceKlass com/mathworks/connector/json/JsonSerializer
instanceKlass com/mathworks/connector/Connector
instanceKlass com/mathworks/connector/native_bridge/NativeBridge
instanceKlass com/mathworks/connector/ServiceProvider
instanceKlass com/mathworks/matlabserver/workercommon/client/ClientServiceRegistry
instanceKlass com/mathworks/connector/Message
instanceKlass com/mathworks/connector/message_service/api/JniMessageServiceAdaptor
instanceKlass java/net/URI$Parser
instanceKlass java/net/URI
instanceKlass com/mathworks/matlabserver/connector/api/Connector$1
instanceKlass com/mathworks/matlabserver/connector/api/Connector
instanceKlass com/mathworks/matlabserver/connector/api/AutoStart
instanceKlass com/mathworks/jmi/MatlabPath$PathCallback
instanceKlass com/mathworks/services/message/MWHandler
instanceKlass com/mathworks/jmi/MatlabMCR
instanceKlass com/mathworks/jmi/MatlabPath
instanceKlass com/mathworks/mlwidgets/prefs/InitialWorkingFolder$1
instanceKlass com/mathworks/mlwidgets/prefs/InitialWorkingFolder
instanceKlass com/mathworks/toolstrip/plaf/ToolstripTheme
instanceKlass javax/swing/text/ViewFactory
instanceKlass com/mathworks/toolstrip/plaf/TSComponentUI
instanceKlass com/mathworks/mde/desk/MLDesktop$ClientInfo
instanceKlass sun/java2d/pipe/AlphaPaintPipe$TileContext
instanceKlass java/awt/ColorPaintContext
instanceKlass java/awt/PaintContext
instanceKlass com/mathworks/mwswing/ColorUtils
instanceKlass com/mathworks/mwswing/IconUtils
instanceKlass com/mathworks/mwswing/ContrastingIcon
instanceKlass com/mathworks/mwswing/ExtendedAction
instanceKlass com/mathworks/widgets/desk/DTUtilities
instanceKlass com/mathworks/widgets/desk/RecentFiles$Opener
instanceKlass com/mathworks/widgets/desk/RecentFiles$IconSupplier
instanceKlass com/mathworks/mvm/eventmgr/MvmListener
instanceKlass com/mathworks/services/PrefListener
instanceKlass com/mathworks/widgets/incSearch/IncSearchInterface
instanceKlass java/awt/dnd/Autoscroll
instanceKlass com/mathworks/widgets/desk/MacScreenMenuProxy
instanceKlass com/mathworks/widgets/desk/DTMnemonicsProvider
instanceKlass com/mathworks/desktop/mnemonics/MnemonicsProvider
instanceKlass com/mathworks/widgets/desk/DTToolstripFactory
instanceKlass com/mathworks/toolstrip/components/PopupListener
instanceKlass com/mathworks/widgets/desk/ToolstripInfoRegistrar
instanceKlass com/mathworks/mde/desk/ContributedToolsLoader$DoneListener
instanceKlass javax/swing/InputMap
instanceKlass com/mathworks/util/Predicate
instanceKlass com/mathworks/matlab/api/explorer/NewFileTemplate
instanceKlass com/mathworks/mde/liveeditor/widget/rtc/DocumentListener
instanceKlass com/mathworks/mlservices/MatlabPauseObserver
instanceKlass com/mathworks/explorer/DesktopExplorerAdapter
instanceKlass com/mathworks/mwswing/ControlKeyOverride
instanceKlass com/mathworks/mwswing/MJTiledPane$GridListener
instanceKlass com/mathworks/widgets/desk/DTCloseTransaction$DoneListener
instanceKlass com/mathworks/toolstrip/factory/QuickAccessConfiguration$ChangeListener
instanceKlass com/mathworks/widgets/desk/DTMenuContributor
instanceKlass com/mathworks/widgets/desk/DTContainer
instanceKlass com/mathworks/widgets/desk/DTToolBarContainer$Listener
instanceKlass com/mathworks/widgets/desk/Desktop$CallableWrapper
instanceKlass com/mathworks/widgets/desk/DTOccupant
instanceKlass com/mathworks/widgets/desk/DTToolBarRegistry$Registrant
instanceKlass com/mathworks/widgets/desk/DTAsyncWindowCloser
instanceKlass com/mathworks/widgets/desk/DTWindowCloser
instanceKlass org/w3c/dom/Node
instanceKlass com/mathworks/widgets/desk/DTCloseTransaction
instanceKlass com/mathworks/widgets/desk/DTCloseReplyListener
instanceKlass com/mathworks/widgets/desk/DTDocumentContainer$ArrangementListener
instanceKlass com/mathworks/mwswing/modality/ModalParticipant
instanceKlass com/mathworks/util/HWndProvider
instanceKlass java/io/Externalizable
instanceKlass com/mathworks/widgets/desk/DTSelectable
instanceKlass com/mathworks/widgets/desk/DTLocation
instanceKlass com/mathworks/mwswing/SynchronousInvokeUtility$SynchronousEvent
instanceKlass com/mathworks/widgets/desk/Desktop
instanceKlass com/mathworks/widgets/desk/DTWindowActivator
instanceKlass com/mathworks/mlservices/MatlabDesktop
instanceKlass com/mathworks/mlservices/MLExecutionListener
instanceKlass com/mathworks/toolstrip/plaf/TSLookAndFeel
instanceKlass com/mathworks/mwswing/EdtUncaughtExceptionHandler
instanceKlass com/jidesoft/plaf/LookAndFeelFactory$UIDefaultsCustomizer
instanceKlass com/jidesoft/plaf/basic/BasicPainter
instanceKlass com/jidesoft/plaf/basic/ThemePainter
instanceKlass com/jidesoft/plaf/vsnet/HeaderCellBorder
instanceKlass com/jidesoft/plaf/vsnet/VsnetWindowsUtils$14
instanceKlass java/util/TimSort
instanceKlass sun/java2d/loops/GraphicsPrimitiveMgr$PrimitiveSpec
instanceKlass sun/java2d/loops/GraphicsPrimitiveMgr$2
instanceKlass sun/java2d/loops/GraphicsPrimitiveMgr$1
instanceKlass sun/java2d/loops/GeneralRenderer
instanceKlass sun/java2d/loops/CustomComponent
instanceKlass sun/java2d/pipe/ValidatePipe
instanceKlass java/awt/BasicStroke
instanceKlass java/awt/Stroke
instanceKlass java/awt/AlphaComposite
instanceKlass sun/java2d/loops/XORComposite
instanceKlass java/awt/Composite
instanceKlass sun/awt/ConstrainableGraphics
instanceKlass sun/java2d/loops/GraphicsPrimitiveMgr
instanceKlass sun/java2d/loops/GraphicsPrimitive
instanceKlass sun/java2d/loops/CompositeType
instanceKlass sun/java2d/DefaultDisposerRecord
instanceKlass sun/java2d/loops/RenderLoops
instanceKlass sun/awt/image/BufImgSurfaceData$ICMColorData
instanceKlass com/jidesoft/plaf/vsnet/VsnetWindowsUtils$13
instanceKlass com/jidesoft/plaf/vsnet/VsnetWindowsUtils$12
instanceKlass com/jidesoft/plaf/vsnet/VsnetWindowsUtils$11
instanceKlass com/jidesoft/plaf/vsnet/VsnetWindowsUtils$10
instanceKlass com/jidesoft/chart/Product
instanceKlass com/jidesoft/shortcut/Product
instanceKlass com/jidesoft/wizard/Product
instanceKlass com/jidesoft/grid/Product
instanceKlass com/jidesoft/document/Product
instanceKlass com/jidesoft/action/Product
instanceKlass com/jidesoft/docking/Product
instanceKlass sun/security/util/DisabledAlgorithmConstraints$1
instanceKlass sun/security/util/DisabledAlgorithmConstraints$Constraint
instanceKlass sun/security/util/DisabledAlgorithmConstraints$Constraints
instanceKlass java/security/Security$1
instanceKlass java/security/Security
instanceKlass sun/security/util/AbstractAlgorithmConstraints$1
instanceKlass sun/security/util/AlgorithmDecomposer
instanceKlass sun/security/util/AbstractAlgorithmConstraints
instanceKlass java/security/AlgorithmConstraints
instanceKlass sun/security/util/SignatureFileVerifier
instanceKlass sun/awt/image/GifFrame
instanceKlass java/awt/Graphics
instanceKlass com/jidesoft/icons/IconsFactory
instanceKlass com/jidesoft/icons/JideIconsFactory
instanceKlass javax/swing/plaf/BorderUIResource
instanceKlass com/jidesoft/plaf/windows/WindowsIconFactory$CheckBoxIcon
instanceKlass com/jidesoft/plaf/windows/WindowsIconFactory
instanceKlass com/jidesoft/plaf/vsnet/VsnetWindowsUtils$9
instanceKlass com/jidesoft/plaf/vsnet/VsnetWindowsUtils$8
instanceKlass com/jidesoft/plaf/vsnet/VsnetWindowsUtils$7
instanceKlass com/jidesoft/plaf/vsnet/VsnetWindowsUtils$6
instanceKlass com/jidesoft/plaf/vsnet/VsnetWindowsUtils$5
instanceKlass com/jidesoft/plaf/vsnet/VsnetWindowsUtils$4
instanceKlass com/jidesoft/plaf/vsnet/VsnetWindowsUtils$3
instanceKlass com/jidesoft/plaf/vsnet/VsnetWindowsUtils$2
instanceKlass com/jidesoft/plaf/vsnet/VsnetWindowsUtils$1
instanceKlass com/jidesoft/plaf/ExtWindowsDesktopProperty
instanceKlass sun/font/SunFontManager$11
instanceKlass sun/font/SunFontManager$10
instanceKlass com/jidesoft/swing/JideSwingUtilities$10
instanceKlass java/util/regex/Matcher
instanceKlass java/util/regex/MatchResult
instanceKlass java/util/regex/Pattern$TreeInfo
instanceKlass com/jidesoft/utils/SystemInfo$JavaVersion
instanceKlass com/jidesoft/utils/SystemInfo
instanceKlass com/jidesoft/utils/SecurityUtils
instanceKlass javax/swing/event/ChangeListener
instanceKlass com/jidesoft/dialog/ButtonNames
instanceKlass com/jidesoft/dialog/ButtonListener
instanceKlass javax/swing/event/RowSorterListener
instanceKlass javax/swing/event/CellEditorListener
instanceKlass javax/swing/event/ListSelectionListener
instanceKlass javax/swing/event/TableColumnModelListener
instanceKlass javax/swing/event/TableModelListener
instanceKlass javax/swing/table/TableModel
instanceKlass com/jidesoft/swing/JideSwingUtilities$GetHandler
instanceKlass com/jidesoft/swing/JideSwingUtilities$Handler
instanceKlass com/jidesoft/swing/JideSwingUtilities
instanceKlass com/jidesoft/plaf/WindowsDesktopProperty
instanceKlass com/jidesoft/plaf/basic/Painter
instanceKlass com/jidesoft/plaf/vsnet/ConvertListener
instanceKlass com/jidesoft/plaf/basic/BasicLookAndFeelExtension
instanceKlass com/jidesoft/plaf/LookAndFeelExtension
instanceKlass java/util/Vector$Itr
instanceKlass com/jidesoft/plaf/LookAndFeelFactory$UIDefaultsInitializer
instanceKlass com/jidesoft/plaf/LookAndFeelFactory$1
instanceKlass com/jidesoft/plaf/UIDefaultsLookup
instanceKlass com/jidesoft/plaf/LookAndFeelFactory
instanceKlass java/math/MutableBigInteger
instanceKlass com/jidesoft/utils/Q
instanceKlass sun/util/calendar/CalendarUtils
instanceKlass sun/util/calendar/CalendarDate
instanceKlass sun/util/locale/LanguageTag
instanceKlass sun/util/resources/LocaleData$1
instanceKlass sun/util/resources/LocaleData
instanceKlass sun/util/locale/provider/LocaleResources
instanceKlass sun/util/locale/provider/CalendarDataUtility$CalendarWeekParameterGetter
instanceKlass sun/util/locale/provider/LocaleServiceProviderPool$LocalizedObjectGetter
instanceKlass sun/util/locale/provider/SPILocaleProviderAdapter$1
instanceKlass sun/util/locale/provider/LocaleServiceProviderPool
instanceKlass sun/util/locale/provider/CalendarDataUtility
instanceKlass java/util/Calendar$Builder
instanceKlass sun/util/locale/provider/JRELocaleProviderAdapter$1
instanceKlass sun/util/locale/provider/LocaleDataMetaInfo
instanceKlass sun/util/locale/provider/AvailableLanguageTags
instanceKlass sun/util/locale/provider/LocaleProviderAdapter$1
instanceKlass sun/util/locale/provider/ResourceBundleBasedAdapter
instanceKlass sun/util/locale/provider/LocaleProviderAdapter
instanceKlass java/util/spi/LocaleServiceProvider
instanceKlass java/util/Locale$1
instanceKlass java/util/TimeZone$1
instanceKlass sun/util/calendar/ZoneInfoFile$ZoneOffsetTransitionRule
instanceKlass sun/util/calendar/ZoneInfoFile$1
instanceKlass sun/util/calendar/ZoneInfoFile
instanceKlass java/util/TimeZone
instanceKlass java/util/Calendar
instanceKlass javax/swing/RootPaneContainer
instanceKlass javax/swing/WindowConstants
instanceKlass com/jidesoft/utils/Lm
instanceKlass com/jidesoft/utils/ProductNames
instanceKlass com/mathworks/mwswing/MJStartup$2
instanceKlass java/awt/event/KeyAdapter
instanceKlass java/awt/event/MouseMotionAdapter
instanceKlass javax/swing/ToolTipManager$stillInsideTimerAction
instanceKlass javax/swing/ToolTipManager$outsideTimerAction
instanceKlass javax/swing/ToolTipManager$insideTimerAction
instanceKlass java/awt/event/MouseAdapter
instanceKlass java/awt/event/FocusAdapter
instanceKlass com/mathworks/mwswing/binding/KeySequenceDispatcher
instanceKlass com/mathworks/mwswing/MKeyEventDispatcher
instanceKlass com/mathworks/mwswing/BareSwingDetector
instanceKlass com/mathworks/mwswing/MJStartup$1
instanceKlass com/mathworks/mwswing/MJStartup
instanceKlass javax/swing/Timer$DoPostEvent
instanceKlass javax/swing/event/EventListenerList
instanceKlass javax/swing/Timer
instanceKlass com/mathworks/mwswing/MJStartupForDesktop$UIActivityReporter
instanceKlass java/awt/AWTEventMulticaster
instanceKlass java/awt/event/TextListener
instanceKlass java/awt/event/AdjustmentListener
instanceKlass java/awt/event/ItemListener
instanceKlass java/awt/event/WindowStateListener
instanceKlass java/awt/event/WindowFocusListener
instanceKlass java/awt/event/ContainerListener
instanceKlass java/awt/Toolkit$SelectiveAWTEventListener
instanceKlass com/mathworks/mwswing/MJStartupForDesktop$EscapeKeyHandler
instanceKlass com/mathworks/mwswing/plaf/PlafUtils$SystemColorTracker
instanceKlass sun/font/SunFontManager$4
instanceKlass java/io/RandomAccessFile$1
instanceKlass sun/font/TrueTypeFont$DirectoryEntry
instanceKlass java/nio/DirectByteBuffer$Deallocator
instanceKlass sun/nio/ch/Util$BufferCache
instanceKlass sun/nio/ch/Util$2
instanceKlass sun/nio/ch/Util
instanceKlass sun/nio/ch/IOStatus
instanceKlass sun/nio/ch/NativeThread
instanceKlass java/nio/channels/spi/AbstractInterruptibleChannel$1
instanceKlass sun/nio/ch/FileDispatcherImpl$1
instanceKlass sun/nio/ch/NativeDispatcher
instanceKlass sun/nio/ch/NativeThreadSet
instanceKlass java/net/Inet6Address$Inet6AddressHolder
instanceKlass java/net/InetAddress$2
instanceKlass sun/net/spi/nameservice/NameService
instanceKlass java/net/Inet6AddressImpl
instanceKlass java/net/InetAddressImpl
instanceKlass java/net/InetAddressImplFactory
instanceKlass java/net/InetAddress$Cache
instanceKlass java/net/InetAddress$InetAddressHolder
instanceKlass java/net/InetAddress$1
instanceKlass java/net/InetAddress
instanceKlass sun/nio/ch/IOUtil$1
instanceKlass sun/nio/ch/IOUtil
instanceKlass java/nio/file/attribute/FileAttribute
instanceKlass java/nio/channels/spi/AbstractInterruptibleChannel
instanceKlass java/nio/channels/InterruptibleChannel
instanceKlass java/nio/channels/ScatteringByteChannel
instanceKlass java/nio/channels/GatheringByteChannel
instanceKlass java/nio/channels/SeekableByteChannel
instanceKlass java/nio/channels/ByteChannel
instanceKlass java/nio/channels/WritableByteChannel
instanceKlass java/nio/channels/ReadableByteChannel
instanceKlass java/nio/channels/Channel
instanceKlass java/util/concurrent/ConcurrentHashMap$Traverser
instanceKlass sun/font/SunFontManager$FamilyDescription
instanceKlass sun/awt/Win32FontManager$2
instanceKlass sun/font/SunFontManager$3
instanceKlass sun/font/FontFamily
instanceKlass sun/font/CompositeFontDescriptor
instanceKlass sun/awt/FontDescriptor
instanceKlass sun/awt/FontConfiguration
instanceKlass sun/font/SunFontManager$FontRegistrationInfo
instanceKlass sun/font/SunFontManager$2
instanceKlass java/io/RandomAccessFile
instanceKlass sun/font/TrueTypeFont$1
instanceKlass sun/font/TrueTypeFont$TTDisposerRecord
instanceKlass sun/font/Font2DHandle
instanceKlass sun/awt/Win32FontManager$1
instanceKlass sun/font/GlyphList
instanceKlass sun/font/StrikeCache$1
instanceKlass sun/font/StrikeCache
instanceKlass sun/font/FontStrike
instanceKlass sun/font/CharToGlyphMapper
instanceKlass java/awt/geom/Path2D
instanceKlass sun/font/StrikeMetrics
instanceKlass sun/font/Font2D
instanceKlass sun/font/FontManagerNativeLibrary$1
instanceKlass sun/font/FontManagerNativeLibrary
instanceKlass sun/font/SunFontManager$1
instanceKlass sun/font/SunFontManager$T1Filter
instanceKlass sun/font/SunFontManager$TTFilter
instanceKlass java/io/FilenameFilter
instanceKlass sun/font/SunFontManager
instanceKlass sun/font/FontManagerForSGE
instanceKlass sun/font/FontManager
instanceKlass sun/java2d/FontSupport
instanceKlass sun/font/FontManagerFactory$1
instanceKlass sun/font/FontManagerFactory
instanceKlass sun/font/FontUtilities$1
instanceKlass sun/font/FontUtilities
instanceKlass org/apache/commons/lang/Validate
instanceKlass com/mathworks/mwswing/FontSize
instanceKlass com/mathworks/mwswing/FontUtils
instanceKlass com/mathworks/services/DisplayScaleFactorSetting
instanceKlass com/mathworks/util/ResolutionUtils
instanceKlass com/mathworks/mwswing/ScreenSizeChangeHandler
instanceKlass com/mathworks/cfbutils/StatEntryReceiver
instanceKlass com/mathworks/util/NativeJava
instanceKlass com/mathworks/mwswing/ExtendedInputMap
instanceKlass com/mathworks/mwswing/binding/KeyBindingManagerListener
instanceKlass javax/swing/Scrollable
instanceKlass javax/swing/Action
instanceKlass java/awt/event/ActionListener
instanceKlass com/mathworks/mwswing/MJUtilities
instanceKlass com/sun/java/swing/plaf/windows/WindowsLookAndFeel$SkinIcon
instanceKlass javax/swing/BorderFactory
instanceKlass com/sun/java/swing/plaf/windows/WindowsLookAndFeel$1
instanceKlass java/util/EnumMap$1
instanceKlass com/sun/java/swing/plaf/windows/WindowsIconFactory$RadioButtonMenuItemIcon
instanceKlass javax/swing/plaf/basic/BasicIconFactory$CheckBoxMenuItemIcon
instanceKlass javax/swing/plaf/basic/BasicIconFactory$MenuItemCheckIcon
instanceKlass javax/swing/plaf/basic/BasicIconFactory
instanceKlass java/awt/ItemSelectable
instanceKlass javax/swing/MenuElement
instanceKlass com/sun/java/swing/plaf/windows/WindowsIconFactory$VistaMenuItemCheckIconFactory$VistaMenuItemCheckIcon
instanceKlass com/sun/java/swing/plaf/windows/WindowsIconFactory$MenuItemCheckIcon
instanceKlass sun/swing/SwingLazyValue$1
instanceKlass com/sun/java/swing/plaf/windows/WindowsIconFactory$VistaMenuItemCheckIconFactory
instanceKlass sun/swing/MenuItemCheckIconFactory
instanceKlass sun/util/ResourceBundleEnumeration
instanceKlass com/sun/java/swing/plaf/windows/WindowsLookAndFeel$ActiveWindowsIcon
instanceKlass com/sun/java/swing/plaf/windows/WindowsIconFactory$FrameButtonIcon
instanceKlass com/sun/java/swing/plaf/windows/WindowsIconFactory
instanceKlass com/sun/java/swing/plaf/windows/WindowsLookAndFeel$LazyWindowsIcon
instanceKlass java/util/EventListenerProxy
instanceKlass sun/swing/SwingUtilities2$AATextInfo
instanceKlass com/sun/java/swing/plaf/windows/XPStyle$Skin
instanceKlass com/sun/java/swing/plaf/windows/WindowsLookAndFeel$XPColorValue$XPColorValueKey
instanceKlass com/sun/java/swing/plaf/windows/WindowsLookAndFeel$XPValue
instanceKlass com/sun/java/swing/plaf/windows/DesktopProperty
instanceKlass com/sun/java/swing/plaf/windows/WindowsTreeUI$ExpandedIcon
instanceKlass javax/swing/UIDefaults$LazyInputMap
instanceKlass javax/swing/plaf/basic/BasicLookAndFeel$2
instanceKlass sun/swing/SwingUtilities2$2
instanceKlass javax/swing/border/AbstractBorder
instanceKlass javax/swing/UIDefaults$ActiveValue
instanceKlass sun/swing/SwingLazyValue
instanceKlass javax/swing/UIDefaults$LazyValue
instanceKlass javax/swing/plaf/UIResource
instanceKlass java/awt/SystemColor$$Lambda$8
instanceKlass sun/awt/AWTAccessor$SystemColorAccessor
instanceKlass java/lang/invoke/LambdaForm$DMH
instanceKlass java/lang/invoke/LambdaForm$DMH
instanceKlass com/sun/java/swing/plaf/windows/WindowsRootPaneUI$AltProcessor
instanceKlass javax/swing/plaf/ComponentUI
instanceKlass javax/swing/UIManager$2
instanceKlass sun/awt/PaintEventDispatcher
instanceKlass sun/swing/SwingAccessor
instanceKlass javax/swing/RepaintManager$1
instanceKlass sun/swing/SwingAccessor$RepaintManagerAccessor
instanceKlass javax/swing/RepaintManager$DisplayChangedHandler
instanceKlass javax/swing/RepaintManager
instanceKlass javax/swing/UIManager$1
instanceKlass sun/swing/ImageCache
instanceKlass sun/swing/CachedPainter
instanceKlass com/sun/java/swing/plaf/windows/XPStyle
instanceKlass sun/swing/DefaultLookup
instanceKlass javax/swing/UIManager$LAFState
instanceKlass sun/swing/SwingUtilities2$LSBCacheEntry
instanceKlass java/awt/font/FontRenderContext
instanceKlass sun/swing/SwingUtilities2
instanceKlass sun/swing/StringUIClientPropertyKey
instanceKlass sun/swing/UIClientPropertyKey
instanceKlass javax/swing/LookAndFeel
instanceKlass java/util/IdentityHashMap$IdentityHashMapIterator
instanceKlass java/awt/Toolkit$DesktopPropertyChangeSupport$1
instanceKlass java/util/ComparableTimSort
instanceKlass java/util/Arrays$LegacyMergeSort
instanceKlass sun/awt/SunHints$Value
instanceKlass java/awt/RenderingHints$Key
instanceKlass sun/awt/SunHints
instanceKlass java/awt/RenderingHints
instanceKlass sun/awt/windows/WDesktopProperties$WinPlaySound
instanceKlass java/util/concurrent/locks/ReentrantReadWriteLock$WriteLock
instanceKlass java/util/concurrent/locks/ReentrantReadWriteLock$ReadLock
instanceKlass java/util/concurrent/locks/ReentrantReadWriteLock
instanceKlass java/util/concurrent/locks/ReadWriteLock
instanceKlass sun/awt/windows/ThemeReader
instanceKlass sun/awt/windows/WDesktopProperties
instanceKlass sun/awt/OSInfo$1
instanceKlass sun/awt/OSInfo$WindowsVersion
instanceKlass sun/awt/OSInfo
instanceKlass javax/swing/UIManager$LookAndFeelInfo
instanceKlass javax/swing/UIManager
instanceKlass javax/swing/border/Border
instanceKlass com/mathworks/mwswing/plaf/PlafUtils
instanceKlass com/mathworks/mwswing/MouseWheelRedirectorUtils$1
instanceKlass javax/swing/ScrollPaneConstants
instanceKlass com/mathworks/mwswing/MouseWheelRedirector
instanceKlass com/mathworks/services/MouseWheelRedirectorSetting
instanceKlass com/mathworks/mwswing/MouseWheelRedirectorUtils
instanceKlass com/google/common/collect/MapMakerInternalMap$StrongEntry
instanceKlass java/awt/image/BufferedImage$1
instanceKlass java/awt/image/WritableRenderedImage
instanceKlass java/awt/image/RenderedImage
instanceKlass java/awt/image/SampleModel
instanceKlass java/awt/image/DataBuffer$1
instanceKlass sun/awt/image/SunWritableRaster$DataStealer
instanceKlass java/awt/image/DataBuffer
instanceKlass java/awt/image/Raster
instanceKlass java/lang/invoke/LambdaForm$MH
instanceKlass java/lang/invoke/LambdaForm$DMH
instanceKlass sun/awt/image/ImageWatched$WeakLink$$Lambda$7
instanceKlass java/lang/invoke/LambdaForm$DMH
instanceKlass sun/awt/image/PNGImageDecoder$Chromaticities
instanceKlass sun/awt/image/ImageDecoder
instanceKlass sun/awt/image/ImageFetcher$1
instanceKlass sun/awt/image/FetcherInfo
instanceKlass sun/awt/image/ImageConsumerQueue
instanceKlass sun/awt/image/ImageWatched$Link
instanceKlass sun/awt/image/ImageWatched
instanceKlass java/awt/image/ImageConsumer
instanceKlass sun/awt/image/MultiResolutionImage
instanceKlass java/awt/MediaEntry
instanceKlass sun/awt/image/NativeLibLoader$1
instanceKlass sun/awt/image/NativeLibLoader
instanceKlass sun/awt/image/InputStreamImageSource
instanceKlass sun/awt/image/ImageFetchable
instanceKlass java/awt/image/ImageProducer
instanceKlass java/awt/MediaTracker
instanceKlass javax/accessibility/AccessibleContext
instanceKlass sun/awt/EventQueueItem
instanceKlass java/awt/event/InputMethodListener
instanceKlass java/awt/event/MouseWheelListener
instanceKlass java/awt/event/MouseMotionListener
instanceKlass java/awt/event/MouseListener
instanceKlass java/awt/event/KeyListener
instanceKlass java/awt/event/HierarchyBoundsListener
instanceKlass java/awt/event/HierarchyListener
instanceKlass java/awt/event/FocusListener
instanceKlass java/awt/event/ComponentListener
instanceKlass java/awt/dnd/DropTarget
instanceKlass java/awt/dnd/DropTargetListener
instanceKlass java/awt/image/BufferStrategy
instanceKlass javax/swing/ImageIcon$2
instanceKlass javax/swing/ImageIcon$1
instanceKlass javax/swing/ImageIcon
instanceKlass com/mathworks/util/StringUtils
instanceKlass java/util/concurrent/atomic/AtomicReferenceArray
instanceKlass com/google/common/collect/MapMaker$RemovalListener
instanceKlass com/google/common/base/Ticker
instanceKlass com/google/common/base/Predicate
instanceKlass com/google/common/base/Equivalence
instanceKlass com/google/common/base/Objects
instanceKlass com/google/common/collect/MapMakerInternalMap$1
instanceKlass com/google/common/collect/MapMakerInternalMap$ReferenceEntry
instanceKlass com/google/common/base/Preconditions
instanceKlass com/google/common/collect/MapMakerInternalMap$ValueReference
instanceKlass com/google/common/collect/GenericMapMaker
instanceKlass com/mathworks/util/logger/impl/LegacyLoggerFactory
instanceKlass com/mathworks/util/logger/LoggerFactory
instanceKlass com/mathworks/util/logger/Log
instanceKlass javax/swing/Icon
instanceKlass com/mathworks/common/icons/IconEnumerationUtils
instanceKlass com/mathworks/common/icons/IconContainer
instanceKlass sun/awt/KeyboardFocusManagerPeerImpl
instanceKlass java/awt/peer/KeyboardFocusManagerPeer
instanceKlass java/awt/FocusTraversalPolicy
instanceKlass java/awt/DefaultKeyboardFocusManager$1
instanceKlass sun/awt/AWTAccessor$DefaultKeyboardFocusManagerAccessor
instanceKlass java/awt/AWTKeyStroke$1
instanceKlass java/awt/AWTKeyStroke
instanceKlass java/awt/KeyboardFocusManager$1
instanceKlass sun/awt/AWTAccessor$KeyboardFocusManagerAccessor
instanceKlass java/awt/KeyboardFocusManager
instanceKlass java/awt/KeyEventPostProcessor
instanceKlass java/awt/KeyEventDispatcher
instanceKlass java/awt/Window$WindowDisposerRecord
instanceKlass java/awt/BorderLayout
instanceKlass java/awt/LayoutManager2
instanceKlass java/awt/GraphicsConfiguration
instanceKlass sun/awt/image/SurfaceManager$ProxiedGraphicsConfig
instanceKlass java/awt/GraphicsDevice
instanceKlass sun/misc/FloatingDecimal$ASCIIToBinaryBuffer
instanceKlass sun/misc/FloatingDecimal$PreparedASCIIToBinaryBuffer
instanceKlass sun/misc/FloatingDecimal$ASCIIToBinaryConverter
instanceKlass sun/misc/FloatingDecimal$BinaryToASCIIBuffer
instanceKlass sun/misc/FloatingDecimal$ExceptionalBinaryToASCIIBuffer
instanceKlass sun/misc/FloatingDecimal$BinaryToASCIIConverter
instanceKlass sun/misc/FloatingDecimal
instanceKlass sun/java2d/SunGraphicsEnvironment$1
instanceKlass sun/awt/SunDisplayChanger
instanceKlass sun/java2d/SurfaceManagerFactory
instanceKlass sun/java2d/windows/WindowsFlags$1
instanceKlass sun/java2d/windows/WindowsFlags
instanceKlass java/awt/Cursor$1
instanceKlass sun/awt/AWTAccessor$CursorAccessor
instanceKlass java/awt/geom/Point2D
instanceKlass java/awt/Cursor
instanceKlass java/awt/ComponentOrientation
instanceKlass java/awt/Frame$1
instanceKlass sun/awt/AWTAccessor$FrameAccessor
instanceKlass java/awt/Window$1
instanceKlass sun/awt/AWTAccessor$WindowAccessor
instanceKlass java/awt/event/WindowListener
instanceKlass sun/awt/PostEventQueue
instanceKlass sun/awt/MostRecentKeyValue
instanceKlass java/awt/Queue
instanceKlass java/awt/EventQueue$2
instanceKlass sun/awt/AWTAccessor$EventQueueAccessor
instanceKlass java/awt/EventQueue$1
instanceKlass java/awt/EventQueue
instanceKlass sun/awt/AppContext$1
instanceKlass sun/awt/AppContext$2
instanceKlass sun/awt/AppContext$3
instanceKlass sun/awt/AppContext$6
instanceKlass sun/misc/JavaAWTAccess
instanceKlass sun/awt/AppContext$GetAppContextLock
instanceKlass sun/awt/AppContext
instanceKlass javax/swing/SwingUtilities
instanceKlass javax/swing/SwingConstants
instanceKlass javax/swing/JComponent$1
instanceKlass java/awt/Container$1
instanceKlass sun/awt/AWTAccessor$ContainerAccessor
instanceKlass java/awt/geom/Dimension2D
instanceKlass java/awt/LightweightDispatcher
instanceKlass java/awt/LayoutManager
instanceKlass javax/swing/TransferHandler$HasGetTransferHandler
instanceKlass javax/accessibility/Accessible
instanceKlass java/awt/event/AWTEventListener
instanceKlass com/mathworks/mwswing/MJStartupForDesktop
instanceKlass com/mathworks/util/PlatformInfo
instanceKlass com/mathworks/services/AntialiasedFontPrefs
instanceKlass org/apache/log4j/helpers/AppenderAttachableImpl
instanceKlass org/apache/log4j/CategoryKey
instanceKlass org/apache/log4j/helpers/LogLog
instanceKlass org/apache/log4j/helpers/Loader
instanceKlass org/apache/log4j/spi/Configurator
instanceKlass org/apache/log4j/helpers/OptionConverter
instanceKlass org/apache/log4j/spi/DefaultRepositorySelector
instanceKlass org/apache/log4j/DefaultCategoryFactory
instanceKlass org/apache/log4j/or/DefaultRenderer
instanceKlass org/apache/log4j/or/ObjectRenderer
instanceKlass org/apache/log4j/or/RendererMap
instanceKlass org/apache/log4j/spi/LoggerFactory
instanceKlass org/apache/log4j/Hierarchy
instanceKlass org/apache/log4j/spi/RendererSupport
instanceKlass org/apache/log4j/spi/RepositorySelector
instanceKlass org/apache/log4j/spi/LoggerRepository
instanceKlass org/apache/log4j/LogManager
instanceKlass org/apache/log4j/Category
instanceKlass org/apache/log4j/spi/AppenderAttachable
instanceKlass org/apache/log4j/helpers/OnlyOnceErrorHandler
instanceKlass org/apache/log4j/spi/ErrorHandler
instanceKlass org/apache/log4j/Priority
instanceKlass org/apache/log4j/AppenderSkeleton
instanceKlass org/apache/log4j/spi/OptionHandler
instanceKlass org/apache/log4j/Appender
instanceKlass com/mathworks/services/Log4JConfiguration
instanceKlass com/mathworks/html/HtmlDataListener
instanceKlass com/mathworks/html/SystemBrowserLauncher
instanceKlass com/mathworks/mlwidgets/html/MatlabSystemBrowserStrategy
instanceKlass java/net/SocketAddress
instanceKlass com/mathworks/net/transport/AbstractTransportClientProperties
instanceKlass java/util/logging/LogManager$5
instanceKlass java/util/ResourceBundle$RBClassLoader$1
instanceKlass java/util/logging/Logger$1
instanceKlass java/util/logging/LogManager$LoggerContext$1
instanceKlass java/util/logging/LogManager$3
instanceKlass java/util/logging/LogManager$2
instanceKlass java/util/logging/LogManager$LogNode
instanceKlass java/util/logging/LogManager$LoggerContext
instanceKlass java/util/logging/LogManager$1
instanceKlass java/util/logging/LogManager
instanceKlass java/util/concurrent/CopyOnWriteArrayList
instanceKlass java/util/logging/Logger$LoggerBundle
instanceKlass java/util/logging/Level$KnownLevel
instanceKlass java/util/logging/Level
instanceKlass java/util/logging/Handler
instanceKlass java/util/logging/Logger
instanceKlass java/net/Authenticator
instanceKlass com/mathworks/net/transport/MWTransportClientProperties
instanceKlass com/mathworks/net/transport/MWTransportClientPropertiesFactory
instanceKlass com/mathworks/html/SystemBrowserStrategy
instanceKlass com/mathworks/mlwidgets/html/HTMLPrefs
instanceKlass com/mathworks/services/Prefs$1
instanceKlass com/mathworks/services/RGBInteger
instanceKlass java/util/RegularEnumSet$EnumSetIterator
instanceKlass com/mathworks/services/settings/SettingInfo
instanceKlass com/mathworks/services/settings/SettingAdapter
instanceKlass sun/nio/ch/Interruptible
instanceKlass java/util/concurrent/locks/LockSupport
instanceKlass java/util/concurrent/atomic/AtomicReference
instanceKlass com/mathworks/services/settings/SettingPath$TreeReference$1
instanceKlass com/mathworks/services/settings/SettingPath$TreeReference
instanceKlass com/mathworks/mvm/eventmgr/MvmDynamicEvent
instanceKlass com/mathworks/mvm/eventmgr/prompt/HomeEvent
instanceKlass com/mathworks/mvm/eventmgr/prompt/CLCEvent
instanceKlass com/mathworks/mvm/eventmgr/SinkTextEvent
instanceKlass com/mathworks/mvm/eventmgr/prompt/DebugLoopEvent
instanceKlass com/mathworks/mvm/eventmgr/prompt/IqmInputRequestEvent
instanceKlass com/mathworks/mvm/eventmgr/prompt/InputRequestEvent
instanceKlass com/mathworks/mvm/eventmgr/DefaultEventMgr$MvmNativeMethods
instanceKlass com/mathworks/mvm/eventmgr/DefaultEventMgr$FactoryNativeMethods
instanceKlass com/mathworks/mvm/eventmgr/DefaultEventMgr$SessionNativeMethods
instanceKlass com/mathworks/mvm/eventmgr/DefaultEventMgr$NativeMethods
instanceKlass com/mathworks/mvm/eventmgr/InsecureReflection
instanceKlass com/mathworks/mvm/exec/FutureResult
instanceKlass com/mathworks/mvm/exec/MatlabIIP
instanceKlass com/mathworks/mvm/exec/NativeFutureResult
instanceKlass com/mathworks/mvm/exec/MatlabRequest
instanceKlass com/mathworks/mvm/exec/ExecutionCapability
instanceKlass com/mathworks/mvm/MvmImpl
instanceKlass com/mathworks/mvm/MVM
instanceKlass com/mathworks/mvm/eventmgr/EventMgr
instanceKlass com/mathworks/mvm/MvmFactory
instanceKlass com/mathworks/mvm/context/ThreadContext
instanceKlass com/mathworks/mvm/context/MvmContext
instanceKlass com/mathworks/services/settings/SettingTestEnvironment
instanceKlass com/mathworks/services/settings/SettingTransaction
instanceKlass com/mathworks/services/settings/SettingLevel$Helper
instanceKlass java/awt/geom/RectangularShape
instanceKlass java/awt/Shape
instanceKlass java/awt/Color
instanceKlass java/awt/Paint
instanceKlass com/mathworks/services/settings/SettingConverter
instanceKlass com/mathworks/services/settings/Setting
instanceKlass java/io/FileFilter
instanceKlass javax/swing/text/EditorKit
instanceKlass com/mathworks/cfbutils/FileUtils
instanceKlass com/mathworks/util/FileUtils
instanceKlass com/mathworks/services/Prefs$pairSet
instanceKlass com/mathworks/util/Log
instanceKlass com/mathworks/util/CharBuffer
instanceKlass com/mathworks/services/Prefs$TwoWayMap
instanceKlass java/util/Collections$EmptyIterator
instanceKlass sun/security/util/ManifestEntryVerifier
instanceKlass java/util/zip/CRC32
instanceKlass java/util/zip/Checksum
instanceKlass java/util/regex/ASCII
instanceKlass sun/net/www/protocol/jar/JarFileFactory
instanceKlass sun/net/www/protocol/jar/URLJarFile$URLJarFileCloseController
instanceKlass java/util/regex/Pattern$Node
instanceKlass com/mathworks/services/Prefs$PrefString
instanceKlass java/util/regex/Pattern
instanceKlass org/apache/commons/io/FilenameUtils
instanceKlass com/mathworks/services/settings/SettingListener
instanceKlass java/util/ArrayList$SubList$1
instanceKlass com/mathworks/services/Prefs
instanceKlass com/mathworks/util/ManifestAttributeProviderImpl
instanceKlass com/mathworks/util/LanguageUtils
instanceKlass com/mathworks/util/ManifestAttributeProvider
instanceKlass com/mathworks/util/ManifestAttributeProviderFactory$LazyHolder
instanceKlass com/mathworks/util/SystemPropertiesInitializer
instanceKlass java/util/concurrent/Executors$RunnableAdapter
instanceKlass java/util/concurrent/FutureTask$WaitNode
instanceKlass java/util/concurrent/Callable
instanceKlass java/util/concurrent/FutureTask
instanceKlass java/util/concurrent/RunnableFuture
instanceKlass java/util/concurrent/Future
instanceKlass com/mathworks/util/ManifestAttributeProviderFactory$1
instanceKlass java/util/concurrent/LinkedBlockingQueue$Node
instanceKlass java/util/concurrent/BlockingQueue
instanceKlass java/util/concurrent/ThreadPoolExecutor$AbortPolicy
instanceKlass java/util/concurrent/RejectedExecutionHandler
instanceKlass java/util/concurrent/AbstractExecutorService
instanceKlass java/util/concurrent/ExecutorService
instanceKlass java/util/concurrent/Executor
instanceKlass java/util/concurrent/Executors
instanceKlass com/mathworks/util/DaemonThreadFactory
instanceKlass java/util/concurrent/ThreadFactory
instanceKlass com/mathworks/util/ThreadUtils
instanceKlass com/mathworks/util/ManifestAttributeProviderFactory
instanceKlass com/mathworks/util/PostVMInit$StartupClass
instanceKlass com/mathworks/util/PostVMInit
instanceKlass java/lang/Shutdown$Lock
instanceKlass java/lang/Shutdown
instanceKlass java/lang/ApplicationShutdownHooks$1
instanceKlass java/lang/ApplicationShutdownHooks
instanceKlass sun/awt/windows/WToolkit$$Lambda$6
instanceKlass java/lang/invoke/LambdaForm$DMH
instanceKlass java/lang/invoke/LambdaForm$MH
instanceKlass sun/awt/windows/WToolkit$$Lambda$5
instanceKlass sun/awt/windows/WToolkit$$Lambda$4
instanceKlass sun/awt/windows/WToolkit$$Lambda$3
instanceKlass sun/awt/AWTAutoShutdown
instanceKlass sun/misc/ThreadGroupUtils
instanceKlass sun/java2d/Disposer$$Lambda$2
instanceKlass java/lang/invoke/LambdaForm$DMH
instanceKlass sun/java2d/Disposer$1
instanceKlass sun/java2d/Disposer
instanceKlass sun/awt/windows/WToolkit$ToolkitDisposer
instanceKlass sun/java2d/DisposerRecord
instanceKlass sun/misc/PerformanceLogger$TimeData
instanceKlass sun/misc/PerformanceLogger
instanceKlass sun/awt/SunToolkit$ModalityListenerList
instanceKlass sun/awt/ModalityListener
instanceKlass java/beans/ChangeListenerMap
instanceKlass java/beans/PropertyChangeSupport
instanceKlass sun/awt/windows/WToolkit$2
instanceKlass java/awt/Component$DummyRequestFocusController
instanceKlass sun/awt/RequestFocusController
instanceKlass java/awt/Component$1
instanceKlass sun/awt/AWTAccessor$ComponentAccessor
instanceKlass java/lang/Class$4
instanceKlass java/text/AttributedCharacterIterator$Attribute
instanceKlass sun/font/AttributeValues
instanceKlass java/awt/geom/AffineTransform
instanceKlass sun/font/FontAccess
instanceKlass java/awt/Font
instanceKlass sun/awt/windows/WObjectPeer
instanceKlass java/awt/dnd/peer/DropTargetPeer
instanceKlass java/awt/peer/ComponentPeer
instanceKlass java/awt/event/InputEvent$1
instanceKlass sun/awt/AWTAccessor$InputEventAccessor
instanceKlass java/awt/event/NativeLibLoader$1
instanceKlass java/awt/event/NativeLibLoader
instanceKlass java/awt/AWTEvent$1
instanceKlass sun/awt/AWTAccessor$AWTEventAccessor
instanceKlass java/util/EventObject
instanceKlass java/awt/Component$AWTTreeLock
instanceKlass java/awt/Component
instanceKlass java/awt/MenuContainer
instanceKlass java/awt/image/ImageObserver
instanceKlass sun/awt/DisplayChangedListener
instanceKlass sun/awt/image/SurfaceManager
instanceKlass sun/awt/image/SurfaceManager$ImageAccessor
instanceKlass java/awt/ImageCapabilities
instanceKlass java/awt/Image
instanceKlass sun/java2d/DestSurfaceProvider
instanceKlass sun/java2d/loops/RenderCache$Entry
instanceKlass sun/java2d/loops/RenderCache
instanceKlass sun/java2d/pipe/DrawImage
instanceKlass sun/java2d/pipe/GeneralCompositePipe
instanceKlass sun/java2d/pipe/SpanShapeRenderer
instanceKlass sun/java2d/pipe/AlphaPaintPipe
instanceKlass sun/java2d/pipe/AAShapePipe
instanceKlass sun/java2d/pipe/RegionIterator
instanceKlass sun/java2d/pipe/Region
instanceKlass sun/java2d/pipe/SpanClipRenderer
instanceKlass sun/java2d/pipe/PixelToShapeConverter
instanceKlass sun/java2d/pipe/AlphaColorPipe
instanceKlass sun/java2d/pipe/CompositePipe
instanceKlass sun/java2d/pipe/GlyphListPipe
instanceKlass sun/java2d/pipe/OutlineTextRenderer
instanceKlass sun/java2d/pipe/RenderingEngine$1
instanceKlass sun/java2d/pipe/RenderingEngine
instanceKlass sun/java2d/pipe/LoopPipe
instanceKlass sun/java2d/pipe/LoopBasedPipe
instanceKlass sun/java2d/pipe/ParallelogramPipe
instanceKlass sun/java2d/pipe/NullPipe
instanceKlass sun/java2d/pipe/DrawImagePipe
instanceKlass sun/java2d/pipe/TextPipe
instanceKlass sun/java2d/pipe/ShapeDrawPipe
instanceKlass sun/java2d/pipe/PixelFillPipe
instanceKlass sun/java2d/pipe/PixelDrawPipe
instanceKlass sun/java2d/StateTrackableDelegate$2
instanceKlass sun/java2d/StateTrackableDelegate
instanceKlass java/awt/color/ICC_Profile$1
instanceKlass sun/java2d/cmm/ProfileActivator
instanceKlass sun/java2d/cmm/ProfileDeferralMgr
instanceKlass java/awt/color/ICC_Profile
instanceKlass java/awt/color/ColorSpace
instanceKlass java/awt/image/ColorModel$1
instanceKlass java/awt/image/ColorModel
instanceKlass sun/awt/image/PixelConverter
instanceKlass sun/java2d/loops/SurfaceType
instanceKlass sun/java2d/SurfaceData
instanceKlass sun/java2d/Surface
instanceKlass sun/java2d/StateTrackable
instanceKlass sun/java2d/DisposerTarget
instanceKlass java/awt/Transparency
instanceKlass sun/awt/windows/WToolkit$1
instanceKlass sun/util/calendar/CalendarSystem
instanceKlass java/util/Date
instanceKlass sun/util/logging/LoggingSupport$2
instanceKlass java/util/logging/LoggingProxyImpl
instanceKlass sun/util/logging/LoggingProxy
instanceKlass sun/util/logging/LoggingSupport$1
instanceKlass sun/util/logging/LoggingSupport
instanceKlass sun/util/logging/PlatformLogger$LoggerProxy
instanceKlass sun/util/logging/PlatformLogger$1
instanceKlass sun/util/logging/PlatformLogger
instanceKlass java/util/concurrent/locks/AbstractQueuedSynchronizer$ConditionObject
instanceKlass java/util/concurrent/locks/Condition
instanceKlass java/util/concurrent/locks/AbstractQueuedSynchronizer$Node
instanceKlass java/util/concurrent/locks/AbstractOwnableSynchronizer
instanceKlass sun/awt/KeyboardFocusManagerPeerProvider
instanceKlass sun/awt/InputMethodSupport
instanceKlass sun/awt/ComponentFactory
instanceKlass sun/awt/WindowClosingListener
instanceKlass sun/awt/WindowClosingSupport
instanceKlass java/awt/Toolkit$2
instanceKlass java/awt/Insets
instanceKlass java/lang/ProcessEnvironment$CheckedEntry
instanceKlass java/lang/ProcessEnvironment$CheckedEntrySet$1
instanceKlass java/util/Collections$UnmodifiableMap
instanceKlass java/lang/ProcessEnvironment$EntryComparator
instanceKlass java/lang/ProcessEnvironment$NameComparator
instanceKlass java/lang/invoke/LambdaForm$MH
instanceKlass java/lang/invoke/LambdaForm$MH
instanceKlass java/lang/invoke/InnerClassLambdaMetafactory$1
instanceKlass java/awt/GraphicsEnvironment$$Lambda$1
instanceKlass java/lang/invoke/InfoFromMemberName
instanceKlass java/lang/invoke/MethodHandleInfo
instanceKlass sun/security/util/SecurityConstants
instanceKlass java/security/AccessController$1
instanceKlass java/lang/invoke/AbstractValidatingLambdaMetafactory
instanceKlass java/lang/invoke/LambdaForm$BMH
instanceKlass java/lang/invoke/LambdaForm$BMH
instanceKlass java/lang/invoke/LambdaForm$BMH
instanceKlass java/lang/invoke/LambdaForm$BMH
instanceKlass sun/reflect/UnsafeFieldAccessorFactory
instanceKlass jdk/internal/org/objectweb/asm/FieldVisitor
instanceKlass java/lang/invoke/BoundMethodHandle$Factory$1
instanceKlass java/lang/invoke/BoundMethodHandle$SpeciesData$1
instanceKlass java/lang/invoke/LambdaForm$BMH
instanceKlass java/lang/invoke/LambdaForm$MH
instanceKlass java/lang/invoke/LambdaForm$BMH
instanceKlass java/lang/invoke/LambdaForm$MH
instanceKlass java/lang/invoke/LambdaForm$DMH
instanceKlass java/lang/invoke/LambdaForm$DMH
instanceKlass java/lang/invoke/LambdaForm$BMH
instanceKlass java/lang/invoke/LambdaForm$BMH
instanceKlass java/lang/invoke/LambdaForm$MH
instanceKlass java/lang/invoke/LambdaFormBuffer
instanceKlass java/lang/invoke/LambdaFormEditor
instanceKlass java/lang/invoke/LambdaForm$BMH
instanceKlass java/lang/invoke/LambdaForm$DMH
instanceKlass java/lang/invoke/LambdaForm$DMH
instanceKlass java/lang/invoke/LambdaForm$DMH
instanceKlass java/lang/invoke/LambdaForm$DMH
instanceKlass java/lang/invoke/LambdaForm$MH
instanceKlass java/lang/invoke/LambdaForm$DMH
instanceKlass java/lang/invoke/LambdaForm$DMH
instanceKlass java/lang/invoke/LambdaForm$MH
instanceKlass java/lang/invoke/LambdaForm$DMH
instanceKlass java/lang/invoke/LambdaForm$DMH
instanceKlass java/lang/invoke/LambdaForm$MH
instanceKlass java/lang/invoke/LambdaForm$DMH
instanceKlass java/lang/invoke/LambdaForm$DMH
instanceKlass java/lang/invoke/LambdaForm$MH
instanceKlass java/lang/invoke/LambdaForm$DMH
instanceKlass java/lang/invoke/LambdaForm$DMH
instanceKlass java/lang/invoke/LambdaForm$MH
instanceKlass java/lang/invoke/LambdaForm$DMH
instanceKlass java/lang/invoke/LambdaForm$MH
instanceKlass java/lang/invoke/LambdaForm$DMH
instanceKlass java/lang/invoke/LambdaForm$DMH
instanceKlass java/lang/invoke/LambdaForm$MH
instanceKlass java/lang/invoke/LambdaForm$DMH
instanceKlass java/lang/invoke/LambdaForm$DMH
instanceKlass java/lang/invoke/LambdaForm$MH
instanceKlass java/lang/invoke/LambdaForm$DMH
instanceKlass java/lang/invoke/LambdaForm$MH
instanceKlass java/lang/invoke/LambdaForm$DMH
instanceKlass java/lang/invoke/LambdaForm$MH
instanceKlass java/lang/invoke/LambdaForm$DMH
instanceKlass java/lang/invoke/MethodHandleImpl$Lazy
instanceKlass java/lang/invoke/LambdaForm$BMH
instanceKlass java/lang/invoke/LambdaForm$MH
instanceKlass java/lang/invoke/LambdaForm$DMH
instanceKlass java/lang/invoke/LambdaForm$DMH
instanceKlass java/lang/invoke/LambdaForm$DMH
instanceKlass java/lang/invoke/LambdaForm$DMH
instanceKlass java/lang/invoke/LambdaForm$DMH
instanceKlass java/util/SubList$1
instanceKlass java/util/ListIterator
instanceKlass java/lang/invoke/LambdaForm$MH
instanceKlass java/lang/invoke/LambdaForm$MH
instanceKlass java/lang/invoke/LambdaForm$MH
instanceKlass java/lang/invoke/LambdaForm$MH
instanceKlass java/lang/invoke/LambdaForm$MH
instanceKlass java/lang/invoke/LambdaForm$MH
instanceKlass java/lang/invoke/LambdaForm$MH
instanceKlass java/lang/invoke/LambdaForm$MH
instanceKlass java/lang/invoke/LambdaForm$MH
instanceKlass java/lang/invoke/LambdaForm$MH
instanceKlass java/lang/invoke/LambdaForm$MH
instanceKlass java/lang/invoke/LambdaForm$MH
instanceKlass java/lang/invoke/InvokerBytecodeGenerator$CpPatch
instanceKlass java/lang/invoke/LambdaForm$DMH
instanceKlass java/lang/invoke/LambdaForm$DMH
instanceKlass java/lang/invoke/LambdaForm$DMH
instanceKlass java/lang/invoke/LambdaForm$DMH
instanceKlass java/lang/invoke/LambdaForm$DMH
instanceKlass java/lang/invoke/LambdaForm$DMH
instanceKlass sun/invoke/empty/Empty
instanceKlass sun/invoke/util/VerifyType
instanceKlass java/lang/invoke/InvokerBytecodeGenerator$2
instanceKlass jdk/internal/org/objectweb/asm/AnnotationVisitor
instanceKlass jdk/internal/org/objectweb/asm/Frame
instanceKlass jdk/internal/org/objectweb/asm/Label
instanceKlass jdk/internal/org/objectweb/asm/Type
instanceKlass jdk/internal/org/objectweb/asm/MethodVisitor
instanceKlass jdk/internal/org/objectweb/asm/Item
instanceKlass jdk/internal/org/objectweb/asm/ByteVector
instanceKlass jdk/internal/org/objectweb/asm/ClassVisitor
instanceKlass java/lang/invoke/InvokerBytecodeGenerator
instanceKlass java/util/AbstractList$Itr
instanceKlass java/util/Collections$UnmodifiableCollection$1
instanceKlass java/lang/invoke/DirectMethodHandle$Lazy
instanceKlass sun/invoke/util/BytecodeDescriptor
instanceKlass java/lang/invoke/BoundMethodHandle$Factory
instanceKlass java/lang/invoke/BoundMethodHandle$SpeciesData
instanceKlass java/lang/invoke/LambdaForm$NamedFunction
instanceKlass java/lang/invoke/LambdaForm$Name
instanceKlass sun/invoke/util/ValueConversions
instanceKlass sun/invoke/util/VerifyAccess
instanceKlass java/lang/Long$LongCache
instanceKlass java/lang/Character$CharacterCache
instanceKlass java/lang/Short$ShortCache
instanceKlass java/lang/Byte$ByteCache
instanceKlass sun/invoke/util/Wrapper$Format
instanceKlass java/lang/invoke/MethodHandles
instanceKlass java/lang/invoke/Invokers
instanceKlass java/lang/invoke/MethodTypeForm
instanceKlass java/lang/invoke/MethodType$ConcurrentWeakInternSet
instanceKlass java/lang/invoke/MethodHandles$Lookup
instanceKlass java/lang/invoke/LambdaMetafactory
instanceKlass java/awt/GraphicsEnvironment
instanceKlass java/util/Properties$LineReader
instanceKlass java/awt/Toolkit$1
instanceKlass java/awt/Toolkit$3
instanceKlass java/net/URLClassLoader$2
instanceKlass java/util/ResourceBundle$Control$1
instanceKlass java/nio/file/attribute/FileTime
instanceKlass java/util/zip/ZipUtils
instanceKlass java/util/jar/JarVerifier$3
instanceKlass java/security/CodeSigner
instanceKlass java/util/jar/JarVerifier
instanceKlass java/util/LinkedList$Node
instanceKlass java/util/ResourceBundle$CacheKeyReference
instanceKlass java/util/ResourceBundle$CacheKey
instanceKlass java/net/URLClassLoader$3$1
instanceKlass sun/misc/CompoundEnumeration
instanceKlass java/net/URLClassLoader$3
instanceKlass sun/misc/URLClassPath$1
instanceKlass java/lang/ClassLoader$2
instanceKlass sun/misc/URLClassPath$2
instanceKlass sun/misc/Launcher$BootClassPathHolder$1
instanceKlass sun/misc/Launcher$BootClassPathHolder
instanceKlass java/util/ServiceLoader$1
instanceKlass java/util/ServiceLoader$LazyIterator
instanceKlass java/util/ServiceLoader
instanceKlass java/util/spi/ResourceBundleControlProvider
instanceKlass java/util/ResourceBundle
instanceKlass java/util/ResourceBundle$Control
instanceKlass java/awt/Toolkit$5
instanceKlass sun/awt/AWTAccessor
instanceKlass java/awt/Toolkit$4
instanceKlass sun/awt/AWTAccessor$ToolkitAccessor
instanceKlass java/awt/Toolkit
instanceKlass java/lang/reflect/WeakCache$Value
instanceKlass sun/misc/ProxyGenerator$ExceptionTableEntry
instanceKlass sun/misc/ProxyGenerator$PrimitiveTypeInfo
instanceKlass java/lang/Void
instanceKlass sun/misc/ProxyGenerator$FieldInfo
instanceKlass java/util/ArrayList$Itr
instanceKlass java/io/DataOutput
instanceKlass sun/misc/ProxyGenerator$ConstantPool$Entry
instanceKlass sun/misc/ProxyGenerator$MethodInfo
instanceKlass java/util/HashMap$HashIterator
instanceKlass sun/misc/ProxyGenerator$ProxyMethod
instanceKlass sun/misc/ProxyGenerator$ConstantPool
instanceKlass java/lang/Class$MethodArray
instanceKlass sun/security/action/GetBooleanAction
instanceKlass sun/misc/ProxyGenerator
instanceKlass java/lang/reflect/WeakCache$Factory
instanceKlass java/util/function/Supplier
instanceKlass java/lang/reflect/Proxy$ProxyClassFactory
instanceKlass java/lang/reflect/Proxy$KeyFactory
instanceKlass java/util/function/BiFunction
instanceKlass java/lang/reflect/WeakCache
instanceKlass java/lang/reflect/Proxy
instanceKlass com/mathworks/util/event/EventListenerList$1
instanceKlass com/mathworks/util/Disposable
instanceKlass java/lang/reflect/InvocationHandler
instanceKlass com/mathworks/util/event/EventListenerList
instanceKlass java/util/Collections$SynchronizedMap
instanceKlass com/mathworks/util/event/GlobalEventManager
instanceKlass com/mathworks/jmi/Matlab$4
instanceKlass java/util/Timer$1
instanceKlass java/util/TaskQueue
instanceKlass java/util/Timer
instanceKlass com/mathworks/jmi/bean/IMatlabObjectListener
instanceKlass java/beans/PropertyChangeListener
instanceKlass com/mathworks/jmi/bean/UDDObject
instanceKlass com/mathworks/jmi/bean/DynamicProperties
instanceKlass com/mathworks/jmi/bean/MTObject
instanceKlass com/mathworks/services/Browseable
instanceKlass com/mathworks/jmi/bean/TreeObject
instanceKlass com/mathworks/jmi/types/MLArrayRef
instanceKlass com/mathworks/jmi/idlebusy/MatlabIdleBusyStatusEvent
instanceKlass com/mathworks/mvm/eventmgr/FirableMvmEvent
instanceKlass com/mathworks/mvm/eventmgr/MvmTypedEvent
instanceKlass com/mathworks/mvm/eventmgr/MvmEvent
instanceKlass java/lang/ClassLoaderHelper
instanceKlass com/mathworks/util/NativeJavaSwitch
instanceKlass com/mathworks/util/ClassLoaderBridge
instanceKlass com/mathworks/jmi/Matlab$2
instanceKlass com/mathworks/util/FactoryUtilAdapter
instanceKlass com/mathworks/jmi/Matlab$MatlabQuitListener
instanceKlass com/mathworks/jmi/MatlabLooper
instanceKlass com/mathworks/jmi/CompletionObserver
instanceKlass com/mathworks/util/ClassLoaderSupplier
instanceKlass com/mathworks/util/FactoryUtilSupplier
instanceKlass com/mathworks/jmi/MatlabListener
instanceKlass java/util/TimerTask
instanceKlass com/mathworks/util/event/GlobalEventListener
instanceKlass java/util/EventListener
instanceKlass com/mathworks/jmi/Matlab
instanceKlass com/mathworks/mvm/helpers/MatlabPrintStreamManager
instanceKlass com/mathworks/jmi/MatlabLanguage
instanceKlass com/mathworks/jmi/NativeMatlab$MCRIDGetter
instanceKlass com/mathworks/jmi/NativeMatlab
instanceKlass com/mathworks/util/FactoryUtils
instanceKlass java/io/ObjectStreamConstants
instanceKlass java/io/ObjectInput
instanceKlass java/io/DataInput
instanceKlass com/mathworks/jmi/OpaqueJavaInterface
instanceKlass java/io/FilePermission$1
instanceKlass sun/net/www/MessageHeader
instanceKlass java/net/URLConnection
instanceKlass java/security/PermissionCollection
instanceKlass sun/nio/ByteBuffered
instanceKlass java/lang/Package
instanceKlass java/util/jar/Attributes$Name
instanceKlass java/util/jar/Attributes
instanceKlass sun/misc/Resource
instanceKlass sun/misc/IOUtils
instanceKlass java/util/zip/ZStreamRef
instanceKlass java/util/zip/Inflater
instanceKlass java/util/zip/ZipEntry
instanceKlass sun/misc/ExtensionDependency
instanceKlass sun/misc/JarIndex
instanceKlass sun/nio/ch/DirectBuffer
instanceKlass sun/misc/PerfCounter$CoreCounters
instanceKlass sun/misc/Perf
instanceKlass sun/misc/Perf$GetPerfAction
instanceKlass sun/misc/PerfCounter
instanceKlass java/util/zip/ZipCoder
instanceKlass java/util/Deque
instanceKlass java/util/Queue
instanceKlass java/nio/charset/StandardCharsets
instanceKlass java/util/jar/JavaUtilJarAccessImpl
instanceKlass sun/misc/JavaUtilJarAccess
instanceKlass sun/misc/FileURLMapper
instanceKlass sun/misc/URLClassPath$JarLoader$1
instanceKlass java/util/zip/ZipFile$1
instanceKlass sun/misc/JavaUtilZipFileAccess
instanceKlass java/util/zip/ZipFile
instanceKlass java/util/zip/ZipConstants
instanceKlass sun/misc/URLClassPath$Loader
instanceKlass sun/misc/URLClassPath$3
instanceKlass sun/net/util/URLUtil
instanceKlass java/net/URLClassLoader$1
instanceKlass java/io/FileOutputStream$1
instanceKlass sun/usagetracker/UsageTrackerClient$3
instanceKlass sun/usagetracker/UsageTrackerClient$2
instanceKlass sun/usagetracker/UsageTrackerClient$4
instanceKlass sun/usagetracker/UsageTrackerClient$1
instanceKlass java/util/concurrent/atomic/AtomicBoolean
instanceKlass sun/usagetracker/UsageTrackerClient
instanceKlass sun/misc/PostVMInitHook$1
instanceKlass jdk/internal/util/EnvUtils
instanceKlass sun/misc/PostVMInitHook$2
instanceKlass sun/misc/PostVMInitHook
instanceKlass java/lang/invoke/MethodHandleStatics$1
instanceKlass java/lang/invoke/MethodHandleStatics
instanceKlass java/lang/invoke/MemberName$Factory
instanceKlass java/lang/ClassValue$Version
instanceKlass java/lang/ClassValue$Identity
instanceKlass java/lang/ClassValue
instanceKlass java/lang/invoke/MethodHandleImpl$3
instanceKlass java/lang/invoke/MethodHandleImpl$2
instanceKlass java/util/function/Function
instanceKlass java/lang/invoke/MethodHandleImpl$1
instanceKlass java/lang/Integer$IntegerCache
instanceKlass java/lang/invoke/MethodHandleImpl
instanceKlass java/lang/SystemClassLoaderAction
instanceKlass java/util/LinkedHashMap$LinkedHashIterator
instanceKlass sun/misc/Launcher$AppClassLoader$1
instanceKlass sun/misc/URLClassPath
instanceKlass java/security/Principal
instanceKlass java/security/ProtectionDomain$Key
instanceKlass java/security/ProtectionDomain$2
instanceKlass sun/misc/JavaSecurityProtectionDomainAccess
instanceKlass java/security/ProtectionDomain$JavaSecurityAccessImpl
instanceKlass sun/misc/JavaSecurityAccess
instanceKlass java/net/URLStreamHandler
instanceKlass java/net/Parts
instanceKlass java/util/BitSet
instanceKlass sun/net/www/ParseUtil
instanceKlass java/io/FileInputStream$1
instanceKlass sun/util/locale/LocaleUtils
instanceKlass java/util/Locale$LocaleKey
instanceKlass sun/util/locale/BaseLocale$Key
instanceKlass sun/util/locale/BaseLocale
instanceKlass java/util/concurrent/ConcurrentHashMap$CollectionView
instanceKlass java/util/concurrent/ConcurrentHashMap$CounterCell
instanceKlass java/util/concurrent/ConcurrentHashMap$Node
instanceKlass java/util/concurrent/locks/ReentrantLock
instanceKlass java/util/concurrent/locks/Lock
instanceKlass java/util/concurrent/ConcurrentMap
instanceKlass sun/util/locale/LocaleObjectCache
instanceKlass java/util/Locale
instanceKlass java/lang/reflect/Array
instanceKlass java/io/Reader
instanceKlass sun/misc/MetaIndex
instanceKlass java/util/StringTokenizer
instanceKlass sun/misc/Launcher$ExtClassLoader$1
instanceKlass java/net/URLClassLoader$7
instanceKlass sun/misc/JavaNetAccess
instanceKlass java/lang/ClassLoader$ParallelLoaders
instanceKlass sun/security/util/Debug
instanceKlass sun/misc/Launcher$Factory
instanceKlass java/net/URLStreamHandlerFactory
instanceKlass java/lang/Compiler$1
instanceKlass java/lang/Compiler
instanceKlass java/lang/System$2
instanceKlass sun/misc/JavaLangAccess
instanceKlass sun/io/Win32ErrorMode
instanceKlass sun/misc/OSEnvironment
instanceKlass sun/misc/NativeSignalHandler
instanceKlass sun/misc/Signal
instanceKlass java/lang/Terminator$1
instanceKlass sun/misc/SignalHandler
instanceKlass java/lang/Terminator
instanceKlass java/lang/ClassLoader$NativeLibrary
instanceKlass java/io/ExpiringCache$Entry
instanceKlass java/lang/ClassLoader$3
instanceKlass java/lang/StringCoding$StringEncoder
instanceKlass java/nio/file/Path
instanceKlass java/nio/file/Watchable
instanceKlass java/lang/Enum
instanceKlass java/io/ExpiringCache
instanceKlass java/io/FileSystem
instanceKlass java/io/DefaultFileSystem
instanceKlass java/lang/Runtime
instanceKlass java/nio/charset/CoderResult$Cache
instanceKlass java/nio/charset/CoderResult
instanceKlass java/lang/Readable
instanceKlass java/nio/Bits$1
instanceKlass sun/misc/JavaNioAccess
instanceKlass java/nio/ByteOrder
instanceKlass java/nio/Bits
instanceKlass java/nio/charset/CharsetEncoder
instanceKlass sun/nio/cs/ArrayEncoder
instanceKlass sun/security/action/GetPropertyAction
instanceKlass java/io/Writer
instanceKlass sun/reflect/misc/ReflectUtil
instanceKlass java/util/concurrent/atomic/AtomicReferenceFieldUpdater$AtomicReferenceFieldUpdaterImpl$1
instanceKlass java/security/PrivilegedExceptionAction
instanceKlass java/util/concurrent/atomic/AtomicReferenceFieldUpdater
instanceKlass java/io/OutputStream
instanceKlass java/io/Flushable
instanceKlass java/io/FileDescriptor$1
instanceKlass sun/misc/JavaIOFileDescriptorAccess
instanceKlass java/io/FileDescriptor
instanceKlass sun/misc/Version
instanceKlass java/lang/CharacterData
instanceKlass java/util/Hashtable$Enumerator
instanceKlass java/util/Iterator
instanceKlass java/util/Enumeration
instanceKlass java/util/Objects
instanceKlass java/util/Collections$SynchronizedCollection
instanceKlass java/nio/charset/CodingErrorAction
instanceKlass java/nio/charset/CharsetDecoder
instanceKlass sun/nio/cs/ArrayDecoder
instanceKlass sun/nio/cs/ext/DelegatableDecoder
instanceKlass sun/nio/cs/ext/DoubleByte
instanceKlass java/lang/StringCoding$StringDecoder
instanceKlass java/lang/ThreadLocal$ThreadLocalMap
instanceKlass java/lang/StringCoding
instanceKlass sun/nio/cs/HistoricallyNamedCharset
instanceKlass java/util/TreeMap$Entry
instanceKlass sun/misc/ASCIICaseInsensitiveComparator
instanceKlass java/util/NavigableMap
instanceKlass java/util/SortedMap
instanceKlass sun/reflect/ReflectionFactory$1
instanceKlass java/lang/Class$1
instanceKlass java/nio/charset/Charset$ExtendedProviderHolder$1
instanceKlass java/nio/charset/Charset$ExtendedProviderHolder
instanceKlass java/util/Arrays
instanceKlass java/lang/reflect/ReflectAccess
instanceKlass sun/reflect/LangReflectAccess
instanceKlass java/lang/reflect/Modifier
instanceKlass sun/reflect/annotation/AnnotationType
instanceKlass java/lang/Class$AnnotationData
instanceKlass sun/reflect/generics/repository/AbstractRepository
instanceKlass java/lang/Class$Atomic
instanceKlass java/lang/Class$ReflectionData
instanceKlass java/lang/Class$3
instanceKlass java/lang/ThreadLocal
instanceKlass java/nio/charset/spi/CharsetProvider
instanceKlass java/nio/charset/Charset
instanceKlass java/lang/Math
instanceKlass java/util/Hashtable$Entry
instanceKlass sun/misc/VM
instanceKlass java/util/HashMap$Node
instanceKlass java/util/Map$Entry
instanceKlass sun/reflect/Reflection
instanceKlass sun/misc/SharedSecrets
instanceKlass java/lang/ref/Reference$1
instanceKlass sun/misc/JavaLangRefAccess
instanceKlass java/lang/ref/ReferenceQueue$Lock
instanceKlass java/util/Collections$UnmodifiableCollection
instanceKlass java/util/AbstractMap
instanceKlass java/util/Set
instanceKlass java/util/Collections
instanceKlass java/lang/ref/Reference$Lock
instanceKlass sun/reflect/ReflectionFactory
instanceKlass java/util/AbstractCollection
instanceKlass java/util/RandomAccess
instanceKlass java/util/List
instanceKlass java/util/Collection
instanceKlass java/lang/Iterable
instanceKlass java/security/cert/Certificate
instanceKlass sun/reflect/ReflectionFactory$GetReflectionFactoryAction
instanceKlass java/security/PrivilegedAction
instanceKlass java/security/AccessController
instanceKlass java/security/Permission
instanceKlass java/security/Guard
instanceKlass java/lang/String$CaseInsensitiveComparator
instanceKlass java/util/Comparator
instanceKlass java/io/ObjectStreamField
instanceKlass java/lang/Number
instanceKlass java/lang/Character
instanceKlass java/lang/Boolean
instanceKlass java/nio/Buffer
instanceKlass java/lang/StackTraceElement
instanceKlass java/security/CodeSource
instanceKlass sun/misc/Launcher
instanceKlass java/util/jar/Manifest
instanceKlass java/net/URL
instanceKlass java/io/File
instanceKlass java/io/InputStream
instanceKlass java/io/Closeable
instanceKlass java/lang/AutoCloseable
instanceKlass sun/misc/Unsafe
instanceKlass java/lang/AbstractStringBuilder
instanceKlass java/lang/Appendable
instanceKlass java/lang/invoke/CallSite
instanceKlass java/lang/invoke/MethodType
instanceKlass java/lang/invoke/LambdaForm
instanceKlass java/lang/invoke/MethodHandleNatives
instanceKlass java/lang/invoke/MemberName
instanceKlass java/lang/invoke/MethodHandle
instanceKlass sun/reflect/CallerSensitive
instanceKlass java/lang/annotation/Annotation
instanceKlass sun/reflect/FieldAccessor
instanceKlass sun/reflect/ConstantPool
instanceKlass sun/reflect/ConstructorAccessor
instanceKlass sun/reflect/MethodAccessor
instanceKlass sun/reflect/MagicAccessorImpl
instanceKlass java/lang/reflect/Parameter
instanceKlass java/lang/reflect/Member
instanceKlass java/lang/reflect/AccessibleObject
instanceKlass java/util/Dictionary
instanceKlass java/util/Map
instanceKlass java/lang/ThreadGroup
instanceKlass java/lang/Thread$UncaughtExceptionHandler
instanceKlass java/lang/Thread
instanceKlass java/lang/Runnable
instanceKlass java/lang/ref/ReferenceQueue
instanceKlass java/lang/ref/Reference
instanceKlass java/security/AccessControlContext
instanceKlass java/security/ProtectionDomain
instanceKlass java/lang/SecurityManager
instanceKlass java/lang/Throwable
instanceKlass java/lang/System
instanceKlass java/lang/ClassLoader
instanceKlass java/lang/Cloneable
instanceKlass java/lang/Class
instanceKlass java/lang/reflect/Type
instanceKlass java/lang/reflect/GenericDeclaration
instanceKlass java/lang/reflect/AnnotatedElement
instanceKlass java/lang/String
instanceKlass java/lang/CharSequence
instanceKlass java/lang/Comparable
instanceKlass java/io/Serializable
ciInstanceKlass java/lang/Object 1 1 78 7 10 10 10 10 8 10 10 10 100 8 10 3 8 10 10 7 1 1 1 1 1 1 1 1 1 1 1 1 1 1 1 1 1 100 1 1 1 1 1 1 7 1 1 100 1 1 1 1 12 12 7 12 12 1 12 7 12 12 1 1 12 1 12 12 1 1 1 1 1 1 1 1 1 1 1 1
ciInstanceKlass java/io/Serializable 1 1 7 100 100 1 1 1 1
ciInstanceKlass java/lang/String 1 1 548 10 8 9 9 10 100 10 10 10 10 100 10 10 10 10 10 100 8 10 10 8 10 10 10 10 10 10 10 10 10 10 10 100 10 10 10 10 10 10 10 10 10 7 10 10 10 100 7 10 10 11 11 10 10 9 11 10 10 10 10 7 3 10 10 10 10 10 10 10 10 10 10 10 10 10 10 10 11 10 10 10 10 10 7 10 10 8 10 10 3 3 7 10 10 10 10 10 11 7 10 10 100 10 10 10 11 11 11 7 3 10 10 10 10 8 8 8 10 10 10 10 10 10 10 10 10 10 10 7 10 10 10 10 8 10 10 8 8 10 10 10 10 7 9 7 10 7 100 100 100 1 1 1 1 1 1 1 1 1 5 0 1 1 1 1 1 1 1 1 1 1 1 1 1 1 100 100 1 100 1 100 1 1 1 1 1 1 1 1 100 1 100 1 1 1 1 100 100 100 1 1 1 1 1 1 1 1 1 1 1 1 1 1 1 1 1 1 1 1 1 1 1 1 1 1 1 1 1 100 1 1 1 1 1 1 1 1 1 1 1 1 1 1 1 1 1 1 1 1 1 1 1 1 1 1 1 1 1 1 1 1 1 1 1 1 100 1 1 1 100 100 1 100 1 1 1 100 1 1 1 1 1 1 1 1 1 1 1 1 1 1 1 1 1 1 1 1 1 1 1 1 1 12 1 12 12 7 12 1 12 12 12 12 1 7 12 12 12 12 12 1 1 7 12 1 12 12 12 12 12 12 12 100 12 12 1 12 12 7 12 100 12 12 12 12 1 12 1 1 12 12 12 12 7 12 12 7 12 12 12 12 12 1 12 12 12 12 12 12 12 12 12 12 12 12 12 12 12 12 12 12 7 12 12 1 12 12 1 12 1 12 12 12 12 7 12 1 12 12 1 12 12 100 12 100 12 12 1 12 12 12 7 12 1 1 1 100 12 12 12 12 12 12 12 12 12 12 12 1 12 12 1 12 1 1 100 12 100 12 7 12 12 1 12 1 12 1 1 1 1 1 1 1 1 1 1 1 1 1 1 1 1 1 1 1 1 1 1 1 1 1 1 1 1 1 1 1 1 1 1 1 1 1 1 1 1 1 1 1 1 1 1 1 1 1 1 1 1 1 1 1 1 1 1 1 1 1 1 1 1 1 1 1 1 1 1 1 1 1 1 1 1 1 1 1 1 1 1 1 1 1 1 1 1 1 1 1 1 1 1 1 1 1 1 1 1 1
staticfield java/lang/String serialPersistentFields [Ljava/io/ObjectStreamField; 0 [Ljava/io/ObjectStreamField;
staticfield java/lang/String CASE_INSENSITIVE_ORDER Ljava/util/Comparator; java/lang/String$CaseInsensitiveComparator
ciInstanceKlass java/lang/Class 1 1 1224 9 9 10 10 10 10 9 9 9 9 7 10 10 8 10 8 8 10 10 10 10 10 10 10 10 10 8 10 8 8 10 11 10 10 10 10 10 9 10 100 10 9 7 100 8 10 10 7 10 10 7 100 10 10 10 10 9 10 7 10 100 10 10 10 9 10 10 10 10 10 7 7 10 10 10 10 10 9 10 7 10 10 10 10 10 10 10 10 10 10 10 10 10 10 10 10 10 10 100 8 10 10 100 10 100 11 10 10 10 10 10 10 10 8 10 10 10 8 10 10 10 8 10 8 10 10 10 10 8 10 100 10 10 10 10 100 10 100 10 10 10 10 10 10 10 10 7 10 10 10 10 10 10 10 10 10 10 10 10 10 9 10 9 7 10 9 10 7 10 9 10 10 10 10 10 10 10 8 10 10 9 10 7 9 10 10 7 10 10 10 10 9 10 9 10 10 10 10 9 9 10 9 7 10 7 10 10 11 11 11 7 11 11 9 9 7 7 10 9 9 10 10 9 7 10 10 10 10 10 10 10 10 10 10 10 10 10 10 10 10 10 10 10 10 10 10 10 10 10 8 7 10 8 8 8 8 10 10 9 9 10 7 9 7 10 7 7 10 10 10 8 10 7 10 7 10 100 8 10 7 10 10 11 10 100 10 10 8 8 10 10 9 11 100 11 9 10 10 10 9 9 10 10 10 10 10 11 11 11 11 100 11 10 10 100 11 10 10 10 11 11 100 10 10 9 9 10 10 10 10 7 9 100 100 100 100 1 1 1 1 7 1 1 1 1 1 3 1 3 1 3 1 1 1 1 1 1 1 1 1 1 1 1 1 1 1 1 1 1 1 1 1 1 1 5 0 1 1 1 1 1 1 1 1 1 1 1 1 1 1 1 1 100 1 1 1 1 1 1 1 1 1 1 1 100 100 100 1 100 1 1 1 100 1 1 1 1 100 1 1 1 1 1 1 100 100 100 1 1 1 1 1 1 1 1 1 1 1 1 1 1 1 1 100 1 1 1 100 1 1 1 1 1 1 1 1 1 1 100 1 1 1 1 100 1 1 1 1 1 1 1 1 1 1 100 100 100 100 100 1 1 1 1 1 1 1 1 100 1 1 1 1 1 1 100 1 1 1 1 1 1 1 100 1 1 1 1 1 1 1 1 1 1 1 100 1 1 1 1 1 1 1 1 1 1 1 1 1 1 1 1 1 1 1 100 1 1 1 1 1 1 1 1 1 1 100 1 1 1 1 1 1 1 1 1 1 1 1 1 1 1 1 1 1 100 1 1 100 100 1 1 1 1 1 1 1 1 1 1 100 1 1 1 1 1 1 1 1 1 1 1 1 1 1 1 1 1 1 1 100 1 1 1 1 1 1 1 1 1 1 1 1 1 100 1 1 1 1 1 1 1 1 100 1 100 1 1 1 1 1 1 1 1 1 1 1 1 1 1 1 1 1 1 1 1 1 1 1 100 1 1 100 100 1 1 1 1 1 1 1 1 1 1 1 1 1 1 1 1 1 1 1 1 1 12 12 12 12 12 12 12 12 12 12 1 12 1 12 1 1 12 12 12 12 7 12 12 12 12 1 12 1 1 12 12 7 12 7 12 12 7 12 100 12 7 12 100 12 1 12 12 1 1 1 12 12 1 12 7 12 1 1 12 12 12 12 12 1 100 12 12 12 12 12 12 12 12 7 1 1 12 12 7 12 12 12 12 7 12 1 12 12 12 12 12 12 100 12 12 12 12 12 12 7 12 12 12 1 1 12 1 12 1 12 100 12 12 12 100 12 12 1 12 12 12 1 12 12 12 1 12 1 12 12 12 12 1 12 1 12 12 12 1 12 1 12 12 12 12 12 12 12 12 1 12 12 12 12 12 12 12 12 12 12 12 12 12 12 1 12 12 1 12 12 100 12 12 12 100 12 12 12 12 1 12 12 12 12 1 12 12 12 1 12 12 7 12 7 12 12 12 12 12 12 12 12 12 12 12 12 1 1 12 7 12 12 7 12 1 12 7 12 12 1 1 12 12 12 12 12 12 1 12 12 12 12 12 12 12 12 12 12 12 12 12 12 12 12 12 12 12 12 1 1 7 1 1 1 1 12 12 12 12 12 1 12 1 1 1 1 12 7 1 12 1 12 1 12 1 1 1 12 7 12 12 1 12 1 1 100 12 12 12 12 1 12 12 100 12 100 12 12 12 12 12 12 12 12 12 12 100 12 12 1 1 12 100 12 12 1 100 12 12 12 12 1 12 12 12 100 12 12 100 12 12 12 1 12 1 1 1 1 1 100 1 1 1 1 1 1 1 1 1 1 1 1 1 1 1 1 1 1 1 1 1 1 1 1 1 1 1 1 1 1 1 1 1 1 1 1 1 1 1 1 1 1 1 1 1 1 1 1 1 1 1 1 1 1 1 1 1 1 1 1 1 1 1 1 1 1 1 1 1 1 1 1 1 1 1 1 1 1 1 1 1 1 1 1 1 1 1 1 1 1 1 1 1 1 1 1 1 1 1 1 1 1 1 1 1 1 1 1 1 1 1 1 1 1 1 1 1 1 1 1 1 1 1 1 1 1 1 1 1 1 1 1 1 1 1 1 1 1 1 1 1 1 1 1 1 1 1 1 1 1 1 1 1 1 1 1 1 1 1 1 1 1 1 1 1 1 1 1 1 1 1 1 1 1 1 1 1 1 1 1 1 1 1 1 1 1 1 1 1 1 1 1 1 1 1 1 1 1 1 1 1 1 1 1 1 1 1 1 1
staticfield java/lang/Class serialPersistentFields [Ljava/io/ObjectStreamField; 0 [Ljava/io/ObjectStreamField;
ciInstanceKlass java/lang/Cloneable 1 1 7 100 100 1 1 1 1
instanceKlass com/mathworks/util/jarloader/SimpleClassLoader
instanceKlass com/mathworks/jmi/CustomClassLoader
instanceKlass java/util/ResourceBundle$RBClassLoader
instanceKlass sun/reflect/DelegatingClassLoader
instanceKlass java/security/SecureClassLoader
ciInstanceKlass java/lang/ClassLoader 1 1 865 9 9 9 10 10 10 10 7 10 7 7 7 10 10 9 7 10 9 9 9 9 9 9 10 10 7 10 9 9 7 10 10 9 7 9 7 10 10 10 10 10 10 10 10 10 7 10 10 10 10 10 10 10 10 10 10 10 10 10 10 10 100 10 100 10 10 11 10 10 10 100 100 10 8 10 10 10 8 10 100 8 10 10 10 10 10 10 10 10 10 10 10 10 10 10 10 10 10 10 10 10 10 10 10 10 8 11 9 11 10 8 8 10 10 10 10 10 10 10 10 7 7 10 10 10 7 10 10 10 7 10 10 10 10 10 10 7 10 10 10 100 10 10 10 9 9 100 8 10 10 10 7 10 10 100 10 100 10 100 10 10 10 10 10 9 10 10 100 10 7 10 10 10 10 10 10 10 10 11 11 11 100 10 9 10 10 7 8 10 9 8 10 9 8 7 10 10 100 8 10 10 10 8 8 10 10 10 8 8 10 10 7 10 10 10 9 10 10 7 9 10 10 8 8 10 10 10 8 10 10 10 10 9 10 10 10 100 10 10 10 10 9 9 9 9 9 10 7 7 10 1 1 7 1 1 1 1 1 1 1 1 1 1 1 1 1 1 1 1 1 1 1 1 1 1 1 1 1 1 1 1 1 1 1 1 1 1 1 1 1 1 1 1 1 1 1 1 1 1 1 1 1 1 1 1 1 100 1 1 100 100 1 1 1 1 1 1 100 100 100 100 100 1 1 1 1 1 1 100 100 1 1 1 1 100 1 1 1 1 1 1 1 1 1 1 100 1 1 1 1 1 1 1 1 1 1 1 1 1 1 1 1 100 100 1 1 1 1 1 1 1 1 1 1 1 1 1 1 100 1 1 1 1 1 1 1 1 1 1 1 100 100 1 1 1 1 1 100 100 1 1 1 1 1 100 100 1 1 1 1 1 1 1 1 1 1 1 1 100 1 1 1 1 1 1 1 1 100 1 1 100 1 1 1 1 100 100 1 1 1 1 1 1 1 1 1 1 100 1 100 1 1 1 1 1 1 1 1 1 12 12 12 12 7 12 100 12 12 1 1 1 12 12 12 1 12 12 12 12 12 12 12 12 1 12 12 1 7 12 12 1 12 1 12 12 12 12 12 12 12 12 1 12 7 12 12 12 12 12 12 12 12 12 100 12 7 12 12 12 12 1 12 1 12 7 12 7 12 12 12 12 1 1 1 12 12 1 12 1 1 12 12 12 12 7 12 12 12 12 12 12 100 12 12 12 12 12 12 12 12 12 12 7 12 12 1 7 12 12 12 12 1 1 12 12 12 12 12 12 12 12 1 1 12 12 12 1 12 12 7 12 1 12 12 12 7 12 7 12 1 12 7 12 1 12 12 12 12 12 1 1 12 12 1 12 12 1 12 1 100 1 12 12 12 12 12 100 12 12 12 1 1 12 12 12 12 12 12 12 100 12 1 12 12 12 12 1 1 12 1 12 12 1 1 12 1 1 12 12 1 1 12 12 7 12 1 1 12 1 12 12 12 12 12 1 12 12 1 1 12 1 12 12 12 12 12 12 12 12 1 12 12 12 12 100 12 12 12 12 12 12 1 1 1 1 1 1 1 1 1 1 1 1 1 1 1 1 1 1 1 1 1 1 1 1 1 1 1 1 1 1 1 1 1 1 1 1 1 1 1 1 1 1 1 1 1 1 1 1 1 1 1 1 1 1 1 1 1 1 1 1 1 1 1 1 1 1 1 1 1 1 1 1 1 1 1 1 1 1 1 1 1 1 1 1 1 1 1 1 1 1 1 1 1 1 1 1 1 1 1 1 1 1 1 1 1 1 1 1 1 1 1 1 1 1 1 1 1 1 1 1 1 1 1 1 1 1 1 1 1 1 1 1 1 1 1 1 1 1 1 1 1 1 1 1 1 1 1 1 1 1 1 1 1 1 1 1 1 1 1 1 1 1 1
staticfield java/lang/ClassLoader nocerts [Ljava/security/cert/Certificate; 0 [Ljava/security/cert/Certificate;
ciInstanceKlass java/lang/System 1 1 375 10 10 10 10 10 9 7 10 11 10 10 10 100 8 10 10 8 10 100 10 8 10 10 100 10 10 9 10 9 9 7 10 10 10 10 10 10 100 100 8 10 10 7 10 100 8 10 8 10 100 8 10 100 10 8 10 10 10 8 10 10 10 10 10 10 10 10 10 7 7 10 10 100 10 10 8 10 7 9 10 7 9 10 9 7 10 8 10 8 8 10 10 10 10 10 10 10 10 7 10 10 10 9 9 9 100 1 1 1 1 1 1 1 1 1 1 1 1 1 1 1 1 1 1 1 1 1 1 1 1 1 1 1 100 100 1 1 1 100 1 100 1 1 1 1 1 100 1 1 1 1 1 1 1 1 1 1 1 1 1 1 1 1 1 1 1 1 1 1 1 1 1 1 1 1 1 1 1 1 1 1 1 1 1 1 1 1 1 1 1 100 1 1 1 1 1 12 12 12 12 12 12 1 7 12 100 12 100 12 12 12 1 1 12 100 12 1 12 1 12 12 100 12 1 12 100 12 12 12 12 12 1 12 12 12 12 12 1 1 1 12 12 1 12 1 1 1 12 1 1 1 1 12 12 7 12 1 12 7 12 12 12 12 12 7 12 12 12 1 1 12 12 1 12 7 12 1 7 12 1 7 12 12 1 12 12 1 12 1 12 1 1 12 7 12 12 7 12 12 7 12 12 12 1 12 12 12 12 12 1 1 1 1 1 1 1 1 1 1 1 1 1 1 1 1 1 1 1 1 1 1 1 1 1 1 1 1 1 1 1 1 1 1 1 1 1 1 1 1 1 1 1 1 1 1 1 1 1 1 1 1 1 1 1 1 1 1 1 1 1 1 1 1 1
staticfield java/lang/System in Ljava/io/InputStream; java/io/BufferedInputStream
staticfield java/lang/System out Ljava/io/PrintStream; java/io/PrintStream
staticfield java/lang/System err Ljava/io/PrintStream; java/io/PrintStream
instanceKlass java/lang/Exception
instanceKlass java/lang/Error
ciInstanceKlass java/lang/Throwable 1 1 340 10 9 9 9 9 9 10 9 10 10 100 7 10 8 10 8 10 10 10 100 8 10 10 10 10 8 9 10 100 10 10 100 10 10 11 10 10 10 8 10 10 7 8 8 10 10 8 8 9 10 100 10 11 8 8 10 8 10 8 100 10 9 10 10 100 10 7 10 10 100 8 10 10 11 7 10 11 11 11 8 8 10 11 10 9 8 10 9 10 9 11 100 10 10 7 100 100 1 1 1 100 1 100 1 1 1 1 5 0 1 1 1 1 1 1 1 1 1 1 1 1 1 1 1 1 1 1 1 1 1 1 1 1 1 1 1 1 1 1 100 100 1 1 1 1 1 1 1 1 1 1 1 1 100 100 100 1 1 1 1 1 1 1 1 1 1 1 1 1 1 1 1 1 100 100 1 100 100 1 1 1 1 1 1 1 1 12 12 12 12 12 12 12 12 12 12 1 1 1 12 1 100 12 12 1 1 12 7 12 12 1 100 12 12 1 12 12 1 7 12 100 12 12 12 12 1 12 12 1 1 1 12 12 1 1 12 100 12 1 12 1 1 12 1 12 1 1 12 12 12 100 12 12 1 12 100 1 1 12 100 12 100 12 1 12 12 100 12 12 1 1 100 12 1 100 12 100 12 12 12 12 12 1 1 1 1 1 1 1 1 1 1 1 1 1 1 1 1 1 1 1 1 1 1 1 1 1 1 1 1 1 1 1 1 1 1 1 1 1 1 1 1 1 1 1 1 1 1 1 1 1 1 1 1 1 1 1 1 1
staticfield java/lang/Throwable UNASSIGNED_STACK [Ljava/lang/StackTraceElement; 0 [Ljava/lang/StackTraceElement;
staticfield java/lang/Throwable SUPPRESSED_SENTINEL Ljava/util/List; java/util/Collections$UnmodifiableRandomAccessList
staticfield java/lang/Throwable EMPTY_THROWABLE_ARRAY [Ljava/lang/Throwable; 0 [Ljava/lang/Throwable;
staticfield java/lang/Throwable $assertionsDisabled Z 1
instanceKlass org/apache/xerces/impl/dv/ObjectFactory$ConfigurationError
instanceKlass org/apache/xerces/parsers/ObjectFactory$ConfigurationError
instanceKlass java/awt/AWTError
instanceKlass java/lang/AssertionError
instanceKlass java/lang/VirtualMachineError
instanceKlass java/lang/LinkageError
instanceKlass java/lang/ThreadDeath
ciInstanceKlass java/lang/Error 1 1 30 10 10 10 10 10 100 7 1 1 1 5 0 1 1 1 1 1 1 1 1 1 1 12 12 12 12 12 1 1
ciInstanceKlass java/lang/ThreadDeath 0 0 18 10 100 100 1 1 1 5 0 1 1 1 1 1 1 12 1 1
instanceKlass com/mathworks/jmi/AWTUtilities$ConversionException
instanceKlass com/mathworks/jmi/AWTUtilities$TimeoutRangeException
instanceKlass com/mathworks/jmi/AWTUtilities$TimeoutException
instanceKlass com/mathworks/services/lmgr/JNIException
instanceKlass java/awt/AWTException
instanceKlass sun/nio/fs/WindowsException
instanceKlass javax/xml/bind/JAXBException
instanceKlass com/mathworks/cmlink/api/ConfigurationManagementException
instanceKlass com/mathworks/widgets/ToolTipSourceParentIsNullException
instanceKlass javax/swing/tree/ExpandVetoException
instanceKlass com/mathworks/html/BrowserCreationException
instanceKlass org/apache/xerces/impl/dv/DatatypeException
instanceKlass org/xml/sax/SAXException
instanceKlass java/beans/PropertyVetoException
instanceKlass com/mathworks/mwswing/binding/ReadWriteException
instanceKlass java/util/concurrent/ExecutionException
instanceKlass com/mathworks/hg/peer/LightWeightManager$InvalidConfigurationException
instanceKlass java/util/TooManyListenersException
instanceKlass java/awt/datatransfer/UnsupportedFlavorException
instanceKlass com/mathworks/mlwidgets/explorer/model/navigation/InvalidLocationException
instanceKlass java/text/ParseException
instanceKlass java/net/URISyntaxException
instanceKlass java/lang/CloneNotSupportedException
instanceKlass com/mathworks/jmi/MatlabException
instanceKlass java/util/concurrent/BrokenBarrierException
instanceKlass javax/xml/transform/TransformerException
instanceKlass javax/xml/parsers/ParserConfigurationException
instanceKlass java/util/zip/DataFormatException
instanceKlass java/awt/FontFormatException
instanceKlass javax/swing/UnsupportedLookAndFeelException
instanceKlass com/mathworks/capabilities/UnsatisfiedCapabilityException
instanceKlass java/util/concurrent/TimeoutException
instanceKlass java/security/GeneralSecurityException
instanceKlass javax/swing/text/BadLocationException
instanceKlass com/mathworks/services/settings/SettingException
instanceKlass java/beans/IntrospectionException
instanceKlass com/mathworks/util/MatlabThreadException
instanceKlass java/security/PrivilegedActionException
instanceKlass java/io/IOException
instanceKlass java/lang/InterruptedException
instanceKlass java/lang/ReflectiveOperationException
instanceKlass java/lang/RuntimeException
ciInstanceKlass java/lang/Exception 1 1 30 10 10 10 10 10 100 7 1 1 1 5 0 1 1 1 1 1 1 1 1 1 1 12 12 12 12 12 1 1
instanceKlass com/jidesoft/grid/EditingNotStoppedException
instanceKlass com/mathworks/mladdonpackaging/AddonPackageException
instanceKlass com/mathworks/comparisons/main/NoSuitableComparisonTypeException
instanceKlass com/jgoodies/forms/layout/FormSpecParser$FormLayoutParseException
instanceKlass org/w3c/dom/events/EventException
instanceKlass org/w3c/dom/DOMException
instanceKlass com/mathworks/desktop/attr/AttributeParseException
instanceKlass com/mathworks/mvm/eventmgr/InvalidEventTypeException
instanceKlass java/util/ConcurrentModificationException
instanceKlass org/apache/xerces/impl/dv/DVFactoryException
instanceKlass org/apache/xerces/xni/XNIException
instanceKlass java/util/NoSuchElementException
instanceKlass com/google/gson/JsonParseException
instanceKlass com/mathworks/util/ShutdownRuntimeException
instanceKlass java/util/MissingResourceException
instanceKlass java/util/concurrent/RejectedExecutionException
instanceKlass com/mathworks/mvm/MvmTerminatedException
instanceKlass com/mathworks/services/settings/SettingLevelRuntimeException
instanceKlass com/mathworks/services/settings/SettingNameRuntimeException
instanceKlass java/lang/UnsupportedOperationException
instanceKlass com/mathworks/services/settings/SettingUnsupportedTypeRuntimeException
instanceKlass java/lang/IllegalStateException
instanceKlass java/lang/invoke/WrongMethodTypeException
instanceKlass java/lang/reflect/UndeclaredThrowableException
instanceKlass java/lang/IndexOutOfBoundsException
instanceKlass java/lang/SecurityException
instanceKlass com/mathworks/util/AggregateException
instanceKlass java/lang/IllegalArgumentException
instanceKlass java/lang/ArithmeticException
instanceKlass java/lang/NullPointerException
instanceKlass java/lang/IllegalMonitorStateException
instanceKlass java/lang/ArrayStoreException
instanceKlass java/lang/ClassCastException
ciInstanceKlass java/lang/RuntimeException 1 1 30 10 10 10 10 10 100 7 1 1 1 5 0 1 1 1 1 1 1 1 1 1 1 12 12 12 12 12 1 1
ciInstanceKlass java/lang/SecurityManager 0 0 383 9 10 100 9 10 9 100 10 100 8 10 10 10 10 10 10 10 10 10 100 10 10 9 10 10 10 100 8 10 9 9 8 9 100 10 8 10 10 10 100 10 10 100 100 8 10 8 8 8 8 8 8 10 8 8 8 8 8 10 10 8 100 8 10 8 8 8 8 8 10 8 100 8 8 10 8 9 8 9 9 8 10 100 8 10 10 100 10 10 10 8 9 9 100 10 10 10 9 8 8 9 9 100 10 9 8 8 8 10 10 9 100 10 10 100 1 1 1 1 1 1 1 1 1 1 1 1 1 1 1 1 1 1 1 1 1 1 100 1 1 1 100 100 100 1 1 1 1 100 1 1 1 100 1 1 1 1 1 1 1 1 1 1 1 1 1 1 1 1 1 1 100 1 1 1 1 1 1 1 100 1 1 1 1 1 1 1 1 1 1 1 1 1 100 1 1 1 1 1 100 1 1 1 1 1 100 100 1 1 1 1 1 100 1 1 1 1 1 1 1 1 12 12 1 12 12 12 1 100 12 1 1 12 12 12 12 12 12 12 100 12 1 12 100 12 12 100 12 1 1 12 12 1 12 1 1 12 12 12 1 12 1 1 1 12 1 1 1 1 1 1 12 1 1 1 1 1 12 12 1 1 1 1 1 1 1 1 100 12 1 1 1 1 1 100 12 1 12 12 1 12 1 1 12 1 12 12 12 1 12 12 1 12 12 12 12 1 1 12 12 1 12 1 1 1 12 100 12 12 1 12 1 1 1 1 1 1 1 1 1 1 1 1 1 1 1 1 1 1 1 1 1 1 1 1 1 1 1 1 1 1 1 1 1 1 1 1 1 1 1 1 1 1 1 1 1 1 1 1 1 1 1
ciInstanceKlass java/security/ProtectionDomain 1 1 287 9 10 9 7 10 9 9 9 10 7 9 9 7 9 10 100 10 10 10 10 9 10 8 100 8 10 10 10 10 10 8 11 8 10 8 8 10 10 10 10 8 10 8 8 10 9 10 9 10 100 100 10 10 7 10 100 10 10 11 11 11 100 10 10 11 11 10 10 11 10 7 10 10 8 10 7 10 10 7 7 1 1 1 1 1 1 1 1 1 1 1 1 1 1 1 1 1 1 1 1 1 1 1 100 100 100 1 100 1 1 1 1 1 1 1 1 1 1 1 1 1 1 100 100 1 100 100 1 100 100 100 100 100 100 100 1 1 1 1 1 1 12 12 12 1 12 12 12 12 12 1 12 12 1 12 100 12 100 100 12 12 12 100 12 1 1 1 12 12 100 12 12 1 1 12 1 1 12 12 12 12 1 12 1 1 100 12 12 12 12 100 12 1 1 100 12 1 1 12 12 100 12 12 100 12 1 12 12 12 12 100 12 12 12 1 12 7 12 1 7 12 1 12 1 1 1 1 1 1 1 1 1 1 1 1 1 1 1 1 1 1 1 1 1 1 1 1 1 1 1 1 1 1 1 1 1 1 1 1 1 1 1 1 1 1 1 1 1 1 1 1 1 1 1 1 1 1 1 1 1 1 1 1 1 1 1
staticfield java/security/ProtectionDomain debug Lsun/security/util/Debug; null
ciInstanceKlass java/security/AccessControlContext 1 1 313 9 9 10 8 10 10 9 9 9 10 7 100 10 11 11 11 11 7 11 10 10 9 10 11 10 7 100 8 10 10 7 9 9 9 9 9 9 9 10 9 10 10 8 10 10 10 100 10 10 10 10 8 10 8 10 8 8 10 8 10 8 10 10 10 8 8 100 10 10 100 10 8 10 10 10 8 10 10 10 7 10 10 10 10 10 10 10 10 7 1 1 1 1 1 1 1 1 1 1 1 1 1 1 1 1 1 1 1 1 1 1 1 1 1 1 100 100 1 1 100 1 100 100 1 1 1 1 1 1 1 1 100 1 1 1 100 1 1 100 1 1 1 1 1 1 1 1 1 1 1 1 1 1 1 1 1 1 1 1 1 1 1 12 12 100 12 1 100 12 12 12 12 12 7 12 1 12 100 12 12 12 12 1 12 12 7 12 100 12 100 12 100 12 1 1 1 12 12 1 12 12 12 12 12 12 12 7 12 12 12 12 1 12 12 100 12 1 12 100 12 1 100 12 1 100 12 1 1 12 1 12 1 12 12 12 1 1 1 12 12 1 12 1 12 1 12 12 12 1 12 12 12 12 12 12 1 1 1 1 1 1 1 1 1 1 1 1 1 1 1 1 1 1 1 1 1 1 1 1 1 1 1 1 1 1 1 1 1 1 1 1 1 1 1 1 1 1 1 1 1 1 1 1 1 1 1 1 1 1 1 1 1
instanceKlass sun/reflect/misc/MethodUtil
instanceKlass java/net/URLClassLoader
ciInstanceKlass java/security/SecureClassLoader 1 1 134 10 7 10 9 10 10 9 10 10 10 10 10 7 10 10 7 10 10 10 9 100 10 8 10 10 10 10 8 100 8 10 8 10 10 7 7 1 1 1 1 1 1 1 1 1 1 1 1 1 100 100 100 1 1 1 1 1 1 1 1 1 1 100 100 100 1 1 1 1 12 1 12 12 7 12 100 12 12 12 12 12 12 12 1 12 1 12 12 12 12 1 1 12 12 12 7 12 1 1 1 12 1 12 12 1 1 1 1 1 1 1 1 1 1 1 1 1 1 1 1 1 1 1 1 1 1 1 1 1 1 1 1 1
staticfield java/security/SecureClassLoader debug Lsun/security/util/Debug; null
instanceKlass java/lang/InstantiationException
instanceKlass java/lang/NoSuchMethodException
instanceKlass java/lang/IllegalAccessException
instanceKlass java/lang/NoSuchFieldException
instanceKlass java/lang/reflect/InvocationTargetException
instanceKlass java/lang/ClassNotFoundException
ciInstanceKlass java/lang/ReflectiveOperationException 1 1 27 10 10 10 10 100 7 1 1 1 5 0 1 1 1 1 1 1 1 1 1 12 12 12 12 1 1
ciInstanceKlass java/lang/ClassNotFoundException 1 1 32 100 10 10 9 100 7 1 1 1 5 0 1 1 1 1 1 1 1 1 1 1 1 1 1 1 12 12 12 1 1 1
instanceKlass java/lang/ClassFormatError
instanceKlass java/lang/UnsatisfiedLinkError
instanceKlass java/lang/ExceptionInInitializerError
instanceKlass java/lang/IncompatibleClassChangeError
instanceKlass java/lang/BootstrapMethodError
instanceKlass java/lang/NoClassDefFoundError
ciInstanceKlass java/lang/LinkageError 1 1 24 10 10 10 100 7 1 1 1 5 0 1 1 1 1 1 1 1 1 12 12 12 1 1
ciInstanceKlass java/lang/NoClassDefFoundError 0 0 21 10 10 100 100 1 1 1 5 0 1 1 1 1 1 1 1 12 12 1 1
ciInstanceKlass java/lang/ClassCastException 1 1 21 10 10 100 100 1 1 1 5 0 1 1 1 1 1 1 1 12 12 1 1
ciInstanceKlass java/lang/ArrayStoreException 1 1 21 10 10 100 100 1 1 1 5 0 1 1 1 1 1 1 1 12 12 1 1
instanceKlass java/lang/InternalError
instanceKlass java/lang/StackOverflowError
instanceKlass java/lang/OutOfMemoryError
ciInstanceKlass java/lang/VirtualMachineError 1 1 27 10 10 10 10 100 100 1 1 1 5 0 1 1 1 1 1 1 1 1 1 12 12 12 12 1 1
ciInstanceKlass java/lang/OutOfMemoryError 1 1 21 10 10 100 100 1 1 1 5 0 1 1 1 1 1 1 1 12 12 1 1
ciInstanceKlass java/lang/StackOverflowError 1 1 21 10 10 100 100 1 1 1 5 0 1 1 1 1 1 1 1 12 12 1 1
ciInstanceKlass java/lang/IllegalMonitorStateException 1 1 21 10 10 100 100 1 1 1 5 0 1 1 1 1 1 1 1 12 12 1 1
instanceKlass java/lang/ref/PhantomReference
instanceKlass java/lang/ref/FinalReference
instanceKlass java/lang/ref/WeakReference
instanceKlass java/lang/ref/SoftReference
ciInstanceKlass java/lang/ref/Reference 1 1 141 9 9 7 9 10 100 10 100 10 9 9 10 9 9 10 10 7 10 10 10 10 7 8 10 7 10 10 10 7 10 10 7 7 1 1 1 1 1 1 1 1 1 1 1 1 1 1 1 1 1 1 1 1 1 1 1 100 100 100 100 100 100 100 1 1 1 1 1 1 1 1 1 1 1 1 1 1 100 1 1 1 12 12 1 12 12 1 12 1 12 12 7 12 12 12 12 12 12 1 12 12 12 7 12 1 1 12 1 12 12 12 1 7 12 1 1 1 1 1 1 1 1 1 1 1 1 1 1 1 1 1 1 1 1 1 1 1 1 1 1
instanceKlass sun/security/util/MemoryCache$SoftCacheEntry
instanceKlass sun/font/FontDesignMetrics$KeyReference
instanceKlass sun/font/StrikeCache$SoftDisposerRef
instanceKlass sun/util/locale/provider/LocaleResources$ResourceReference
instanceKlass com/google/common/collect/MapMakerInternalMap$SoftValueReference
instanceKlass sun/misc/SoftCache$ValueCell
instanceKlass java/util/ResourceBundle$BundleReference
instanceKlass java/lang/invoke/LambdaFormEditor$Transform
instanceKlass sun/util/locale/LocaleObjectCache$CacheEntry
ciInstanceKlass java/lang/ref/SoftReference 1 1 35 10 9 9 10 10 7 7 1 1 1 1 1 1 1 1 1 1 1 1 1 1 100 1 1 1 1 12 12 12 12 12 1 1 1
instanceKlass com/mathworks/widgets/desk/DTPropertyBridge$WeakLink
instanceKlass javax/swing/text/DefaultStyledDocument$AbstractChangeHandler$DocReference
instanceKlass javax/swing/text/GapContent$MarkData
instanceKlass com/mathworks/mwswing/WeakPropertyChangeCoupler$ProxyListener
instanceKlass javax/swing/ActionPropertyChangeListener$OwnedWeakReference
instanceKlass java/beans/WeakIdentityMap$Entry
instanceKlass com/jidesoft/plaf/WindowsDesktopProperty$WeakPCL
instanceKlass com/sun/java/swing/plaf/windows/DesktopProperty$WeakPCL
instanceKlass sun/awt/image/ImageWatched$AccWeakReference
instanceKlass java/util/logging/LogManager$LoggerWeakRef
instanceKlass java/lang/invoke/MethodType$ConcurrentWeakInternSet$WeakEntry
instanceKlass java/util/ResourceBundle$LoaderReference
instanceKlass java/lang/reflect/WeakCache$CacheValue
instanceKlass java/lang/reflect/Proxy$Key1
instanceKlass java/lang/reflect/WeakCache$CacheKey
instanceKlass java/lang/ClassValue$Entry
instanceKlass java/util/WeakHashMap$Entry
instanceKlass java/lang/ThreadLocal$ThreadLocalMap$Entry
ciInstanceKlass java/lang/ref/WeakReference 1 1 20 10 10 100 7 1 1 1 1 1 1 1 1 1 1 1 12 12 1 1
instanceKlass java/lang/ref/Finalizer
ciInstanceKlass java/lang/ref/FinalReference 1 1 16 10 100 7 1 1 1 1 1 1 1 1 1 12 1 1
instanceKlass sun/misc/Cleaner
ciInstanceKlass java/lang/ref/PhantomReference 1 1 19 10 100 7 1 1 1 1 1 1 1 1 1 1 1 1 12 1 1
ciInstanceKlass sun/misc/Cleaner 1 1 75 9 9 9 9 10 9 7 10 10 10 11 100 100 10 10 7 10 7 1 1 1 1 1 1 1 1 1 1 1 1 1 1 1 1 1 1 1 1 1 1 1 1 100 1 1 1 1 12 12 12 12 12 12 1 12 12 12 7 12 1 1 12 100 12 1 12 1 1 1 1 1 1 1 1
staticfield sun/misc/Cleaner dummyQueue Ljava/lang/ref/ReferenceQueue; java/lang/ref/ReferenceQueue
ciInstanceKlass java/lang/ref/Finalizer 1 1 153 9 9 9 10 9 9 10 10 7 10 10 10 10 7 11 100 10 100 10 10 10 100 10 10 100 10 7 10 7 10 10 10 10 7 10 7 10 10 10 7 1 1 1 1 1 1 1 1 1 1 1 1 1 1 1 1 1 1 1 100 100 1 1 1 1 1 1 1 1 1 1 1 1 1 1 1 1 1 1 1 1 1 1 1 1 100 1 1 1 12 12 12 12 12 12 12 12 1 12 12 12 12 1 7 12 1 12 1 12 100 12 100 12 1 12 12 1 1 1 12 12 7 12 1 12 1 12 12 12 1 1 1 1 1 1 1 1 1 1 1 1 1 1 1 1 1 1 1 1 1 1 1
staticfield java/lang/ref/Finalizer lock Ljava/lang/Object; java/lang/Object
instanceKlass java/lang/ref/ReferenceQueue$Null
ciInstanceKlass java/lang/ref/ReferenceQueue 1 1 133 10 7 10 9 9 9 9 9 9 9 100 10 9 7 10 10 10 100 8 10 10 10 5 0 10 11 7 10 7 10 7 100 1 1 1 1 1 1 1 1 1 1 1 1 1 1 1 1 1 1 1 1 1 1 1 1 100 100 100 100 1 1 1 1 1 1 1 1 100 1 1 1 1 1 1 1 1 12 1 12 12 12 12 7 12 12 12 12 1 12 1 7 12 12 12 1 1 12 100 12 12 12 100 12 1 7 12 1 1 1 1 1 1 1 1 1 1 1 1 1 1 1 1 1 1 1 1 1 1 1 1 1
staticfield java/lang/ref/ReferenceQueue $assertionsDisabled Z 1
instanceKlass java/awt/EventDispatchThread
instanceKlass com/mathworks/matlabserver/connector/impl/ConnectorImpl$1
instanceKlass sun/awt/image/ImageFetcher
instanceKlass java/util/logging/LogManager$Cleaner
instanceKlass java/util/TimerThread
instanceKlass java/lang/ref/Finalizer$FinalizerThread
instanceKlass java/lang/ref/Reference$ReferenceHandler
ciInstanceKlass java/lang/Thread 1 1 550 9 9 9 9 100 8 10 3 8 3 10 10 100 8 10 9 10 10 10 10 10 10 10 9 10 10 9 10 9 10 9 10 9 10 9 9 10 9 10 9 10 9 100 10 10 9 9 9 7 7 10 8 10 10 10 10 10 100 10 10 10 10 100 11 10 9 10 9 10 100 10 10 100 10 10 11 10 100 10 10 10 7 10 10 10 10 10 10 10 10 10 10 100 8 10 10 10 8 10 8 10 8 8 10 10 7 8 10 9 9 10 10 10 9 10 100 10 11 9 9 10 100 10 11 100 10 10 11 10 100 10 10 10 8 9 10 11 10 11 10 7 8 7 1 1 100 1 100 1 100 1 1 1 1 1 1 1 1 1 1 1 1 1 1 1 1 1 1 1 1 1 1 1 100 1 1 1 1 1 1 1 1 1 1 1 1 1 1 1 3 1 3 1 3 1 1 1 1 1 1 1 1 1 1 1 1 1 1 1 1 1 1 1 1 1 1 1 1 1 100 100 100 100 1 1 1 1 1 1 7 1 1 1 1 100 100 100 100 100 1 1 1 1 1 1 1 1 1 1 1 1 1 1 1 1 1 1 1 1 1 1 1 1 1 1 1 1 1 1 1 1 1 1 1 1 1 1 1 1 1 1 1 1 1 1 1 1 1 1 1 1 1 1 1 100 100 1 1 100 100 1 1 1 1 100 100 1 1 1 1 1 1 1 1 1 1 1 1 1 1 100 1 1 1 1 100 1 1 1 1 1 1 1 1 1 1 1 12 12 12 12 1 1 12 1 12 12 1 1 12 12 7 12 100 12 7 12 12 12 12 12 12 12 12 12 12 12 12 12 7 12 12 12 12 12 7 12 12 12 12 1 12 12 12 12 1 1 1 12 12 12 12 12 1 12 12 12 1 12 12 12 100 12 12 1 12 1 12 100 12 12 1 12 12 1 12 12 12 12 12 12 12 12 12 1 1 12 12 1 12 1 1 1 100 12 100 12 1 12 12 12 12 12 12 1 12 100 12 12 12 12 1 12 100 12 1 12 12 12 12 1 12 12 100 12 12 12 12 100 12 12 12 1 1 1 1 1 1 1 1 1 1 1 1 1 1 1 1 1 1 1 1 1 1 1 1 1 1 1 1 1 1 1 1 1 1 1 1 1 1 1 1 1 1 1 1 1 1 1 1 1 1 1 1 1 1 1 1 1 1 1 1 1 1 1 1 1 1 1 1 1 1 1 1 1 1 1 1 1
staticfield java/lang/Thread EMPTY_STACK_TRACE [Ljava/lang/StackTraceElement; 0 [Ljava/lang/StackTraceElement;
staticfield java/lang/Thread SUBCLASS_IMPLEMENTATION_PERMISSION Ljava/lang/RuntimePermission; java/lang/RuntimePermission
ciInstanceKlass java/lang/ThreadGroup 1 1 275 10 9 8 9 7 9 9 10 10 10 10 10 9 9 10 10 9 10 9 9 10 100 10 10 10 9 10 10 9 10 10 10 10 10 10 10 10 10 10 10 100 10 10 10 7 10 7 10 9 10 8 10 10 10 10 11 100 9 100 10 8 10 10 8 10 10 10 10 10 8 10 8 10 8 7 100 1 1 1 1 1 1 1 1 1 1 1 1 1 1 1 1 1 1 1 1 1 1 1 1 1 1 1 1 1 1 1 1 1 1 1 1 1 1 1 1 100 100 100 1 1 1 100 1 1 1 1 1 1 1 1 1 1 1 1 1 1 1 1 1 100 1 1 1 1 1 1 1 1 1 1 1 100 1 1 100 1 1 1 1 12 12 1 12 1 12 12 12 12 12 12 12 12 12 12 12 12 100 12 12 12 7 12 12 7 12 100 12 12 12 12 12 12 12 12 12 12 12 12 12 12 1 12 12 1 12 12 12 12 1 100 12 12 12 12 1 12 1 1 12 12 1 12 100 12 100 12 12 100 1 1 12 1 1 1 1 1 1 1 1 1 1 1 1 1 1 1 1 1 1 1 1 1 1 1 1 1 1 1 1 1 1 1 1 1 1 1 1 1 1 1 1 1 1
ciInstanceKlass java/util/Map 1 1 139 11 11 10 11 11 11 11 100 11 11 100 100 10 11 11 11 11 10 11 11 100 100 1 1 1 1 1 1 1 1 1 1 1 1 1 1 1 1 1 1 1 1 1 1 1 1 1 1 1 1 1 1 1 1 1 1 1 1 100 1 1 1 100 100 100 100 100 1 1 1 100 1 1 1 1 1 1 1 1 1 1 1 1 1 1 1 1 1 1 1 12 12 100 12 12 100 12 100 12 12 1 12 12 1 1 12 100 12 100 12 12 12 12 12 100 12 1 1 1 1 1 1 1 1 1 1 1 1 1 1 1 1 1 1 1 1 1 1
instanceKlass java/util/Hashtable
ciInstanceKlass java/util/Dictionary 1 1 31 10 100 7 1 1 1 1 1 1 1 1 1 1 1 1 1 1 1 1 1 1 1 1 1 1 1 1 12 1 1
instanceKlass javax/swing/UIDefaults
instanceKlass java/util/Properties
ciInstanceKlass java/util/Hashtable 1 1 431 100 9 9 9 10 10 100 100 10 8 10 10 10 10 10 8 10 9 7 7 4 10 9 4 10 11 10 10 10 100 10 9 10 9 10 10 3 9 9 3 10 10 10 11 11 11 11 7 11 11 10 10 10 9 9 9 100 100 10 10 8 10 10 8 10 8 10 7 10 10 100 10 10 7 10 100 10 10 7 11 11 100 10 10 10 11 100 10 100 11 11 10 10 10 10 10 100 10 10 8 10 10 100 11 10 10 10 7 100 100 100 1 1 1 1 1 1 1 1 1 1 1 1 1 1 1 1 1 1 1 5 0 1 1 1 1 1 1 1 1 1 1 3 1 3 1 3 1 1 1 1 1 100 1 1 1 1 1 1 1 1 1 1 1 1 1 1 1 100 1 1 100 1 1 1 1 1 1 1 1 1 1 1 1 100 1 1 1 100 1 1 100 100 100 1 1 1 1 1 1 1 1 1 1 1 1 100 100 100 1 1 1 1 1 100 1 1 1 100 1 1 1 1 1 1 1 1 100 1 1 1 1 1 1 1 1 1 1 100 1 100 1 1 100 1 1 1 1 1 1 1 1 1 1 1 1 1 1 1 1 12 12 12 12 12 1 1 1 12 12 12 12 7 12 1 12 12 1 1 7 12 12 12 12 12 12 12 1 12 7 12 12 12 12 12 12 12 12 12 12 7 12 7 12 12 1 12 12 12 12 12 12 12 1 1 12 1 12 1 1 7 12 1 12 12 1 12 12 1 1 12 1 12 12 1 100 12 100 12 1 100 12 100 12 12 100 12 12 12 100 12 1 12 1 12 100 12 1 100 12 12 12 1 1 1 1 1 1 1 1 1 1 1 1 1 1 1 1 1 1 1 1 1 1 1 1 1 1 1 1 1 1 1 1 1 1 1 1 1 1 1 1 1 1 1 1 1 1 1 1 1 1 1 1 1 1 1 1 1 1 1 1 1 1 1 1 1 1 1 1
instanceKlass java/security/Provider
instanceKlass com/mathworks/services/Prefs$PrefsProperties
ciInstanceKlass java/util/Properties 1 1 273 10 10 9 10 7 10 10 10 10 9 10 100 3 100 8 10 7 10 10 100 10 10 10 10 10 8 10 10 10 10 10 100 100 10 10 100 8 10 10 100 10 10 100 10 10 10 10 11 11 10 10 8 10 10 100 10 10 8 10 100 10 10 10 7 10 10 10 10 8 10 8 10 10 9 7 100 1 1 1 1 1 1 5 0 1 1 1 1 1 1 1 1 1 1 1 1 1 1 1 1 1 1 100 100 100 1 1 1 1 100 1 1 100 100 1 1 100 1 1 1 1 1 100 1 1 100 100 100 1 100 1 1 1 1 1 1 1 1 1 1 1 1 1 1 100 1 1 1 1 1 1 1 1 1 1 1 1 12 12 12 12 1 12 12 12 12 12 12 1 1 1 12 1 12 12 1 12 12 12 12 12 1 12 12 12 12 12 1 1 12 12 1 1 12 12 1 12 1 12 7 12 12 12 12 1 12 100 12 1 12 12 1 12 1 12 12 1 12 12 12 1 100 12 1 100 12 1 1 1 1 1 1 1 1 1 1 1 1 1 1 1 1 1 1 1 1 1 1 1 1 1 1 1 1 1 1 1 1 1 1 1 1 1 1 1 1 1 1 1 1 1 1
staticfield java/util/Properties hexDigit [C 16
instanceKlass java/lang/reflect/Executable
instanceKlass java/lang/reflect/Field
ciInstanceKlass java/lang/reflect/AccessibleObject 1 1 147 10 9 10 10 7 10 7 100 8 10 9 10 100 8 10 11 10 10 10 9 10 10 100 10 10 7 8 10 7 10 10 7 9 7 7 100 1 1 1 1 1 1 1 1 1 1 1 1 1 100 1 1 1 1 1 1 1 1 1 1 1 1 1 1 1 1 1 1 1 1 1 1 1 1 1 100 100 100 1 1 1 1 1 1 1 7 12 12 100 12 12 1 12 1 1 1 12 12 12 1 1 12 12 12 12 12 12 7 12 12 1 12 7 12 1 1 1 1 1 7 12 1 12 1 1 1 1 1 1 1 1 1 1 1 1 1 1 1 1 1 1 1 1 1 1 1
staticfield java/lang/reflect/AccessibleObject ACCESS_PERMISSION Ljava/security/Permission; java/lang/reflect/ReflectPermission
staticfield java/lang/reflect/AccessibleObject reflectionFactory Lsun/reflect/ReflectionFactory; sun/reflect/ReflectionFactory
ciInstanceKlass java/lang/reflect/Field 1 1 367 9 10 10 10 9 10 10 10 10 9 9 9 9 9 9 9 100 8 10 7 10 9 9 10 7 10 10 10 10 10 10 10 7 10 8 10 10 8 10 10 8 10 11 9 10 10 10 10 11 11 11 11 11 11 11 11 11 11 11 11 11 11 11 11 11 11 10 10 9 10 10 10 10 11 10 7 10 10 9 10 11 10 10 9 10 7 100 1 1 1 1 1 1 1 1 1 1 1 1 1 1 1 1 1 1 1 1 1 1 1 1 1 1 1 1 1 1 1 1 1 1 1 1 1 1 1 1 1 1 1 1 1 1 1 1 1 1 1 100 1 1 100 100 1 100 1 1 1 100 1 1 1 1 1 1 1 1 1 1 1 1 1 1 1 1 1 1 1 1 1 1 1 1 1 1 1 1 1 1 1 1 1 1 1 1 1 100 1 1 1 1 1 1 1 1 1 1 1 1 1 1 1 1 1 1 1 1 12 12 7 12 7 12 12 12 12 7 12 12 12 12 12 12 12 12 12 1 1 12 1 12 12 12 12 1 12 12 12 12 12 7 100 12 1 1 12 12 1 12 12 1 100 12 7 12 12 12 12 7 12 12 12 12 12 12 12 12 12 12 12 12 12 12 12 12 12 12 12 12 12 7 12 12 7 12 12 7 12 1 100 12 7 12 12 7 12 7 12 12 12 100 12 100 12 1 1 1 1 1 1 1 1 1 1 1 1 1 1 1 1 1 1 1 1 1 1 1 1 1 1 1 1 1 1 1 1 1 1 1 1 1 1 1 1 1 1 1 1 1 1 1 1 1 1 1 1 100 1 1 1 1 1 1 1 1 1
ciInstanceKlass java/lang/reflect/Parameter 0 0 215 10 9 9 9 9 9 9 100 10 10 10 100 10 10 11 10 10 10 10 10 8 8 10 10 10 8 10 8 10 10 10 10 10 10 10 10 10 10 11 10 100 10 10 10 10 10 9 100 10 11 11 100 100 1 1 1 1 1 1 1 1 1 1 1 1 1 1 1 1 1 1 1 1 1 1 1 100 1 1 1 1 1 1 100 100 100 1 1 1 1 1 1 1 1 1 100 1 1 1 1 1 1 1 1 1 1 1 1 1 1 1 1 1 1 100 1 1 1 12 12 12 12 12 12 12 1 12 12 100 12 1 12 100 12 12 100 12 12 12 12 1 1 100 12 12 12 1 1 12 12 12 12 12 12 12 100 12 12 100 12 100 12 1 100 12 12 12 12 12 12 1 12 12 1 1 1 1 1 1 1 1 1 1 1 1 1 1 1 1 1 1 1 1 1 1 1 1 1 1 1 1 1 1 1 1 1 1 1 1 1 1 1 1 1
instanceKlass java/lang/reflect/Constructor
instanceKlass java/lang/reflect/Method
ciInstanceKlass java/lang/reflect/Executable 1 1 385 10 10 10 11 10 10 10 8 10 10 10 7 8 7 10 10 10 10 8 10 100 8 10 8 10 10 8 10 10 11 10 8 8 10 10 7 10 100 10 10 10 10 10 10 7 10 10 10 10 10 100 10 100 8 10 10 100 8 10 10 10 10 10 8 8 3 8 9 10 100 8 9 10 10 10 10 10 10 100 10 10 10 10 11 10 7 10 10 9 10 10 10 9 10 10 9 10 9 10 9 7 7 100 100 1 1 1 1 1 1 1 1 1 1 1 1 1 1 1 1 1 1 1 1 1 1 1 1 1 1 1 1 1 1 1 1 1 100 100 100 100 1 1 1 1 1 100 100 100 100 1 1 1 1 1 1 1 1 1 1 1 1 1 1 1 1 1 1 100 1 1 1 1 1 1 100 1 1 1 1 1 1 1 1 1 1 1 1 1 1 1 1 1 1 1 1 1 1 1 1 1 1 1 1 1 1 1 1 1 1 1 12 7 12 12 7 12 7 12 12 12 1 12 12 12 1 1 1 12 12 12 1 12 1 1 12 1 12 100 1 12 12 12 1 1 100 12 12 1 12 1 12 12 7 12 12 12 1 12 12 12 12 100 12 12 1 1 12 12 1 1 12 12 12 12 1 1 1 12 12 1 1 12 12 12 12 12 12 12 1 12 12 7 12 12 7 12 12 1 100 12 12 12 12 12 12 100 12 100 12 12 12 12 12 12 12 1 1 1 1 1 1 1 1 1 1 1 1 1 1 1 1 1 1 1 1 1 1 1 1 1 1 1 1 1 1 1 1 1 1 1 1 1 1 1 1 1 1 1 1 1 1 1 1 1 1 1 1 100 1 1 1 1 1 1 1 1 1 1 1 1 1 1 1
ciInstanceKlass java/lang/reflect/Method 1 1 353 9 10 10 9 10 10 10 10 9 9 9 9 9 9 9 9 9 9 9 100 8 10 7 10 9 10 10 7 7 10 10 10 7 10 10 10 10 10 10 10 10 10 10 10 10 10 10 10 10 10 11 9 10 10 10 10 11 10 7 10 10 10 10 9 10 10 10 10 10 11 10 100 100 7 10 8 10 10 10 10 10 10 10 8 7 1 1 1 1 1 1 1 1 1 1 1 1 1 1 1 1 1 1 1 1 1 1 1 1 1 1 1 1 1 1 1 1 1 1 1 1 1 1 1 1 1 1 1 1 1 1 1 1 1 1 1 1 1 1 1 1 1 1 1 1 1 1 1 1 1 1 1 100 1 1 1 1 1 1 1 1 100 1 100 100 1 1 1 1 1 1 1 1 1 1 1 1 1 100 100 1 1 1 1 1 1 1 1 1 1 1 1 1 1 12 7 12 7 12 12 12 12 7 12 12 12 12 12 12 12 12 12 12 12 12 12 1 1 12 1 12 12 12 12 1 1 12 12 7 12 12 7 12 12 12 7 12 12 7 7 12 12 12 12 12 12 12 12 12 7 12 7 12 12 12 12 7 12 12 1 12 12 12 12 12 7 12 12 100 12 100 12 100 12 100 12 100 12 1 1 1 1 12 12 12 12 12 12 1 1 1 1 1 1 1 1 1 1 1 1 1 1 1 1 1 1 1 1 1 1 1 1 1 1 1 1 1 1 1 1 1 1 1 1 1 1 1 1 1 1 1 1 1 1 1 1 1 1 1 1 1 1 1 1 1 1 1 1 1 1 1 1
ciInstanceKlass java/lang/reflect/Constructor 1 1 335 10 10 9 10 10 10 9 10 9 9 9 9 9 9 9 9 100 8 10 7 10 9 10 10 10 10 100 100 10 7 10 10 10 10 10 10 10 10 10 10 10 9 10 10 10 10 100 8 10 11 10 10 10 9 10 10 10 10 10 10 10 10 10 100 8 10 10 10 10 10 10 11 9 10 7 1 1 1 1 1 1 1 1 1 1 1 1 1 1 1 1 1 1 1 1 1 1 1 1 1 1 1 1 1 1 1 1 1 1 1 1 1 1 1 1 1 1 1 1 1 1 1 1 1 1 1 1 1 1 1 1 1 1 1 1 1 1 1 1 1 1 1 1 1 1 100 1 100 100 100 1 1 1 1 1 1 1 1 1 1 1 1 1 1 1 1 1 1 1 1 1 1 1 100 1 1 1 1 1 1 100 12 100 12 12 12 12 100 12 12 12 12 12 12 12 12 12 12 12 1 1 12 1 12 12 12 7 12 12 12 1 1 7 12 12 7 12 12 100 12 12 12 12 100 12 12 12 12 7 12 12 12 12 1 1 12 7 12 12 12 12 12 7 12 12 12 12 12 12 12 12 12 1 1 12 12 12 12 100 12 100 12 100 12 100 12 1 1 1 1 1 1 1 1 1 1 1 1 1 1 1 1 1 1 1 1 1 1 1 1 1 1 1 1 1 1 1 1 1 1 1 1 1 1 1 1 1 1 1 1 1 1 1 1 1 1 1 1 1 1 1 1 1 1 100 1 1 1 1 1 1 1 1 1
instanceKlass sun/reflect/FieldAccessorImpl
instanceKlass sun/reflect/ConstructorAccessorImpl
instanceKlass sun/reflect/MethodAccessorImpl
ciInstanceKlass sun/reflect/MagicAccessorImpl 1 1 13 10 100 7 1 1 1 1 1 1 12 1 1
instanceKlass sun/reflect/GeneratedMethodAccessor10
instanceKlass sun/reflect/GeneratedMethodAccessor9
instanceKlass sun/reflect/GeneratedMethodAccessor8
instanceKlass sun/reflect/GeneratedMethodAccessor7
instanceKlass sun/reflect/GeneratedMethodAccessor6
instanceKlass sun/reflect/GeneratedMethodAccessor5
instanceKlass sun/reflect/GeneratedMethodAccessor4
instanceKlass sun/reflect/GeneratedMethodAccessor3
instanceKlass sun/reflect/GeneratedMethodAccessor2
instanceKlass sun/reflect/GeneratedMethodAccessor1
instanceKlass sun/reflect/DelegatingMethodAccessorImpl
instanceKlass sun/reflect/NativeMethodAccessorImpl
ciInstanceKlass sun/reflect/MethodAccessorImpl 1 1 22 10 100 7 100 1 1 1 1 1 1 1 100 100 1 1 12 1 1 1 1 1
instanceKlass sun/reflect/GeneratedConstructorAccessor4
instanceKlass sun/reflect/GeneratedConstructorAccessor3
instanceKlass sun/reflect/GeneratedConstructorAccessor2
instanceKlass sun/reflect/BootstrapConstructorAccessorImpl
instanceKlass sun/reflect/GeneratedConstructorAccessor1
instanceKlass sun/reflect/DelegatingConstructorAccessorImpl
instanceKlass sun/reflect/NativeConstructorAccessorImpl
ciInstanceKlass sun/reflect/ConstructorAccessorImpl 1 1 24 10 100 7 100 1 1 1 1 1 1 1 100 100 100 1 1 12 1 1 1 1 1 1
ciInstanceKlass sun/reflect/DelegatingClassLoader 1 1 13 10 100 7 1 1 1 1 1 1 12 1 1
ciInstanceKlass sun/reflect/ConstantPool 1 1 106 10 9 10 10 10 10 10 10 10 10 10 10 10 10 10 10 7 7 8 10 100 1 1 1 1 1 1 1 1 1 1 1 1 1 1 1 1 1 1 1 1 1 1 1 1 1 1 1 1 1 1 1 1 1 1 1 1 1 1 1 1 1 1 1 1 1 1 1 1 1 1 1 1 1 1 1 1 1 1 1 1 12 12 12 12 12 12 12 12 12 12 12 12 12 12 12 12 1 1 7 12 1 1 1 1
instanceKlass sun/reflect/UnsafeFieldAccessorImpl
ciInstanceKlass sun/reflect/FieldAccessorImpl 1 1 56 10 100 7 100 1 1 1 1 1 1 1 100 1 1 1 1 1 1 1 1 1 1 1 1 1 1 1 1 1 1 100 1 1 1 1 1 1 1 1 1 1 1 1 1 1 1 1 1 1 12 1 1 1 1 1
instanceKlass sun/reflect/UnsafeObjectFieldAccessorImpl
instanceKlass sun/reflect/UnsafeStaticFieldAccessorImpl
ciInstanceKlass sun/reflect/UnsafeFieldAccessorImpl 1 1 233 10 9 10 10 9 10 9 10 10 9 10 10 10 10 100 10 10 10 8 10 10 100 8 10 8 10 8 10 100 10 10 8 10 8 10 8 10 8 10 8 10 8 10 8 10 8 10 8 10 10 8 8 8 8 8 8 10 8 8 8 10 10 7 7 1 1 1 1 1 1 1 1 1 1 1 1 1 100 100 1 1 1 1 1 1 1 1 1 100 100 1 1 1 1 1 1 1 1 1 1 1 1 1 1 1 1 1 1 1 1 1 1 1 1 12 12 7 12 7 12 12 7 12 12 12 12 12 12 7 12 7 12 12 1 12 12 1 12 1 1 12 1 12 1 12 1 12 1 12 1 100 12 1 100 12 1 100 12 1 100 12 1 100 12 1 100 12 1 100 12 1 100 12 12 1 1 1 1 1 1 100 12 1 1 1 12 12 1 1 1 1 1 1 1 1 1 1 1 1 1 1 1 1 1 1 1 1 1 1 1 1 1 1 1 1 1 1 1 1 1 1 1 1 1 1 1 1 1 1 1 1 1
staticfield sun/reflect/UnsafeFieldAccessorImpl unsafe Lsun/misc/Unsafe; sun/misc/Unsafe
instanceKlass sun/reflect/UnsafeQualifiedStaticFieldAccessorImpl
instanceKlass sun/reflect/UnsafeStaticObjectFieldAccessorImpl
ciInstanceKlass sun/reflect/UnsafeStaticFieldAccessorImpl 1 1 38 10 9 10 9 7 7 8 10 7 1 1 1 1 1 1 1 1 1 1 12 12 7 12 12 1 1 7 12 1 1 1 1 1 1 1 1 1
ciInstanceKlass sun/reflect/CallerSensitive 0 0 17 100 100 100 1 1 1 1 1 1 1 1 1 1 1 1 1
instanceKlass java/lang/invoke/DelegatingMethodHandle
instanceKlass java/lang/invoke/BoundMethodHandle
instanceKlass java/lang/invoke/DirectMethodHandle
ciInstanceKlass java/lang/invoke/MethodHandle 1 1 444 9 10 10 10 9 10 10 10 10 10 10 11 10 10 10 9 10 100 100 10 8 10 10 8 10 10 10 10 10 10 10 10 10 7 10 10 10 8 10 10 10 10 10 8 10 8 10 8 10 9 100 10 9 9 8 10 10 10 10 10 10 10 10 8 10 10 10 10 10 10 9 8 10 10 8 10 10 10 10 10 10 8 10 10 100 9 10 7 10 10 9 10 10 8 9 9 9 10 10 10 10 7 10 10 8 10 10 100 10 100 1 1 1 1 1 1 1 1 1 1 1 1 1 1 1 1 1 1 1 1 1 1 100 1 1 1 1 1 1 1 1 1 1 1 1 1 1 1 100 1 1 1 1 1 1 1 100 100 1 1 1 1 1 100 100 1 1 1 1 1 1 1 1 1 1 1 1 1 1 1 1 1 1 1 1 100 1 1 1 1 1 1 1 1 1 1 1 1 7 1 1 1 1 1 1 1 1 1 1 1 1 1 1 1 1 1 100 1 1 12 12 12 7 12 12 12 7 12 12 100 12 12 12 100 12 12 12 12 12 12 1 1 1 12 12 1 12 12 7 12 12 12 12 12 7 12 7 12 1 12 12 12 1 7 12 12 12 12 12 1 12 1 12 1 100 12 12 1 100 12 100 1 12 12 12 12 12 12 12 12 1 12 12 12 12 12 12 12 1 12 12 1 12 12 7 12 12 12 1 12 12 1 12 1 100 12 12 12 12 12 1 12 12 12 7 12 12 12 12 1 12 12 12 12 1 12 1 1 1 1 1 1 1 1 1 1 1 1 1 1 1 1 1 1 1 1 1 1 1 1 1 1 1 1 1 1 1 1 1 1 1 1 1 1 1 1 1 1 1 1 1 1 1 1 1 1 1 1 1 1 1 1 1 1 1 1 1 1 1 1 1 1 1 1 1 1 1 1 1 1 1 1 1 1 1 1 1 1 1 1 1 1 1 1 1 1 1 1 1 1 1 1 1 1 1 1 1 1 1 1 1 1 1
staticfield java/lang/invoke/MethodHandle FORM_OFFSET J 20
staticfield java/lang/invoke/MethodHandle $assertionsDisabled Z 1
instanceKlass java/lang/invoke/DirectMethodHandle$Special
instanceKlass java/lang/invoke/DirectMethodHandle$Accessor
instanceKlass java/lang/invoke/DirectMethodHandle$Interface
ciInstanceKlass java/lang/invoke/DirectMethodHandle 1 1 712 100 7 7 10 10 10 100 10 10 10 10 10 7 7 10 10 10 10 10 10 10 9 100 10 9 10 10 10 10 10 10 7 10 10 10 10 7 10 100 10 7 10 10 10 100 10 10 7 10 10 10 10 10 10 10 10 8 10 10 10 10 10 9 100 10 10 10 7 10 8 10 10 10 10 10 10 10 10 10 10 10 10 10 10 10 10 10 10 10 8 8 8 8 8 8 8 8 8 8 8 10 10 7 9 7 10 100 10 10 10 10 7 9 10 9 9 9 10 7 10 9 10 10 8 10 10 10 10 9 9 10 10 7 7 7 9 10 10 10 10 9 10 100 10 100 10 10 9 9 10 9 10 10 10 10 10 9 10 10 10 10 9 9 10 10 9 9 9 9 10 9 9 10 10 9 10 9 10 10 7 10 10 10 10 10 8 8 8 9 10 7 10 10 9 9 9 9 9 9 8 8 8 8 10 10 9 9 100 1 7 1 1 1 1 1 1 100 1 1 1 1 7 1 1 1 1 1 1 1 1 1 1 1 1 1 1 1 1 1 1 1 1 1 1 1 1 100 100 100 100 1 1 1 1 1 1 1 1 1 1 100 1 1 1 1 1 1 1 1 1 1 1 1 1 1 100 100 100 1 1 1 1 1 1 1 1 1 1 1 1 100 100 1 1 1 1 7 1 1 1 1 1 1 1 1 1 1 1 1 1 1 1 1 1 1 100 100 1 1 1 1 1 7 1 1 1 1 12 12 12 1 12 12 12 12 12 1 1 12 12 12 12 12 12 12 12 1 12 12 12 12 12 12 12 1 7 12 12 12 12 1 12 1 12 1 12 12 12 1 12 12 1 12 12 12 12 100 12 100 12 12 12 12 12 12 100 12 1 12 7 12 12 1 1 12 12 12 12 12 12 12 12 12 12 12 12 7 12 12 12 12 12 1 1 1 1 1 1 1 1 1 1 1 12 12 1 12 1 12 1 7 12 12 12 12 1 12 12 12 12 12 12 1 12 12 100 12 12 1 12 12 12 12 12 12 7 12 12 1 1 1 12 12 12 12 12 12 12 1 12 1 12 12 12 12 12 12 12 12 12 12 12 12 12 7 12 12 7 12 12 12 12 12 12 12 12 12 12 12 12 12 12 12 12 12 12 12 1 12 12 7 12 12 12 1 1 1 7 12 1 12 12 12 12 12 12 12 12 1 1 1 1 12 12 12 12 1 1 1 1 1 1 1 1 1 1 1 1 1 1 1 1 1 1 1 1 1 1 1 1 1 1 1 1 1 1 1 1 1 1 1 1 1 1 1 1 1 1 1 1 1 1 1 1 1 1 1 1 1 1 1 1 1 1 1 1 1 1 1 1 1 1 1 1 1 1 1 1 1 1 1 1 1 1 1 1 1 1 1 1 1 1 1 1 1 1 1 1 1 1 1 1 1 1 100 1 1 1 1 1 1 1 1 1 1 1 1 1 1 1 1 1 1 1 1 1 1 1 1 1 1 1 1 1 1 1 1 1 1 1 1 1 1 1 1 1 1 1 1 1 1 1 1 1 1 1 1 1 1 1 1 1 1 1 1 1 1 1 1 1 1 1 1 1 1 1 1 1 1 1 1
staticfield java/lang/invoke/DirectMethodHandle IMPL_NAMES Ljava/lang/invoke/MemberName$Factory; java/lang/invoke/MemberName$Factory
staticfield java/lang/invoke/DirectMethodHandle ACCESSOR_FORMS [Ljava/lang/invoke/LambdaForm; 132 [Ljava/lang/invoke/LambdaForm;
staticfield java/lang/invoke/DirectMethodHandle $assertionsDisabled Z 1
ciInstanceKlass java/lang/invoke/MemberName 1 1 654 7 7 100 10 10 10 9 9 10 9 10 10 10 10 10 10 10 9 10 100 7 10 8 10 10 10 10 9 8 10 7 7 10 10 7 7 7 10 9 100 8 10 10 10 10 10 10 10 10 10 8 8 8 10 10 9 3 10 10 10 10 10 10 10 10 10 7 8 10 10 8 9 8 9 10 8 10 10 10 10 10 100 10 10 8 10 10 8 10 10 100 10 10 8 8 10 10 10 10 10 10 10 10 10 3 10 3 10 3 3 3 3 3 3 10 100 10 3 10 3 10 10 10 10 10 10 10 10 10 10 10 10 100 10 10 10 100 10 10 10 10 100 10 10 8 10 10 10 10 10 10 10 10 10 10 10 100 10 100 8 10 10 10 10 10 10 10 8 8 8 8 10 10 10 8 8 10 8 10 10 10 8 8 10 10 8 8 100 10 8 8 8 8 10 7 7 7 10 100 10 7 10 9 10 100 100 7 1 1 1 1 1 1 1 1 1 1 1 1 1 1 1 3 1 3 1 3 1 3 1 3 1 3 1 1 1 1 1 1 1 1 3 1 1 1 1 3 1 1 1 1 1 1 1 1 1 1 1 1 1 1 1 100 100 1 100 1 1 1 1 1 1 1 1 1 1 1 1 1 1 1 1 1 1 1 1 1 1 1 1 1 1 1 1 100 1 1 1 1 1 1 1 1 1 1 1 1 1 1 1 1 1 1 1 1 1 1 1 1 1 1 1 1 1 1 1 1 1 100 100 1 1 1 1 1 100 1 1 1 100 1 1 1 1 1 1 1 1 1 100 1 1 1 1 1 1 1 1 100 1 1 1 1 1 1 1 1 1 100 1 1 1 1 1 100 1 1 1 1 1 1 1 1 1 1 1 1 1 1 7 1 1 12 12 12 12 12 12 12 12 12 12 12 12 12 12 100 12 12 1 1 12 1 12 12 12 12 12 1 100 12 1 1 12 1 1 1 12 12 1 1 12 12 12 12 12 12 12 12 12 1 1 1 100 12 12 12 12 12 12 12 12 12 12 12 1 12 12 100 100 12 1 12 12 12 12 12 1 12 12 1 12 12 1 12 12 1 12 12 1 1 12 12 12 12 12 12 12 12 12 12 12 100 1 1 7 12 12 12 12 12 7 12 12 12 12 12 12 1 12 1 12 12 1 12 100 12 100 12 12 12 12 12 12 12 1 12 1 1 7 12 12 7 12 12 12 1 1 1 1 12 12 12 1 1 12 1 12 12 1 1 12 1 1 1 1 1 1 1 12 1 1 1 1 1 7 12 12 12 1 1 1 1 1 1 1 1 1 1 1 1 1 1 1 1 1 1 1 1 1 1 1 1 1 1 1 1 1 1 1 1 1 1 1 1 1 1 1 1 1 1 1 1 1 1 1 1 1 1 1 1 1 1 1 1 1 1 1 1 1 1 1 1 1 1 1 1 1 1 1 1 1 1 1 1 1 1 1 1 1 1 1 1
staticfield java/lang/invoke/MemberName $assertionsDisabled Z 1
ciInstanceKlass java/lang/invoke/MethodHandleNatives 1 1 442 100 10 9 10 100 10 10 10 10 8 8 8 8 8 8 8 8 8 8 7 10 7 10 10 100 10 10 8 10 8 10 8 10 9 8 10 100 10 100 100 8 7 7 10 10 7 9 10 10 10 7 10 10 10 10 100 10 9 8 10 8 10 8 8 8 100 8 10 10 10 10 10 100 10 10 8 8 10 10 10 8 10 8 8 9 10 10 10 100 100 10 10 10 100 100 10 10 100 10 10 100 100 10 10 10 10 100 10 10 10 10 10 10 10 8 8 100 10 100 10 10 10 10 7 10 10 10 9 10 10 10 1 1 1 1 1 1 1 1 1 1 1 1 1 1 1 1 100 1 1 1 1 1 1 1 1 1 1 1 1 1 1 1 1 1 1 1 1 1 1 1 1 1 1 1 1 1 1 1 1 1 1 1 100 100 100 1 1 100 100 100 100 1 1 100 1 1 100 1 1 1 1 1 1 1 1 1 1 1 1 1 100 100 100 100 1 1 1 100 100 1 1 1 1 1 1 1 1 1 12 12 12 1 12 12 12 1 1 1 1 1 1 1 1 1 1 1 12 1 12 100 12 1 12 1 12 1 12 1 12 100 12 1 100 12 1 12 1 1 1 1 1 12 1 7 12 12 12 7 12 1 12 7 12 12 12 1 100 12 12 1 12 1 12 1 1 1 1 1 12 12 12 12 12 1 12 12 1 1 12 12 1 100 12 1 1 7 12 12 12 12 1 1 12 1 1 1 1 1 100 12 12 1 12 7 12 12 12 12 12 1 1 1 12 1 12 12 12 12 1 12 12 12 12 7 12 12 12 1 1 1 1 1 1 1 1 1 1 1 1 1 1 1 1 1 1 1 1 1 1 1 1 1 1 1 1 1 1 1 1 1 1 1 1 1 1 1 1 1 1 1 1 1 1 1 1 1 1 1 1 1 1 1 100 1 1 1 1 1 1 1 1 1 1 1 1 1 1 1 1 1 1 1 1 1 1 1 1 1 1 1
staticfield java/lang/invoke/MethodHandleNatives COUNT_GWT Z 1
staticfield java/lang/invoke/MethodHandleNatives $assertionsDisabled Z 1
ciInstanceKlass java/lang/invoke/LambdaForm 1 1 986 7 100 9 10 10 9 9 10 100 10 9 10 9 10 7 9 10 9 9 9 10 7 10 10 10 10 10 10 10 9 10 8 10 10 10 10 7 10 10 8 10 10 10 100 8 10 10 10 10 10 7 10 7 10 10 9 9 10 10 100 10 10 10 10 10 10 10 10 10 10 8 10 10 8 8 9 9 9 10 10 10 9 10 10 10 10 10 10 10 10 8 8 8 8 8 8 8 8 10 9 10 10 10 10 10 10 10 7 10 10 9 10 10 10 10 10 10 8 10 100 100 10 10 10 10 11 11 11 7 10 10 10 10 7 10 8 10 10 8 10 10 10 7 10 8 10 9 10 10 8 8 10 10 8 8 8 10 10 9 10 8 8 9 10 10 8 8 8 100 8 100 8 100 8 10 8 10 9 10 10 9 10 10 10 10 10 10 10 10 10 10 8 100 10 10 9 10 8 8 100 8 8 9 8 8 8 10 8 8 8 10 10 8 8 8 10 8 10 8 8 8 8 8 10 10 10 10 10 10 10 10 10 10 10 10 10 10 10 10 10 10 10 9 8 10 11 11 9 9 9 9 9 10 10 8 10 8 9 7 10 100 10 7 10 9 10 10 10 10 9 10 10 9 10 9 10 9 7 9 9 10 100 10 10 10 10 9 100 1 100 1 100 1 1 1 7 1 1 1 1 1 1 1 1 1 1 1 1 1 1 1 1 1 1 1 1 1 3 1 3 1 3 1 1 1 3 1 1 1 7 1 1 1 1 1 1 1 1 1 1 1 1 1 1 1 1 1 1 1 1 100 100 100 1 1 1 1 1 1 100 1 1 1 1 1 1 1 100 100 100 100 1 1 1 1 1 1 1 1 1 1 1 1 1 1 1 1 1 1 1 1 1 1 1 1 1 1 1 1 1 1 1 100 1 1 1 1 100 1 100 100 1 1 1 1 1 1 1 1 1 100 1 1 1 1 1 1 1 100 1 1 1 1 1 1 1 1 1 1 1 1 100 1 1 1 1 1 1 1 1 1 1 1 1 1 1 1 1 1 100 1 1 1 1 100 1 1 1 100 1 1 1 1 1 1 1 1 1 1 1 1 1 1 1 1 1 1 1 1 1 1 1 100 100 100 1 1 1 1 1 1 1 1 1 1 1 1 1 1 1 1 1 1 1 1 1 1 1 1 1 1 100 1 1 12 12 12 12 12 12 1 12 12 12 7 12 12 12 12 12 12 12 1 12 12 100 12 100 12 12 12 12 12 12 1 12 12 12 7 12 1 12 1 12 12 12 1 1 12 12 12 12 12 1 12 1 12 12 12 12 12 12 1 12 12 12 12 12 12 100 12 12 1 12 12 1 1 12 12 12 12 7 12 12 12 7 12 12 12 12 12 12 12 1 1 1 1 1 1 1 1 12 12 12 12 12 12 12 12 12 1 12 12 12 12 12 12 12 7 12 12 1 1 7 12 12 12 7 12 7 12 12 1 12 12 12 12 1 12 1 12 12 1 12 12 1 12 1 12 12 12 12 1 1 12 12 1 1 1 12 12 100 12 12 1 1 12 12 12 1 1 1 1 1 1 1 1 1 12 1 12 7 12 12 12 12 12 12 12 12 12 12 12 12 1 1 12 12 12 12 1 1 1 1 1 12 1 1 1 100 12 1 1 1 12 12 1 1 1 12 1 12 1 1 1 1 1 12 12 12 7 12 12 12 12 12 12 12 12 12 12 12 12 12 12 12 12 1 12 12 12 12 12 12 12 12 12 12 1 12 1 12 1 12 1 12 1 12 12 12 12 12 12 12 7 12 12 12 12 12 12 12 12 1 12 12 12 1 1 1 1 1 1 1 1 1 1 1 1 1 1 1 1 1 1 1 1 1 1 1 1 1 1 1 1 1 1 1 1 1 1 1 1 1 1 1 1 1 1 1 1 1 1 1 1 1 1 1 1 1 1 1 1 1 1 1 1 1 1 1 1 1 1 1 1 1 1 1 1 1 1 1 1 1 1 1 1 1 1 1 1 1 1 1 1 1 1 1 1 1 1 1 1 1 1 1 1 1 1 1 1 1 1 1 1 1 1 1 1 1 1 1 1 1 1 1 1 1 1 1 1 1 1 1 1 1 1 1 1 1 1 1 1 1 1 1 1 1 1 1 1 1 1 1 1 1 1 1 1 1 1 1 1 1 1 1 1 1 1 1 1 1 1 1 1 1 1 1 1 1 1 1 1 1 1
staticfield java/lang/invoke/LambdaForm COMPILE_THRESHOLD I 0
staticfield java/lang/invoke/LambdaForm INTERNED_ARGUMENTS [[Ljava/lang/invoke/LambdaForm$Name; 5 [[Ljava/lang/invoke/LambdaForm$Name;
staticfield java/lang/invoke/LambdaForm IMPL_NAMES Ljava/lang/invoke/MemberName$Factory; java/lang/invoke/MemberName$Factory
staticfield java/lang/invoke/LambdaForm LF_identityForm [Ljava/lang/invoke/LambdaForm; 6 [Ljava/lang/invoke/LambdaForm;
staticfield java/lang/invoke/LambdaForm LF_zeroForm [Ljava/lang/invoke/LambdaForm; 6 [Ljava/lang/invoke/LambdaForm;
staticfield java/lang/invoke/LambdaForm NF_identity [Ljava/lang/invoke/LambdaForm$NamedFunction; 6 [Ljava/lang/invoke/LambdaForm$NamedFunction;
staticfield java/lang/invoke/LambdaForm NF_zero [Ljava/lang/invoke/LambdaForm$NamedFunction; 6 [Ljava/lang/invoke/LambdaForm$NamedFunction;
staticfield java/lang/invoke/LambdaForm DEBUG_NAME_COUNTERS Ljava/util/HashMap; null
staticfield java/lang/invoke/LambdaForm TRACE_INTERPRETER Z 0
staticfield java/lang/invoke/LambdaForm $assertionsDisabled Z 1
ciInstanceKlass java/lang/invoke/MethodType 1 1 610 7 10 10 10 9 10 7 9 9 10 9 8 10 10 9 9 10 7 10 8 10 10 10 100 8 10 100 10 10 10 10 11 9 11 7 10 9 10 10 10 10 10 9 7 10 7 10 10 10 10 10 10 10 10 10 10 8 8 10 9 100 10 10 10 10 10 10 10 10 10 8 10 10 10 10 10 11 10 10 10 10 10 7 10 10 10 10 9 7 10 10 10 10 10 10 10 10 8 8 10 8 10 10 9 10 10 10 10 10 10 10 10 10 10 10 10 9 7 10 10 10 10 10 8 10 11 9 10 10 10 10 10 10 10 10 10 9 9 10 9 10 7 10 7 9 8 10 10 8 100 100 10 100 1 1 1 1 1 5 0 1 1 1 1 1 1 1 1 1 1 1 1 1 1 1 1 1 1 1 3 1 3 1 3 1 1 1 1 1 1 1 1 1 1 1 1 1 1 1 1 1 100 100 1 1 1 1 1 1 1 1 1 1 1 1 1 1 1 1 1 1 1 1 1 1 1 1 1 1 1 1 1 1 1 1 1 1 1 1 1 1 1 1 1 1 1 1 1 1 1 1 1 1 1 1 1 1 1 1 1 1 1 1 1 1 1 1 1 1 1 1 1 1 1 1 1 1 1 1 1 1 1 1 1 1 1 1 1 1 1 1 1 1 1 1 1 1 1 1 1 1 100 1 1 1 1 100 1 1 1 1 1 1 1 100 1 1 100 1 1 1 1 1 1 100 100 1 100 1 1 1 1 1 100 1 1 100 1 1 1 1 1 100 1 1 100 1 1 1 12 12 12 12 7 12 12 12 7 12 7 12 1 7 12 12 7 7 12 1 1 12 12 12 1 1 12 1 12 12 12 7 12 12 12 1 7 12 12 12 12 12 12 12 12 1 12 1 12 12 100 12 12 12 12 12 12 12 12 1 1 12 12 1 12 12 12 12 100 12 12 12 1 12 12 7 12 12 12 12 12 12 12 12 12 1 12 12 12 12 1 12 7 12 12 7 12 12 12 1 1 12 1 100 12 12 12 12 12 12 12 12 12 100 12 12 12 12 12 12 1 12 12 12 7 12 12 1 7 12 12 12 12 12 100 12 12 12 12 100 12 12 100 12 12 7 12 12 12 1 1 12 12 12 1 1 12 1 1 1 1 1 1 1 1 1 1 1 1 1 1 1 1 1 1 1 1 1 1 1 1 1 1 1 1 1 1 1 1 1 1 1 1 1 1 1 1 1 1 1 1 1 1 1 1 1 1 1 1 1 1 1 1 1 1 1 1 1 1 1 1 1 1 1 1 1 1 1 1 1 1 1 1 1 1 1 1 1 1 1 1 1 1 1 1 1 1 1 1 1 1 1 1 1 1 1 1 1 1 1
staticfield java/lang/invoke/MethodType internTable Ljava/lang/invoke/MethodType$ConcurrentWeakInternSet; java/lang/invoke/MethodType$ConcurrentWeakInternSet
staticfield java/lang/invoke/MethodType NO_PTYPES [Ljava/lang/Class; 0 [Ljava/lang/Class;
staticfield java/lang/invoke/MethodType objectOnlyTypes [Ljava/lang/invoke/MethodType; 20 [Ljava/lang/invoke/MethodType;
staticfield java/lang/invoke/MethodType serialPersistentFields [Ljava/io/ObjectStreamField; 0 [Ljava/io/ObjectStreamField;
staticfield java/lang/invoke/MethodType rtypeOffset J 12
staticfield java/lang/invoke/MethodType ptypesOffset J 16
staticfield java/lang/invoke/MethodType $assertionsDisabled Z 1
ciInstanceKlass java/lang/BootstrapMethodError 0 0 39 10 10 10 10 10 100 100 1 1 1 5 0 1 1 1 1 1 1 1 1 100 100 1 1 12 12 12 100 12 12 1 1 1 1 1 1 1 1
instanceKlass java/lang/invoke/VolatileCallSite
instanceKlass java/lang/invoke/MutableCallSite
instanceKlass java/lang/invoke/ConstantCallSite
ciInstanceKlass java/lang/invoke/CallSite 1 1 322 10 10 9 10 10 100 7 10 7 10 10 10 100 100 10 10 10 8 10 10 10 9 10 10 10 10 100 8 10 10 10 100 10 9 10 10 10 10 9 9 10 10 9 10 10 10 10 10 10 7 10 10 10 10 10 10 7 100 8 10 10 10 10 10 7 100 8 10 10 100 8 10 7 10 10 10 8 10 10 8 10 10 100 10 8 10 10 100 100 10 1 1 1 1 1 1 1 1 1 1 1 1 1 1 1 1 1 1 1 1 1 100 1 1 1 1 1 1 1 1 100 1 1 1 1 1 100 100 100 100 100 100 100 1 1 1 1 1 1 1 1 100 100 1 1 12 12 12 12 12 1 1 12 1 12 12 12 1 1 100 12 12 1 12 12 12 12 12 100 12 12 1 1 12 12 1 12 12 12 12 12 100 12 7 12 12 7 12 12 7 12 12 12 12 12 7 12 12 1 12 12 12 12 12 12 1 1 1 12 12 100 12 12 1 1 1 12 1 1 12 1 12 12 7 12 12 12 12 12 1 12 12 12 1 1 12 1 1 1 1 1 1 1 1 1 1 1 1 1 1 1 1 1 1 1 1 1 1 1 1 1 1 1 1 1 1 1 1 1 1 1 1 1 1 1 1 1 1 1 1 1 1 1 1 1 1 1 1 1 1 1 1 1 1 1 1 1 1 1 1 1 1 1 1 1 1 1 1 1 1 1 1 1 1 1 1 1 1 1 1 1
staticfield java/lang/invoke/CallSite GET_TARGET Ljava/lang/invoke/MethodHandle; java/lang/invoke/DirectMethodHandle
staticfield java/lang/invoke/CallSite THROW_UCS Ljava/lang/invoke/MethodHandle; java/lang/invoke/MethodHandleImpl$AsVarargsCollector
staticfield java/lang/invoke/CallSite TARGET_OFFSET J 12
ciInstanceKlass java/lang/invoke/ConstantCallSite 1 1 42 10 9 10 100 10 9 100 10 10 7 7 1 1 1 1 1 1 1 1 100 1 1 1 1 1 1 1 12 12 12 1 12 12 1 12 1 1 1 1 1 1
ciInstanceKlass java/lang/invoke/MutableCallSite 0 0 57 10 10 9 10 10 10 9 10 10 100 10 100 100 1 1 1 1 1 1 1 1 1 1 1 1 1 1 1 1 1 1 12 12 12 12 12 12 12 12 100 12 1 12 1 1 1 1 1 1 1 1 1 1 1 1 1
ciInstanceKlass java/lang/invoke/VolatileCallSite 0 0 33 10 10 10 10 10 10 100 100 1 1 1 1 1 1 1 1 1 1 1 12 12 12 12 12 12 1 1 1 1 1 1 1
instanceKlass java/lang/StringBuilder
instanceKlass java/lang/StringBuffer
ciInstanceKlass java/lang/AbstractStringBuilder 1 1 318 7 10 9 9 10 10 10 7 3 10 3 100 10 100 10 10 10 10 100 10 10 10 8 10 10 10 10 10 10 10 10 10 10 10 7 10 11 10 8 100 10 8 10 10 8 8 10 10 11 3 8 10 10 7 5 0 8 10 10 10 10 10 10 10 10 100 10 8 8 10 10 10 8 8 8 10 10 8 10 10 10 10 10 10 10 10 10 10 10 10 10 10 10 7 100 7 1 1 1 1 1 1 1 1 1 1 1 1 1 1 1 1 1 1 1 1 1 1 1 1 1 1 1 1 1 1 1 1 1 1 1 1 1 1 1 1 1 1 1 1 1 1 1 1 1 1 1 1 1 1 1 1 1 1 1 1 1 1 1 1 1 1 1 1 1 1 1 1 1 1 1 1 1 1 1 1 1 1 1 1 1 100 1 1 1 1 1 12 12 12 12 12 7 12 1 12 1 1 12 12 100 12 12 1 12 12 1 12 7 12 12 12 12 12 12 100 1 12 12 1 1 1 12 12 1 1 12 12 1 12 12 1 1 12 12 100 12 12 12 12 12 1 1 1 12 12 12 1 1 1 12 12 1 12 12 12 12 12 12 12 12 12 12 12 12 12 12 12 1 1 1 1 1 1 1 1 1 1 1 1 1 1 1 1 1 1 1 1 1 1 1 1 1 1 1 1 1 1 1 1 1 1 1 1 1 1 1 1 1 1 1 1 1 1 1 1 1
ciInstanceKlass java/lang/StringBuffer 1 1 371 10 10 10 11 10 10 9 9 10 10 9 10 100 10 10 10 10 10 10 10 10 10 10 10 10 10 10 10 10 10 10 10 10 10 10 10 10 10 10 10 10 10 10 10 10 10 10 10 10 10 10 10 10 10 10 10 7 10 10 8 10 8 10 8 10 10 10 10 7 10 10 10 10 10 10 10 10 10 10 10 10 10 10 10 10 10 10 10 10 10 10 10 10 10 10 10 10 10 10 7 10 9 9 9 7 7 100 100 1 1 1 1 1 5 0 1 1 1 1 1 1 1 1 1 1 1 1 1 1 1 1 1 1 1 1 1 1 1 1 1 1 1 1 1 1 1 1 1 1 1 1 1 1 1 1 1 1 1 1 1 1 1 1 1 1 1 1 1 1 1 1 1 1 1 1 1 1 1 1 1 1 1 1 1 1 1 1 1 1 1 1 1 100 1 1 100 1 1 1 1 1 1 1 1 1 1 1 1 1 1 1 1 1 1 1 1 1 1 1 1 1 1 1 1 1 1 1 1 1 1 12 12 12 12 12 12 12 12 12 12 1 12 12 12 12 12 12 12 12 12 12 12 12 12 12 12 12 12 12 12 12 12 12 12 12 12 12 12 12 12 12 12 12 12 12 12 12 12 12 12 7 12 1 12 100 12 1 100 12 1 12 1 12 12 100 12 100 12 12 12 12 12 12 12 12 12 12 12 12 12 12 12 12 12 12 12 12 12 12 12 12 12 12 12 12 12 12 12 1 12 7 12 7 12 1 1 1 1 1 1 1 1 1 1 1 1 1 1 1 1 1 1 1 1 1 1 1 1 1 1 1 1 1 1 1 1 1 1 1 1
staticfield java/lang/StringBuffer serialPersistentFields [Ljava/io/ObjectStreamField; 3 [Ljava/io/ObjectStreamField;
ciInstanceKlass java/lang/StringBuilder 1 1 326 10 10 10 11 10 10 10 10 10 10 10 10 10 10 10 10 10 10 10 10 10 10 10 10 10 10 10 10 10 10 10 10 10 10 10 10 10 10 10 10 7 9 9 10 10 10 10 10 10 10 100 10 10 10 10 10 10 10 10 10 10 10 10 10 10 10 10 10 10 10 10 10 10 10 10 10 10 10 10 10 10 10 10 10 10 10 10 10 10 10 10 10 10 10 7 7 100 100 1 1 1 5 0 1 1 1 1 1 1 1 1 1 1 1 1 1 1 1 1 1 1 1 1 1 1 1 1 1 1 1 1 1 1 1 1 1 1 1 1 1 1 1 1 1 1 1 1 1 1 1 1 1 1 100 1 1 100 1 1 1 1 1 1 1 1 1 1 1 1 1 1 1 1 1 1 1 1 1 1 1 1 1 1 1 1 1 1 1 1 1 1 1 1 1 1 1 1 1 1 1 1 1 1 1 1 1 1 1 1 1 1 1 12 12 12 12 12 12 12 12 12 12 12 12 12 12 12 12 12 12 12 12 12 12 12 12 12 12 12 12 12 12 12 12 12 12 12 12 12 12 1 12 12 12 100 12 12 12 100 12 12 12 1 12 12 12 12 12 12 12 12 12 12 12 12 12 12 12 12 12 12 12 12 12 12 12 12 12 12 12 12 12 12 12 12 12 12 12 12 12 12 12 12 12 12 1 1 1 1 1 1 1 1 1 1 1 1 1 1 1 1 1 1 1 1
ciInstanceKlass sun/misc/Unsafe 1 1 390 10 10 10 10 100 8 10 9 10 10 10 10 10 10 10 10 10 10 10 10 10 10 10 10 10 10 10 10 10 10 10 10 10 10 10 10 10 10 10 10 100 10 10 7 7 8 10 10 7 10 9 7 9 7 9 7 9 7 9 7 9 7 9 7 9 7 9 10 9 9 9 9 9 9 9 9 9 10 9 7 1 1 1 1 1 3 1 1 1 1 1 1 1 1 1 1 1 1 1 1 1 1 1 1 1 1 1 1 1 1 1 1 1 100 1 1 1 1 1 1 1 1 1 1 1 1 1 1 1 1 1 1 1 1 1 1 1 1 1 1 1 1 1 1 1 1 1 1 1 1 1 1 1 1 1 1 1 1 1 1 1 1 1 1 1 1 1 1 1 1 1 1 1 1 1 1 1 1 1 1 1 1 1 1 1 1 1 1 1 1 1 1 1 1 1 1 1 1 1 1 1 1 1 100 1 1 1 1 1 1 1 1 1 1 1 1 1 1 1 1 1 1 1 1 1 1 1 1 1 1 1 7 1 1 1 1 1 1 1 1 1 1 1 1 1 1 1 1 1 1 1 1 1 1 1 1 1 1 1 1 1 1 1 1 1 1 1 1 1 1 1 1 1 1 1 1 1 1 1 1 1 1 1 1 1 1 12 7 12 7 12 7 12 1 1 12 12 12 12 12 12 12 12 12 12 12 12 12 12 12 12 12 12 12 12 12 12 100 12 100 12 12 12 12 12 12 12 12 12 12 12 1 12 1 1 12 1 12 12 1 12 1 12 1 12 1 12 1 12 1 12 1 12 1 12 12 12 12 12 12 12 12 12 12 12 12 12 1 1 1 1 1 1 1 1 1 1 1 1 1 1 1 1 1 1 1 1 1 1
staticfield sun/misc/Unsafe theUnsafe Lsun/misc/Unsafe; sun/misc/Unsafe
staticfield sun/misc/Unsafe ARRAY_BOOLEAN_BASE_OFFSET I 16
staticfield sun/misc/Unsafe ARRAY_BYTE_BASE_OFFSET I 16
staticfield sun/misc/Unsafe ARRAY_SHORT_BASE_OFFSET I 16
staticfield sun/misc/Unsafe ARRAY_CHAR_BASE_OFFSET I 16
staticfield sun/misc/Unsafe ARRAY_INT_BASE_OFFSET I 16
staticfield sun/misc/Unsafe ARRAY_LONG_BASE_OFFSET I 16
staticfield sun/misc/Unsafe ARRAY_FLOAT_BASE_OFFSET I 16
staticfield sun/misc/Unsafe ARRAY_DOUBLE_BASE_OFFSET I 16
staticfield sun/misc/Unsafe ARRAY_OBJECT_BASE_OFFSET I 16
staticfield sun/misc/Unsafe ARRAY_BOOLEAN_INDEX_SCALE I 1
staticfield sun/misc/Unsafe ARRAY_BYTE_INDEX_SCALE I 1
staticfield sun/misc/Unsafe ARRAY_SHORT_INDEX_SCALE I 2
staticfield sun/misc/Unsafe ARRAY_CHAR_INDEX_SCALE I 2
staticfield sun/misc/Unsafe ARRAY_INT_INDEX_SCALE I 4
staticfield sun/misc/Unsafe ARRAY_LONG_INDEX_SCALE I 8
staticfield sun/misc/Unsafe ARRAY_FLOAT_INDEX_SCALE I 4
staticfield sun/misc/Unsafe ARRAY_DOUBLE_INDEX_SCALE I 8
staticfield sun/misc/Unsafe ARRAY_OBJECT_INDEX_SCALE I 4
staticfield sun/misc/Unsafe ADDRESS_SIZE I 8
instanceKlass org/apache/xerces/impl/XMLEntityManager$RewindableInputStream
instanceKlass java/io/SequenceInputStream
instanceKlass org/apache/commons/io/input/ClosedInputStream
instanceKlass sun/java2d/cmm/ProfileDeferralInfo
instanceKlass java/io/ObjectInputStream
instanceKlass java/util/zip/ZipFile$ZipFileInputStream
instanceKlass java/io/FilterInputStream
instanceKlass java/io/FileInputStream
instanceKlass java/io/ByteArrayInputStream
ciInstanceKlass java/io/InputStream 1 1 63 10 10 100 10 100 10 10 100 7 5 0 10 8 10 7 100 1 1 1 3 1 1 1 1 1 1 1 1 1 1 100 1 1 100 100 1 1 1 1 1 1 1 1 1 12 12 1 1 12 1 1 100 12 1 12 1 1 1 1 1 1 1
instanceKlass sun/security/util/DerInputBuffer
ciInstanceKlass java/io/ByteArrayInputStream 1 1 62 10 9 9 9 9 10 100 10 100 10 10 7 7 1 1 1 1 1 1 1 1 1 1 1 1 1 1 1 1 1 1 1 1 1 1 1 1 1 100 1 1 12 12 12 12 12 7 12 1 1 7 12 1 1 1 1 1 1 1 1 1
instanceKlass sun/awt/shell/ShellFolder
ciInstanceKlass java/io/File 1 1 593 9 9 10 9 9 9 10 9 100 10 8 10 9 10 100 10 10 10 10 10 100 8 10 10 8 10 8 10 8 10 8 10 8 10 8 10 8 10 9 10 10 10 10 10 10 7 10 10 10 10 10 100 8 10 10 10 8 10 7 10 10 10 10 100 10 100 10 10 10 10 10 8 7 10 100 100 10 10 10 7 10 10 10 10 10 10 10 10 10 10 10 7 10 11 11 11 7 11 7 10 10 10 10 100 11 10 10 10 10 10 10 10 8 10 10 10 10 10 10 10 10 100 8 10 10 10 8 8 10 10 100 8 10 10 10 10 10 10 10 10 8 10 10 9 9 10 9 10 9 10 10 10 10 10 10 9 10 9 9 10 10 10 8 100 7 100 100 100 1 1 7 1 1 1 1 1 1 1 1 1 1 1 1 1 1 1 1 1 1 1 1 1 5 0 1 1 1 1 1 1 1 1 1 100 100 1 1 1 1 1 100 1 1 1 1 100 1 1 1 1 1 1 1 1 1 1 1 1 1 1 1 1 1 1 1 1 1 100 1 100 1 1 1 1 1 1 1 1 1 1 1 1 1 1 1 100 1 1 1 100 100 1 100 1 1 100 1 1 1 1 1 1 1 1 1 1 1 1 1 1 1 1 1 100 1 1 1 1 1 1 1 1 1 1 1 100 100 1 1 100 100 100 1 1 100 1 1 1 1 12 12 12 12 12 12 12 12 1 1 12 12 12 1 12 12 12 12 1 1 12 12 1 12 1 12 1 12 1 12 1 12 1 12 1 12 12 12 12 12 12 12 12 1 12 12 12 12 12 1 1 12 12 1 12 1 12 12 12 1 1 12 12 12 12 1 1 12 1 1 12 7 12 100 12 1 12 12 12 12 12 12 12 12 100 12 12 12 1 7 12 7 12 12 1 12 1 12 1 100 12 12 12 12 12 12 12 12 1 12 12 12 12 12 12 12 12 1 1 12 12 1 1 12 12 1 1 12 12 12 12 100 12 12 100 12 100 12 12 12 12 7 12 12 12 12 7 12 7 12 7 12 7 12 12 12 12 12 12 12 12 12 12 1 1 1 1 1 1 1 1 1 1 1 1 1 1 1 1 1 1 1 1 1 1 1 1 1 1 1 1 1 1 1 1 1 1 1 1 1 1 1 1 1 1 1 1 1 1 1 1 1 1 1 1 1 1 1 1 1 1 1 1 1 1 1 1 1 1 1 1 1 1 1 1 1 1 1 1 1 1 1 1 1 1 1 1 1 1 1 1 1 1 1 1 1 1 1 1 1 1 1 1 1 1 1 1 1 1 1 1 1 1 1 1 1 1 1 1 1 1 1 1
staticfield java/io/File fs Ljava/io/FileSystem; java/io/WinNTFileSystem
staticfield java/io/File separatorChar C 92
staticfield java/io/File separator Ljava/lang/String; "\"
staticfield java/io/File pathSeparatorChar C 59
staticfield java/io/File pathSeparator Ljava/lang/String; ";"
staticfield java/io/File PATH_OFFSET J 16
staticfield java/io/File PREFIX_LENGTH_OFFSET J 12
staticfield java/io/File UNSAFE Lsun/misc/Unsafe; sun/misc/Unsafe
staticfield java/io/File $assertionsDisabled Z 1
instanceKlass com/mathworks/jmi/ClassLoaderManager$StandaloneURLClassLoader
instanceKlass com/mathworks/jmi/CustomURLClassLoader
instanceKlass sun/misc/Launcher$ExtClassLoader
instanceKlass sun/misc/Launcher$AppClassLoader
ciInstanceKlass java/net/URLClassLoader 1 1 550 9 10 9 10 7 10 9 10 10 10 7 10 10 10 10 10 10 7 10 10 10 100 100 100 8 10 10 10 10 11 11 11 100 11 11 10 11 11 11 10 10 10 7 10 10 7 100 10 7 10 10 10 10 100 100 10 8 10 8 10 10 10 8 8 10 10 10 100 100 8 10 10 10 10 10 10 10 10 10 7 10 10 10 10 10 10 10 10 8 10 11 9 10 9 9 9 9 9 9 10 8 10 7 10 10 7 10 10 7 10 10 10 10 7 10 9 10 8 100 8 10 10 8 10 10 9 10 10 10 10 100 8 10 100 10 10 100 10 10 7 100 10 7 10 10 10 7 1 1 1 1 1 1 1 1 1 1 1 1 1 1 100 100 100 100 1 100 1 1 1 100 1 1 100 100 100 100 100 100 100 100 100 1 1 100 100 100 100 1 1 1 1 1 1 1 100 100 1 1 1 100 1 1 100 1 1 100 1 1 100 100 1 1 1 1 1 1 1 1 1 100 100 100 1 1 1 1 1 1 1 1 1 1 1 1 12 12 12 12 1 12 12 7 12 100 12 7 12 1 12 12 12 12 7 12 1 12 12 12 1 1 1 1 12 12 12 12 100 12 100 12 12 1 12 100 12 12 12 12 12 12 12 1 12 12 1 1 12 1 12 7 12 12 1 1 1 12 1 12 12 1 1 12 12 12 1 1 1 12 12 7 12 7 12 12 12 12 12 12 1 12 7 12 12 12 12 12 7 12 12 1 12 7 12 7 12 7 12 12 12 12 12 12 12 7 12 1 12 1 12 1 12 12 1 12 12 12 12 1 7 12 7 12 12 1 1 1 12 12 1 12 12 12 100 12 12 12 12 1 1 1 12 7 12 1 12 12 1 1 1 12 7 12 1 1 1 1 1 1 1 1 1 1 1 1 1 1 1 1 1 1 1 1 1 1 1 1 1 1 1 1 1 1 1 1 1 1 1 1 1 1 1 1 1 1 1 1 1 1 1 1 1 1 1 1 1 1 1 1 1 1 1 1 1 1 1 1 1 1 1 1 1 1 1 1 1 1 1 1 1 1 1 1 1 1 1 1 1 1 1 1 1 1 1 1 1 1 1 1 1 1 1 1 1 1 1 1 1 1 1 1 1 1 1 1 1 1 1 1 1 1 1 1 1 1 1 1 1 1 1 1 1 1 1 1 1 1 1 1 1 1 1 1 1 1 1 1 1 1 1 1 1 1 1 1 1 1 1 1
ciInstanceKlass java/net/URL 1 1 566 10 10 10 9 9 10 10 10 9 10 8 10 7 10 10 8 10 9 100 8 10 10 8 9 7 10 10 9 10 9 8 9 10 9 10 8 9 10 10 10 10 8 10 10 10 10 8 9 8 10 10 100 10 10 10 10 9 10 9 10 10 10 7 10 10 10 10 10 100 10 10 10 100 8 10 9 10 10 9 10 100 10 10 10 10 10 10 10 10 10 10 10 9 9 100 8 10 10 9 10 10 7 11 7 8 8 10 10 7 8 8 7 10 10 10 10 8 8 10 100 10 10 10 10 10 10 8 10 100 10 8 8 10 8 8 8 8 100 10 9 10 10 10 10 10 10 10 10 10 10 10 10 10 10 10 100 8 10 10 10 7 10 7 7 10 9 9 100 1 1 1 1 1 5 0 1 1 1 1 1 1 1 1 1 1 1 1 1 1 1 1 1 1 1 1 1 1 1 1 1 1 1 1 1 1 1 1 1 1 1 1 100 100 100 100 1 1 1 100 100 1 1 1 1 1 1 100 100 1 1 1 1 1 1 1 1 1 1 1 1 1 1 1 1 1 1 1 1 1 100 1 1 1 100 100 100 1 1 1 1 1 1 1 100 1 1 100 100 100 1 1 1 1 100 100 1 100 1 1 1 1 1 1 1 1 1 1 1 1 12 12 12 12 12 7 12 12 12 12 12 1 12 1 12 1 12 12 1 1 12 12 1 12 1 12 12 12 12 1 12 12 12 12 1 12 12 12 12 12 1 12 12 12 12 1 12 1 12 12 1 12 12 7 12 12 100 12 100 12 12 12 12 12 1 12 12 12 12 12 1 12 1 1 100 12 100 12 12 100 12 12 1 12 12 12 12 12 100 12 12 12 7 12 12 12 12 12 1 1 12 12 12 12 1 100 12 1 1 1 12 7 12 1 1 1 1 12 12 12 1 1 7 12 1 100 12 12 12 12 100 12 100 12 100 12 1 12 1 12 12 12 12 12 12 12 12 12 12 12 12 12 12 1 1 12 1 1 1 12 7 12 12 1 1 1 1 1 1 1 1 1 1 1 1 1 1 1 1 1 1 1 1 1 1 1 1 1 1 1 1 1 1 1 1 1 1 1 1 1 1 1 1 1 1 1 1 1 1 1 1 1 1 1 1 1 1 1 1 1 1 1 1 1 1 1 1 1 1 1 1 1 1 1 1 1 1 1 1 1 1 1 1 1 1 1 1 1 1 1 1 1 1 1 1 1 1 1 1 1 1 1 1 1 1 1 1 1 1 1 1 1 1 1 1 1
staticfield java/net/URL serialPersistentFields [Ljava/io/ObjectStreamField; 7 [Ljava/io/ObjectStreamField;
ciInstanceKlass java/util/jar/Manifest 1 1 265 10 7 10 9 7 10 9 9 10 10 10 10 10 11 11 10 10 100 100 10 8 10 10 10 10 11 100 10 10 11 11 11 11 100 100 8 10 11 7 8 10 10 10 8 10 10 10 11 10 10 10 8 10 7 10 10 10 100 8 10 10 8 10 10 10 10 11 10 10 10 100 7 10 11 10 11 10 7 100 1 1 1 1 1 1 1 1 1 1 1 1 1 1 1 1 1 1 1 1 1 1 1 1 1 1 1 100 1 1 1 100 100 100 100 100 1 1 1 100 100 100 100 1 1 100 1 1 1 1 1 1 1 1 1 1 12 1 12 1 12 12 12 12 12 12 12 7 12 12 100 12 1 1 1 12 12 12 12 1 12 12 12 100 12 100 12 12 1 1 1 1 12 1 1 12 12 12 1 12 12 12 12 12 12 1 12 1 12 12 12 1 1 12 1 12 7 12 12 12 12 12 7 12 12 1 1 12 12 12 1 1 1 1 1 1 1 1 1 1 1 1 1 1 1 1 1 1 1 1 1 1 1 1 1 1 1 1 1 1 1 1 1 1 1 1 1 1 1 1 1 1 1 1 1 1 1 1 1 1 1 1 1 1 1
ciInstanceKlass sun/misc/Launcher 1 1 228 9 10 10 9 9 10 10 100 100 8 10 10 9 8 10 10 8 10 8 10 8 100 10 10 10 100 100 100 100 10 100 10 8 10 10 10 9 7 10 9 10 7 10 10 8 10 10 10 10 10 100 10 7 10 7 10 8 7 100 1 1 7 1 7 1 7 1 1 1 1 1 1 1 1 1 1 1 1 1 1 1 1 1 1 100 100 100 100 100 100 100 100 100 1 1 1 1 1 1 100 1 1 100 1 1 100 1 1 1 1 1 1 1 1 1 12 12 12 12 12 12 12 1 1 1 12 12 12 1 7 12 12 1 7 12 1 7 12 1 1 100 12 100 12 1 1 1 1 12 1 1 12 12 12 12 1 12 12 12 1 12 1 12 12 12 12 7 12 1 12 1 12 1 1 1 1 1 1 1 1 1 1 1 1 1 1 1 1 1 1 1 1 1 1 1 1 1 1 1 1 1 1 1 1 1 1 1 1 1 1 1 1 1 1 1 1 1 1 1 1 1 1 1 1 1 1 1
ciInstanceKlass sun/misc/Launcher$AppClassLoader 1 1 203 8 10 100 10 7 10 10 7 10 10 10 11 9 10 10 10 10 10 10 10 10 100 10 10 10 7 8 10 10 9 10 100 10 10 10 10 100 10 100 100 10 100 10 10 100 10 7 10 10 7 7 1 1 1 1 1 1 1 1 1 1 1 100 100 1 100 1 1 1 1 100 1 1 1 1 1 1 1 1 100 1 1 1 1 1 7 12 1 12 1 12 7 12 1 12 12 7 12 7 12 12 7 12 7 12 12 12 100 12 12 12 12 1 12 12 12 1 1 7 12 12 100 12 1 12 12 12 1 12 1 1 12 1 12 12 1 12 1 7 12 12 1 1 1 1 1 1 1 1 1 1 1 1 1 1 1 1 1 1 1 1 1 1 1 1 1 1 1 1 1 1 1 1 1 1 1 1 1 1 1 1 1 1 1 1 1 1 1 1 1 1 1 1 1 1 1 1 1 1 1 1 1
staticfield sun/misc/Launcher$AppClassLoader $assertionsDisabled Z 1
ciInstanceKlass sun/misc/Launcher$ExtClassLoader 1 1 243 10 9 7 10 7 10 10 100 10 100 10 10 10 10 10 11 10 8 10 7 9 10 10 7 10 10 7 10 10 8 10 10 10 10 10 7 10 10 10 10 100 10 11 10 10 8 10 10 10 100 10 100 100 10 100 10 10 100 10 10 7 1 1 1 1 1 1 1 1 1 100 100 1 1 100 1 1 1 1 1 1 100 100 100 1 1 100 100 1 1 100 100 100 100 1 1 1 1 1 1 1 12 12 7 1 12 1 12 7 12 1 12 1 12 12 12 12 7 12 7 12 7 12 1 7 12 1 12 12 12 1 12 12 1 12 1 7 12 12 12 12 12 1 12 12 12 12 1 100 12 100 12 12 1 100 12 12 12 1 12 1 1 12 1 12 12 1 12 7 12 1 1 1 1 1 1 1 1 1 1 1 1 1 1 1 1 1 1 1 1 1 1 1 1 1 1 1 1 1 1 1 1 1 1 1 1 1 1 1 1 1 1 1 1 1 1 1 1 1 1 1 1 1 1 1 1 1 1 1 1 1 1 1 1 1 1 1 1 1 1 1 1
ciInstanceKlass java/security/CodeSource 1 1 351 10 9 9 9 9 10 100 10 100 10 7 10 10 10 100 10 10 10 10 10 100 10 10 10 10 10 10 10 10 10 10 10 10 10 8 10 10 10 10 8 10 10 100 10 10 8 10 10 10 8 8 9 100 8 10 10 8 10 8 8 8 10 10 10 10 10 10 100 100 10 10 10 10 10 100 10 10 8 10 10 10 100 10 100 100 8 8 10 10 10 100 10 10 11 10 10 11 10 10 8 100 10 10 100 10 11 11 7 100 1 1 1 5 0 1 1 1 1 1 1 1 1 1 1 1 1 1 1 1 100 100 1 1 1 1 1 1 1 1 1 100 1 1 1 1 1 1 1 100 1 1 100 1 1 100 100 100 1 1 1 100 100 100 100 100 100 100 100 1 1 1 1 12 12 12 12 12 100 12 100 7 12 1 12 12 100 1 12 100 12 12 12 1 12 100 100 12 100 12 12 100 12 12 12 12 1 12 12 12 12 1 12 1 12 1 12 12 12 1 1 12 1 1 12 12 1 12 1 1 1 100 12 12 12 12 12 12 1 1 12 12 12 100 12 12 1 12 1 12 12 12 1 12 1 1 1 1 12 100 12 1 12 12 100 12 12 12 100 1 1 12 12 1 12 12 1 1 1 1 1 1 1 1 1 1 1 1 1 1 1 1 1 1 1 1 1 1 1 1 1 1 1 1 1 1 1 1 1 1 1 1 1 1 1 1 1 1 1 1 1 1 1 1 1 1 1 1 1 1 1 1 1 1 1 1 1 1 1 1 1 1 1 1 1 1 1 1 1 1 1
ciInstanceKlass java/lang/StackTraceElement 0 0 101 10 8 10 100 9 8 9 9 9 100 10 10 10 8 10 8 8 8 10 8 10 8 100 10 10 10 10 100 100 1 1 1 1 1 1 1 1 1 5 0 1 1 1 1 1 1 1 1 1 1 1 1 1 1 100 100 100 1 1 1 1 1 12 1 100 12 1 12 1 12 12 12 1 12 12 1 12 1 1 1 12 1 12 1 1 12 12 12 12 1 1 1 1 1 1 1 1 1 1 1
instanceKlass java/nio/ShortBuffer
instanceKlass java/nio/IntBuffer
instanceKlass java/nio/LongBuffer
instanceKlass java/nio/CharBuffer
instanceKlass java/nio/ByteBuffer
ciInstanceKlass java/nio/Buffer 1 1 106 100 10 9 9 100 100 10 8 10 10 10 10 9 10 10 8 8 8 9 10 100 10 100 10 100 10 100 10 7 7 1 1 1 3 1 1 1 1 1 1 1 1 1 1 1 100 1 1 1 1 1 1 1 1 1 1 1 1 1 1 1 1 1 1 1 1 1 1 1 1 1 1 1 1 1 1 12 12 12 1 1 1 12 12 12 12 12 12 12 1 1 1 12 1 1 1 1 1 1 1 1 1 1 1 1
ciInstanceKlass java/lang/Boolean 1 1 112 10 9 10 10 8 10 9 9 8 10 7 10 10 100 100 10 10 8 10 9 7 100 100 1 1 1 1 1 1 1 1 1 1 1 1 5 0 1 1 1 1 1 1 1 1 1 1 1 1 100 1 1 1 100 1 1 1 1 1 1 1 100 1 1 1 1 1 1 1 1 1 1 1 1 1 1 12 12 12 12 1 7 12 12 12 1 12 1 12 7 12 1 1 12 12 1 7 12 12 1 1 1 1 1 1 1 1 1 1 1 1
staticfield java/lang/Boolean TRUE Ljava/lang/Boolean; java/lang/Boolean
staticfield java/lang/Boolean FALSE Ljava/lang/Boolean; java/lang/Boolean
staticfield java/lang/Boolean TYPE Ljava/lang/Class; java/lang/Class
ciInstanceKlass java/lang/Character 1 1 463 7 100 10 9 9 10 10 10 10 10 3 3 3 3 3 10 10 3 11 11 10 10 100 10 10 3 10 10 10 100 10 10 10 10 10 10 10 10 10 10 10 10 10 10 10 10 10 10 10 10 10 10 10 10 10 10 10 10 10 10 10 10 10 10 10 10 10 10 10 10 5 0 10 10 10 10 10 10 10 10 10 10 9 100 10 10 10 3 10 10 100 10 10 10 10 8 10 9 10 10 10 10 8 10 9 7 100 100 7 1 1 100 1 100 1 100 1 1 1 1 3 1 3 1 1 3 1 3 1 1 1 1 1 1 1 3 1 1 3 1 3 1 3 1 3 1 3 1 3 1 3 1 3 1 3 1 3 1 3 1 3 1 3 1 3 1 3 1 3 1 3 1 3 1 3 1 3 1 3 1 3 1 3 1 3 1 3 1 3 1 3 1 3 1 1 1 1 1 1 1 1 1 1 1 1 1 1 1 1 1 1 1 3 1 1 1 3 1 1 3 1 1 1 1 1 3 1 1 1 5 0 1 1 1 1 1 1 1 1 1 1 1 1 1 1 1 1 1 1 1 1 1 1 1 1 1 1 1 1 1 1 1 1 1 1 1 1 1 1 1 1 1 1 1 1 1 1 1 1 1 1 1 1 1 1 1 1 1 1 1 1 1 1 1 1 1 1 1 1 1 1 1 1 1 1 1 1 1 1 1 1 1 1 1 1 1 1 1 1 1 1 1 1 1 1 1 1 1 1 1 1 1 1 100 100 1 1 1 1 1 1 1 1 12 12 12 12 12 12 7 12 12 12 12 7 12 12 12 12 1 12 12 12 12 1 12 12 12 12 12 12 7 12 12 12 12 12 12 12 12 12 12 12 12 12 12 12 12 12 12 12 12 12 12 12 12 12 12 12 12 12 12 1 12 12 100 12 12 1 12 12 12 1 100 12 100 12 12 12 7 12 1 12 12 1 1 1 1 1 1 1 1 1 1 1 1 1 1 1 1 1 1 1 1 1 1 1 1 1 1 1 1 1 1 1 1 1 1 1 1 1 1
staticfield java/lang/Character TYPE Ljava/lang/Class; java/lang/Class
staticfield java/lang/Character $assertionsDisabled Z 1
instanceKlass com/google/gson/BufferedImageConverter$OptimizedImageElementNumber
instanceKlass java/math/BigDecimal
instanceKlass com/google/gson/internal/LazilyParsedNumber
instanceKlass java/math/BigInteger
instanceKlass com/mathworks/util/types/UnsignedNumber
instanceKlass java/util/concurrent/atomic/AtomicLong
instanceKlass java/util/concurrent/atomic/AtomicInteger
instanceKlass java/lang/Long
instanceKlass java/lang/Integer
instanceKlass java/lang/Short
instanceKlass java/lang/Byte
instanceKlass java/lang/Double
instanceKlass java/lang/Float
ciInstanceKlass java/lang/Number 1 1 34 10 10 100 7 100 1 1 1 5 0 1 1 1 1 1 1 1 1 1 1 1 1 1 1 1 1 1 1 12 12 1 1 1
ciInstanceKlass java/lang/Float 1 1 175 7 100 10 10 100 4 100 10 10 8 8 10 10 10 10 4 4 4 10 9 10 10 10 10 10 10 3 3 3 10 10 10 10 8 10 9 7 100 1 1 1 1 1 4 1 1 1 4 1 1 3 1 3 1 3 1 3 1 1 1 1 1 1 1 5 0 1 1 1 1 1 1 1 1 1 100 1 1 1 1 1 1 1 1 1 1 1 1 1 1 1 1 1 1 1 1 1 1 1 1 1 1 1 1 1 1 1 1 1 1 1 1 1 1 1 1 1 1 1 1 1 1 1 1 1 7 12 100 12 1 1 12 100 12 1 1 100 12 12 12 12 12 12 12 12 12 12 12 12 12 12 12 1 7 12 12 1 1 1 1 1 1 1 1 1 1 1 1 1 1 1 1 1 1
staticfield java/lang/Float TYPE Ljava/lang/Class; java/lang/Class
ciInstanceKlass java/lang/Double 1 1 229 7 100 10 10 10 100 10 10 6 0 8 10 8 10 8 100 6 0 10 5 0 5 0 8 8 10 10 8 10 8 8 8 10 10 10 10 10 10 10 10 6 0 6 0 6 0 10 9 10 10 10 10 5 0 5 0 10 10 10 10 8 10 9 7 100 1 1 1 1 1 6 0 1 1 1 6 0 1 1 3 1 3 1 3 1 3 1 1 1 1 1 1 1 5 0 1 1 1 1 1 1 100 100 1 1 1 100 1 1 1 1 1 1 1 1 1 1 1 1 1 1 1 1 1 1 1 1 1 1 1 1 1 1 1 1 1 1 1 1 1 1 1 1 1 1 1 1 1 1 1 1 1 1 1 1 1 7 12 12 12 1 12 100 12 1 12 1 12 1 1 12 1 1 100 12 100 12 1 12 1 1 1 12 12 12 12 12 12 12 12 12 12 12 12 12 12 12 12 12 1 7 12 12 1 1 1 1 1 1 1 1 1 1 1 1 1 1 1 1 1 1 1 1 1 1 1 1 1
staticfield java/lang/Double TYPE Ljava/lang/Class; java/lang/Class
ciInstanceKlass java/lang/Byte 1 1 153 7 10 9 10 100 100 10 8 10 8 10 10 10 10 10 10 10 10 8 8 10 9 10 10 10 10 5 0 10 8 10 9 7 100 7 1 1 1 1 1 3 1 3 1 1 1 1 1 1 1 3 1 3 1 1 5 0 1 1 1 1 1 1 1 1 1 1 1 1 1 1 1 1 1 1 1 1 1 1 1 1 1 1 1 1 1 1 1 1 1 1 1 1 1 1 1 1 1 1 1 1 1 1 1 1 100 12 12 12 1 1 12 1 12 1 12 12 12 12 12 12 12 12 1 1 12 12 12 12 12 12 1 7 12 12 1 1 1 1 1 1 1 1 1 1 1 1 1 1 1 1 1
staticfield java/lang/Byte TYPE Ljava/lang/Class; java/lang/Class
ciInstanceKlass java/lang/Short 1 1 161 7 100 10 10 100 100 10 8 10 8 10 10 10 10 10 10 9 10 10 10 8 8 10 9 10 10 10 10 3 3 5 0 10 8 10 9 7 100 7 1 1 1 1 1 3 1 3 1 1 1 1 1 1 1 3 1 3 1 1 5 0 1 1 1 1 1 1 1 1 1 1 1 1 1 1 1 1 1 1 1 1 1 1 1 1 1 1 1 1 1 1 1 1 1 1 1 1 1 1 1 1 1 1 1 1 1 1 1 1 1 1 1 100 12 12 1 1 12 1 12 1 12 12 12 12 12 12 12 12 12 12 1 1 12 12 12 12 12 12 1 7 12 12 1 1 1 1 1 1 1 1 1 1 1 1 1 1 1 1 1
staticfield java/lang/Short TYPE Ljava/lang/Class; java/lang/Class
ciInstanceKlass java/lang/Integer 1 1 314 7 100 7 10 9 7 10 10 10 10 10 10 10 10 3 8 10 10 10 3 9 9 3 9 7 8 10 100 10 8 10 10 8 10 8 10 3 10 10 10 10 8 100 10 10 5 0 8 10 10 7 9 9 10 10 9 10 10 10 10 100 100 10 8 8 10 8 8 8 8 8 8 10 10 10 5 0 3 3 3 3 3 10 10 8 10 9 3 3 3 3 3 3 7 100 1 1 1 1 1 1 1 1 1 1 1 1 1 1 1 1 1 1 3 1 3 1 1 5 0 1 1 1 1 1 100 1 1 1 1 1 1 1 1 1 1 1 1 1 1 100 1 1 1 1 1 1 1 1 1 1 1 1 1 1 1 1 1 1 1 1 1 1 1 1 1 1 1 100 1 100 100 1 1 1 1 1 1 1 1 1 1 1 1 1 1 1 1 1 1 1 1 1 1 1 1 1 1 1 1 1 1 1 1 12 12 1 12 12 100 12 12 12 7 12 12 12 1 12 12 12 12 12 12 1 1 12 1 12 1 12 12 1 12 1 12 12 12 12 12 1 1 12 12 1 12 12 1 12 12 12 12 12 12 12 7 12 1 1 12 1 1 12 1 1 1 1 1 1 12 12 12 12 12 1 7 12 12 1 1 1 1 1 1 1 1 1 1 1 1 1 1 1 1 1 1 1 1 1 1 1 1 1 1 1 1 1 1 1 1 1 1 1
staticfield java/lang/Integer TYPE Ljava/lang/Class; java/lang/Class
staticfield java/lang/Integer digits [C 36
staticfield java/lang/Integer DigitTens [C 100
staticfield java/lang/Integer DigitOnes [C 100
staticfield java/lang/Integer sizeTable [I 10
ciInstanceKlass java/lang/Long 1 1 361 7 100 7 10 9 7 10 10 10 10 10 5 0 5 0 100 10 10 10 10 10 10 10 10 10 10 10 10 10 10 10 5 0 8 10 10 10 7 5 0 5 0 9 9 3 3 100 8 10 8 10 8 8 10 5 0 10 10 10 10 8 100 10 10 8 10 8 10 10 5 0 5 0 9 10 8 8 10 8 8 8 8 8 8 10 10 10 10 9 10 10 10 100 100 10 10 10 10 10 5 0 5 0 5 0 5 0 5 0 10 10 10 8 10 9 7 100 7 1 1 1 1 1 1 5 0 1 1 1 1 1 1 1 3 1 3 1 5 0 1 1 1 1 1 100 1 1 1 1 1 1 1 1 1 1 1 1 1 1 1 1 100 1 1 1 1 1 1 1 1 100 100 1 1 1 1 1 1 1 1 1 1 1 1 1 1 1 1 1 1 1 1 1 1 100 1 1 1 1 1 1 1 1 1 1 1 1 1 1 1 1 1 1 1 1 1 1 1 1 1 1 1 1 1 1 1 1 12 12 1 12 12 12 12 12 1 12 12 12 12 12 12 100 12 12 12 12 12 12 7 12 12 12 1 12 12 12 1 12 12 1 1 12 1 12 1 1 12 12 12 12 12 1 1 12 12 1 12 1 12 12 12 12 1 1 12 1 1 1 1 1 1 12 12 12 12 12 12 100 12 1 1 12 12 12 12 12 12 12 1 7 12 12 1 1 1 1 1 1 1 1 1 1 1 1 1 1 1 1 1 1 1 1 1 1 1 1 1 1 1 1 1 1 1 1 1 1 1 1 1 1 1 1 1 1 1 1 1 1 1
staticfield java/lang/Long TYPE Ljava/lang/Class; java/lang/Class
ciInstanceKlass java/lang/NullPointerException 1 1 21 10 10 100 7 1 1 1 5 0 1 1 1 1 1 1 1 12 12 1 1
ciInstanceKlass java/lang/ArithmeticException 1 1 21 10 10 100 100 1 1 1 5 0 1 1 1 1 1 1 1 12 12 1 1
ciInstanceKlass java/util/List 1 1 116 10 11 11 11 11 11 11 10 100 10 100 100 100 1 1 1 1 1 1 1 1 1 1 1 1 1 1 1 1 1 1 1 1 1 1 1 1 1 1 1 1 1 1 1 100 1 1 1 100 100 100 1 1 1 1 1 1 1 1 1 1 1 1 1 1 1 1 1 1 1 1 1 1 1 1 1 1 1 1 1 1 100 12 12 100 12 12 100 12 12 12 100 12 1 100 12 1 1 1 1 1 1 1 1 1 1 1 1 1 1 1 1 1 1 1
instanceKlass com/google/common/collect/Maps$ImprovedAbstractMap
instanceKlass com/google/gson/internal/LinkedTreeMap
instanceKlass java/util/EnumMap
instanceKlass com/google/common/collect/MapMaker$NullConcurrentMap
instanceKlass com/google/common/collect/MapMakerInternalMap
instanceKlass sun/misc/SoftCache
instanceKlass java/util/IdentityHashMap
instanceKlass java/util/concurrent/ConcurrentHashMap
instanceKlass java/util/TreeMap
instanceKlass java/util/WeakHashMap
instanceKlass sun/util/PreHashedMap
instanceKlass java/util/HashMap
instanceKlass java/util/Collections$EmptyMap
ciInstanceKlass java/util/AbstractMap 1 1 161 10 10 10 11 10 11 11 11 7 11 10 11 100 10 11 11 10 11 9 100 10 9 100 10 7 11 11 11 100 100 11 8 100 10 10 8 10 10 10 7 7 100 1 1 100 1 1 1 1 1 1 1 1 1 1 1 1 1 1 1 1 1 1 1 100 1 1 1 1 1 1 1 1 100 100 1 1 1 1 1 100 1 1 100 1 1 1 1 1 100 100 100 1 1 1 100 100 1 1 1 100 1 1 1 1 1 1 12 12 12 7 12 12 7 12 12 1 12 12 12 1 12 12 12 12 1 12 12 1 1 12 12 1 1 12 1 1 12 1 12 12 12 1 1 1 1 1 1 1 1 1 1 1 1 1 1 1 1 1 1
ciInstanceKlass java/util/Collections$UnmodifiableRandomAccessList 1 1 42 10 7 9 11 10 7 100 1 1 1 5 0 1 1 1 1 1 1 1 1 1 1 1 1 1 1 1 1 12 100 1 1 12 7 12 1 1 1 1 1 1
instanceKlass javax/swing/UIDefaults$TextAndMnemonicHashMap
instanceKlass java/lang/ProcessEnvironment
instanceKlass com/mathworks/services/message/MWMessage
instanceKlass java/util/LinkedHashMap
ciInstanceKlass java/util/HashMap 1 1 495 10 100 10 100 10 100 11 11 11 7 3 10 100 100 10 8 10 10 10 10 10 8 10 9 10 9 4 10 10 11 9 4 10 11 11 11 11 7 11 11 10 10 9 10 9 9 9 10 9 7 10 10 10 10 10 9 10 100 3 7 7 10 10 9 9 10 10 10 10 9 7 10 9 7 10 9 7 10 100 10 11 11 11 100 10 10 100 100 10 10 10 10 10 10 10 100 10 10 8 4 10 4 10 4 10 100 11 10 10 10 10 7 7 100 100 1 1 100 1 100 1 100 1 100 1 100 1 100 1 100 1 100 1 1 1 1 1 1 1 1 5 0 1 1 3 1 1 1 1 3 1 3 1 3 1 1 1 1 1 1 1 1 1 1 1 1 1 1 1 1 1 1 1 100 100 100 100 1 1 1 1 1 1 1 1 100 1 1 1 1 1 1 100 1 1 1 1 1 1 100 1 1 1 1 1 1 1 1 1 1 1 1 1 1 1 1 1 100 1 1 1 1 1 1 1 1 1 1 100 1 1 1 100 1 1 1 1 1 1 1 1 1 1 1 100 1 1 1 100 1 1 1 1 1 1 1 1 1 1 1 1 1 100 1 1 1 1 1 100 1 1 100 100 1 1 1 1 1 1 1 1 1 1 1 1 1 1 1 1 1 1 1 1 1 1 1 7 12 1 12 1 100 12 1 12 12 12 1 12 1 1 1 12 12 12 12 7 12 1 12 12 12 12 12 12 12 12 12 12 7 12 7 12 12 1 12 12 12 12 12 12 12 12 12 12 12 1 12 12 12 12 12 12 12 1 1 12 12 12 12 12 12 12 12 1 12 12 1 12 1 1 100 12 100 12 100 12 1 12 1 1 12 12 12 100 12 12 12 100 12 1 12 1 100 12 12 100 12 1 100 12 12 12 12 1 1 1 1 1 1 1 1 1 1 1 1 1 1 1 1 1 1 1 1 1 1 1 1 1 1 1 1 1 1 1 1 1 1 1 1 1 1 1 1 1 1 1 1 1 1 1 1 1 1 1 1 1 1 1 1 1 1 1 1 1 1 1 1 1 1 1 1 1 1 1 1 1 1 1 1 1 1 1 1 1 1 1 1 1 1 1 1 1 1
instanceKlass java/util/LinkedHashMap$Entry
ciInstanceKlass java/util/HashMap$Node 1 1 85 10 9 9 9 9 100 10 10 8 10 10 10 100 11 10 11 7 7 1 1 1 1 1 1 1 1 1 1 1 1 1 1 1 1 1 1 1 1 1 1 1 1 1 1 1 1 1 1 1 1 1 1 1 1 1 12 12 12 12 12 1 12 1 12 12 7 12 100 1 12 12 12 100 1 1 1 1 1 1 1 1 1 1 1
ciInstanceKlass java/lang/Math 1 1 289 10 10 10 10 10 10 10 6 0 7 6 0 10 10 10 10 10 10 10 10 10 10 10 10 100 3 3 3 10 100 5 0 5 0 5 0 5 0 5 0 9 10 100 8 10 8 10 100 5 0 5 0 100 3 5 0 3 10 10 9 9 10 10 7 6 0 9 100 10 10 10 10 10 4 10 10 10 10 10 10 10 10 10 10 10 10 5 0 5 0 3 6 0 4 6 0 6 0 7 4 4 6 0 10 9 10 9 10 4 6 0 100 7 1 1 1 1 1 6 0 1 1 1 1 1 1 1 1 1 1 1 1 1 1 1 1 1 1 1 1 1 1 1 1 1 1 1 1 1 1 1 1 1 1 1 1 1 1 1 1 1 1 1 1 1 1 1 1 1 1 1 1 1 1 1 1 1 1 1 1 1 1 1 1 1 1 1 1 1 1 1 1 1 1 1 1 1 1 1 1 1 1 1 12 7 12 12 12 12 12 12 1 12 12 12 12 12 12 12 12 12 12 12 12 1 12 1 12 7 12 1 1 12 1 12 1 1 12 12 12 12 12 12 1 12 1 12 12 12 12 12 12 12 12 12 12 12 12 12 12 12 12 1 12 12 12 12 7 12 1 1 1 1 1 1 1 1 1 1 1 1 1 1 1 1 1 1 1
staticfield java/lang/Math $assertionsDisabled Z 1
ciInstanceKlass java/util/Arrays 1 1 810 10 100 100 10 8 10 10 8 8 10 10 100 10 10 10 10 10 10 10 10 10 7 10 100 10 10 100 10 10 100 10 10 100 10 10 100 10 10 100 10 10 100 10 10 9 10 100 10 10 10 100 10 10 7 10 10 10 10 10 10 10 7 11 10 10 10 10 10 10 10 10 11 10 100 10 10 100 10 10 100 10 10 100 10 10 10 10 10 10 10 10 10 10 10 10 10 10 10 7 10 10 8 7 10 10 10 100 10 100 10 100 10 100 10 100 10 100 10 100 10 100 10 10 9 100 10 10 10 10 10 10 10 10 10 10 8 8 10 10 8 10 10 10 10 100 3 10 100 10 10 11 10 10 10 10 10 10 10 10 10 11 8 10 11 11 11 11 18 11 11 18 11 18 11 18 100 10 10 10 10 10 10 10 10 10 10 10 10 10 10 10 10 10 10 10 10 10 1 1 7 1 100 1 1 1 1 3 1 3 1 1 1 1 1 1 1 1 1 1 1 1 1 1 1 1 1 1 1 1 1 1 1 1 1 1 1 1 1 1 1 100 1 1 1 1 1 1 1 1 1 1 1 1 1 1 1 1 1 1 1 1 1 1 1 1 1 1 1 1 1 1 1 1 1 1 1 1 1 1 1 100 1 1 1 1 100 1 1 1 1 1 1 1 1 1 1 1 1 1 1 1 1 1 1 1 1 1 1 1 1 1 1 1 1 1 1 1 1 1 1 1 1 1 1 1 1 1 1 1 1 1 1 1 1 1 1 1 1 1 1 1 1 1 1 1 1 1 1 1 1 1 1 1 1 1 1 1 1 1 1 1 1 100 1 1 1 1 1 1 1 1 1 1 100 1 1 1 1 1 1 1 1 1 1 1 1 1 100 1 1 1 100 1 1 1 100 1 1 1 1 1 1 1 1 1 1 1 1 1 1 1 1 1 1 1 1 1 1 1 1 1 12 1 1 1 12 12 1 1 12 12 1 12 100 12 12 12 12 12 12 12 12 1 100 12 100 1 1 1 12 12 100 1 1 12 100 1 1 12 100 1 1 12 100 1 1 12 100 1 1 12 100 1 1 12 12 7 12 100 1 1 12 7 12 7 12 1 12 1 12 12 7 12 100 12 12 12 12 1 12 12 7 12 12 12 100 12 12 12 7 12 100 12 100 1 1 12 1 1 12 1 1 12 1 1 12 12 12 12 12 12 12 100 12 12 100 12 12 12 12 12 1 7 12 12 1 1 12 12 12 1 12 1 12 1 12 1 12 1 12 1 12 1 12 1 12 12 12 1 12 12 12 12 12 12 12 12 12 1 1 12 12 1 12 12 12 100 12 1 1 12 100 12 12 12 12 12 12 12 12 12 12 12 1 12 100 12 100 12 12 1 15 16 15 12 12 100 12 15 12 100 12 15 12 100 12 15 12 1 100 12 12 12 12 12 12 12 12 12 12 100 12 12 12 12 12 12 12 12 12 12 12 1 1 1 1 1 1 1 1 1 1 1 1 1 1 1 1 1 1 1 1 1 1 1 100 1 1 1 1 1 1 1 1 1 1 1 1 1 1 1 1 1 1 1 1 1 1 1 1 1 1 1 1 1 1 1 1 1 1 1 1 1 1 1 1 1 1 1 1 1 1 1 1 1 1 1 1 1 1 1 1 1 1 1 1 1 1 1 1 1 1 1 1 1 1 1 1 1 1 1 1 1 1 1 10 10 1 1 1 1 1 1 1 10 1 1 1 1 10 1 1 1 1 10 1 1 1 1 1 1 1 1 1 1 1 1 1 1 1 1 1 1 1 1 100 12 12 12 12 12 1 1 100 1 1 100 1 1
staticfield java/util/Arrays $assertionsDisabled Z 1
instanceKlass java/util/HashMap$TreeNode
ciInstanceKlass java/util/LinkedHashMap$Entry 1 1 27 10 100 7 1 1 1 1 1 1 1 1 1 1 1 1 1 1 1 1 12 100 1 100 1 1 1
instanceKlass java/util/IllegalFormatException
instanceKlass java/nio/file/InvalidPathException
instanceKlass java/lang/NumberFormatException
ciInstanceKlass java/lang/IllegalArgumentException 1 1 27 10 10 10 10 100 7 1 1 1 5 0 1 1 1 1 1 1 1 1 1 12 12 12 12 1 1
ciInstanceKlass java/util/HashMap$TreeNode 0 0 182 100 10 9 9 100 9 9 9 10 100 10 9 9 9 10 10 10 10 10 10 10 10 10 9 10 10 10 10 9 10 10 10 10 10 10 10 100 1 1 1 1 1 1 1 1 1 1 1 1 1 100 1 1 1 1 1 1 1 1 100 1 1 1 100 100 1 1 1 100 100 1 1 1 1 1 1 1 1 1 1 1 1 1 1 100 1 1 1 1 1 1 1 1 1 1 1 1 1 1 1 1 1 1 1 1 1 1 1 12 12 12 1 12 12 12 12 1 12 12 12 12 100 12 12 12 12 12 12 100 12 100 12 100 12 12 12 12 12 12 12 12 12 12 12 12 12 100 1 1 1 1 1 1 1 1 1 1 1 1 1 1 1 1 1 1 1 1 1 1 1 1 1 1 1 1 1 1 1 1 1 1
instanceKlass sun/awt/HeadlessToolkit
instanceKlass sun/awt/SunToolkit
ciInstanceKlass java/awt/Toolkit 1 1 655 9 10 9 10 7 10 9 10 9 7 9 9 7 10 9 100 8 10 9 7 10 10 10 10 10 10 10 100 10 9 7 10 7 10 10 7 9 10 100 8 10 10 10 10 10 10 100 100 100 10 8 10 10 10 100 8 100 8 100 8 8 10 7 10 10 10 10 10 10 100 100 100 8 10 8 8 8 10 10 100 10 10 100 10 10 10 9 9 7 10 10 7 10 9 10 10 7 10 10 11 10 8 10 10 11 10 7 10 11 10 10 10 10 10 7 10 7 10 9 10 7 10 10 10 10 9 10 10 9 100 8 10 5 0 10 10 10 10 10 100 10 11 11 100 10 11 7 7 10 7 10 10 10 7 10 10 7 10 10 10 10 10 7 1 1 1 7 1 1 1 1 1 1 1 1 1 1 1 1 1 1 1 1 1 1 1 1 1 3 1 1 1 1 1 1 1 1 1 1 1 1 1 1 1 1 1 100 1 1 1 1 1 1 1 1 1 1 1 1 1 1 1 1 1 1 1 1 1 1 1 1 1 1 1 1 1 1 1 1 1 1 1 1 1 1 1 1 1 1 1 1 1 1 1 1 1 1 1 1 1 1 1 1 1 1 1 1 1 1 1 1 1 1 1 1 1 1 1 1 100 100 100 100 100 100 100 100 1 1 1 1 1 1 1 1 1 1 1 1 1 1 1 1 1 1 1 1 1 1 1 1 1 1 1 1 1 100 1 1 1 1 1 1 1 1 1 1 100 1 1 100 1 1 1 1 100 1 1 1 1 1 100 1 1 100 100 1 1 1 1 1 1 1 1 1 1 100 1 1 1 100 1 1 1 1 100 1 1 100 1 1 100 1 1 1 1 1 1 100 1 100 1 1 1 1 1 1 1 1 1 1 1 1 1 1 1 1 1 12 12 12 12 1 12 12 12 1 12 12 1 12 1 1 12 12 1 7 12 12 12 12 12 12 1 12 7 12 1 1 12 7 12 1 12 100 12 1 1 12 12 12 12 7 12 12 1 1 1 1 12 12 1 1 1 1 1 1 1 12 1 12 12 12 12 12 1 1 1 1 1 1 1 7 12 12 1 12 12 1 12 12 12 12 12 1 7 12 1 7 12 100 12 100 12 12 1 12 12 7 12 12 1 12 12 12 12 1 12 12 12 12 12 12 12 1 12 1 12 12 1 12 12 12 12 12 12 12 1 1 12 12 12 12 12 12 1 100 12 12 1 12 12 1 1 1 12 12 1 7 12 1 12 12 12 12 1 1 1 1 1 1 1 1 1 100 1 1 1 1 1 1 1 1 1 1 1 1 1 1 1 1 1 1 1 1 1 1 1 1 1 1 1 1 1 1 1 1 1 1 1 1 1 1 1 100 1 1 1 1 1 1 1 1 1 1 1 1 1 1 1 1 1 1 1 1 1 1 1 1 1 1 1 1 1 1 1 1 1 1 1 1 1 1 1 1 1 1 100 1 1 1 1 1 1
staticfield java/awt/Toolkit $assertionsDisabled Z 1
instanceKlass com/mathworks/fl/i18n/XMLResourceBundleControl$XMLResourceBundle
instanceKlass sun/util/resources/ParallelListResourceBundle
instanceKlass sun/util/resources/OpenListResourceBundle
instanceKlass java/util/PropertyResourceBundle
instanceKlass java/util/ListResourceBundle
instanceKlass java/util/ResourceBundle$1
ciInstanceKlass java/util/ResourceBundle 1 1 516 9 9 10 9 9 10 7 7 10 7 7 10 8 10 10 10 8 10 10 10 10 9 9 100 10 10 10 10 10 10 100 10 9 11 11 11 7 11 10 7 10 9 11 7 10 7 10 10 7 10 10 100 8 10 10 8 10 9 10 11 11 10 10 10 10 11 7 10 100 11 11 10 10 9 11 10 10 10 10 100 10 10 10 10 10 10 100 10 100 10 10 9 10 8 8 10 8 8 10 10 10 10 10 10 7 5 0 10 11 10 11 10 10 10 5 0 8 10 10 11 11 11 10 11 100 10 11 9 10 11 11 11 10 7 10 7 10 7 10 10 10 100 10 11 7 100 1 1 1 1 1 100 1 1 1 7 1 1 1 1 3 1 1 1 1 1 1 1 1 1 1 1 1 1 1 1 1 1 1 1 1 1 1 1 1 1 1 1 1 1 1 1 1 1 1 1 1 1 1 100 1 1 1 1 100 1 1 1 1 1 1 1 1 1 1 1 1 1 1 100 1 100 100 100 100 100 1 1 1 1 1 1 1 100 1 1 1 100 100 100 100 1 1 1 1 1 1 1 1 1 1 1 1 1 100 1 1 1 1 1 1 1 1 1 100 1 1 1 100 100 1 1 12 12 12 12 12 12 1 1 12 1 1 1 12 12 7 12 1 12 12 12 12 12 12 1 12 7 12 12 12 12 1 12 7 12 7 12 12 1 12 12 1 12 12 7 12 1 12 1 12 12 1 12 12 1 1 12 12 1 12 12 12 12 12 12 12 12 12 12 1 12 1 12 12 12 12 12 12 12 12 12 12 1 100 12 12 12 12 12 1 12 1 12 7 12 12 12 1 1 12 1 1 12 12 12 12 12 1 12 12 12 12 12 12 12 1 12 12 12 7 12 12 12 1 12 12 12 100 12 12 12 12 1 1 12 1 7 12 1 1 1 1 1 1 1 1 1 1 1 1 1 1 1 1 1 1 1 1 1 1 1 1 1 1 1 1 1 1 1 1 1 1 1 1 1 1 1 1 1 1 1 1 1 1 1 1 1 1 1 1 1 1 1 1 1 1 1 1 1 1 1 1 1 1 1 1 1 1 1 1 1 1 1 1 1 1 1 1 1 1 1 1 1 1 1 1 1 1 1 1 1 1 1 1 1 1 1 1 1 1 1 1 1 1
staticfield java/util/ResourceBundle NONEXISTENT_BUNDLE Ljava/util/ResourceBundle; java/util/ResourceBundle$1
staticfield java/util/ResourceBundle cacheList Ljava/util/concurrent/ConcurrentMap; java/util/concurrent/ConcurrentHashMap
staticfield java/util/ResourceBundle referenceQueue Ljava/lang/ref/ReferenceQueue; java/lang/ref/ReferenceQueue
staticfield java/util/ResourceBundle providers Ljava/util/List; null
staticfield java/util/ResourceBundle $assertionsDisabled Z 1
instanceKlass com/sun/swing/internal/plaf/basic/resources/basic_zh_CN
instanceKlass com/sun/swing/internal/plaf/basic/resources/basic
instanceKlass com/sun/java/swing/plaf/windows/resources/windows_zh_CN
instanceKlass com/sun/java/swing/plaf/windows/resources/windows
instanceKlass sun/util/logging/resources/logging_zh_CN
instanceKlass sun/util/logging/resources/logging
instanceKlass sun/awt/resources/awt_zh_CN
instanceKlass sun/awt/resources/awt
ciInstanceKlass java/util/ListResourceBundle 1 1 81 10 9 10 100 10 11 9 7 11 10 10 10 7 10 7 10 7 7 1 1 1 1 1 1 1 1 1 1 1 1 1 100 100 100 100 1 1 1 1 1 1 1 100 100 100 100 1 1 12 12 12 1 7 12 12 1 12 12 12 12 1 12 1 12 1 1 1 1 1 1 1 1 1 1 1 1 1 1 1 1
ciInstanceKlass sun/awt/resources/awt 1 1 697 10 7 7 8 8 8 8 8 8 8 8 8 8 8 8 8 8 8 8 8 8 8 8 8 8 8 8 8 8 8 8 8 8 8 8 8 8 8 8 8 8 8 8 8 8 8 8 8 8 8 8 8 8 8 8 8 8 8 8 8 8 8 8 8 8 8 8 8 8 8 8 8 8 8 8 8 8 8 8 8 8 8 8 8 8 8 8 8 8 8 8 8 8 8 8 8 8 8 8 8 8 8 8 8 8 8 8 8 8 8 8 8 8 8 8 8 8 8 8 8 8 8 8 8 8 8 8 8 8 8 8 8 8 8 8 8 8 8 8 8 8 8 8 8 8 8 8 8 8 8 8 8 8 8 8 8 8 8 8 8 8 8 8 8 8 8 8 8 8 8 8 8 8 8 8 8 8 8 8 8 8 8 8 8 8 8 8 8 8 8 8 8 8 8 8 8 8 8 8 8 8 8 8 8 8 8 8 8 8 8 8 8 8 8 8 8 8 8 8 8 8 8 8 8 8 8 8 8 8 8 8 8 8 8 8 8 8 8 8 8 8 8 8 8 8 8 8 8 8 8 8 8 8 8 8 8 8 8 8 8 8 8 8 8 8 8 8 8 8 8 8 8 8 8 8 8 8 8 8 8 8 8 8 8 8 8 8 8 8 8 8 8 8 8 8 8 8 8 8 8 8 8 8 8 8 8 8 8 8 8 8 8 8 8 8 8 8 8 8 8 8 8 8 8 8 8 8 8 8 8 8 8 8 8 8 8 8 8 8 8 8 8 100 7 1 1 1 1 1 1 1 1 12 1 1 1 1 1 1 1 1 1 1 1 1 1 1 1 1 1 1 1 1 1 1 1 1 1 1 1 1 1 1 1 1 1 1 1 1 1 1 1 1 1 1 1 1 1 1 1 1 1 1 1 1 1 1 1 1 1 1 1 1 1 1 1 1 1 1 1 1 1 1 1 1 1 1 1 1 1 1 1 1 1 1 1 1 1 1 1 1 1 1 1 1 1 1 1 1 1 1 1 1 1 1 1 1 1 1 1 1 1 1 1 1 1 1 1 1 1 1 1 1 1 1 1 1 1 1 1 1 1 1 1 1 1 1 1 1 1 1 1 1 1 1 1 1 1 1 1 1 1 1 1 1 1 1 1 1 1 1 1 1 1 1 1 1 1 1 1 1 1 1 1 1 1 1 1 1 1 1 1 1 1 1 1 1 1 1 1 1 1 1 1 1 1 1 1 1 1 1 1 1 1 1 1 1 1 1 1 1 1 1 1 1 1 1 1 1 1 1 1 1 1 1 1 1 1 1 1 1 1 1 1 1 1 1 1 1 1 1 1 1 1 1 1 1 1 1 1 1 1 1 1 1 1 1 1 1 1 1 1 1 1 1 1 1 1 1 1 1 1 1 1 1 1 1 1 1 1 1 1 1 1 1 1 1 1 1 1 1 1 1 1 1 1 1 1 1 1 1 1 1 1 1 1 1 1 1 1 1 1 1 1 1 1 1 1 1 1 1 1 1 1 1 1 1 1 1 1 1 1 1 1 1 1 1 1 1 1 1 1 1 1 1 1
ciInstanceKlass sun/awt/resources/awt_zh_CN 1 1 697 10 7 7 8 8 8 8 8 8 8 8 8 8 8 8 8 8 8 8 8 8 8 8 8 8 8 8 8 8 8 8 8 8 8 8 8 8 8 8 8 8 8 8 8 8 8 8 8 8 8 8 8 8 8 8 8 8 8 8 8 8 8 8 8 8 8 8 8 8 8 8 8 8 8 8 8 8 8 8 8 8 8 8 8 8 8 8 8 8 8 8 8 8 8 8 8 8 8 8 8 8 8 8 8 8 8 8 8 8 8 8 8 8 8 8 8 8 8 8 8 8 8 8 8 8 8 8 8 8 8 8 8 8 8 8 8 8 8 8 8 8 8 8 8 8 8 8 8 8 8 8 8 8 8 8 8 8 8 8 8 8 8 8 8 8 8 8 8 8 8 8 8 8 8 8 8 8 8 8 8 8 8 8 8 8 8 8 8 8 8 8 8 8 8 8 8 8 8 8 8 8 8 8 8 8 8 8 8 8 8 8 8 8 8 8 8 8 8 8 8 8 8 8 8 8 8 8 8 8 8 8 8 8 8 8 8 8 8 8 8 8 8 8 8 8 8 8 8 8 8 8 8 8 8 8 8 8 8 8 8 8 8 8 8 8 8 8 8 8 8 8 8 8 8 8 8 8 8 8 8 8 8 8 8 8 8 8 8 8 8 8 8 8 8 8 8 8 8 8 8 8 8 8 8 8 8 8 8 8 8 8 8 8 8 8 8 8 8 8 8 8 8 8 8 8 8 8 8 8 8 8 8 8 8 8 8 8 8 8 8 8 8 100 7 1 1 1 1 1 1 1 1 12 1 1 1 1 1 1 1 1 1 1 1 1 1 1 1 1 1 1 1 1 1 1 1 1 1 1 1 1 1 1 1 1 1 1 1 1 1 1 1 1 1 1 1 1 1 1 1 1 1 1 1 1 1 1 1 1 1 1 1 1 1 1 1 1 1 1 1 1 1 1 1 1 1 1 1 1 1 1 1 1 1 1 1 1 1 1 1 1 1 1 1 1 1 1 1 1 1 1 1 1 1 1 1 1 1 1 1 1 1 1 1 1 1 1 1 1 1 1 1 1 1 1 1 1 1 1 1 1 1 1 1 1 1 1 1 1 1 1 1 1 1 1 1 1 1 1 1 1 1 1 1 1 1 1 1 1 1 1 1 1 1 1 1 1 1 1 1 1 1 1 1 1 1 1 1 1 1 1 1 1 1 1 1 1 1 1 1 1 1 1 1 1 1 1 1 1 1 1 1 1 1 1 1 1 1 1 1 1 1 1 1 1 1 1 1 1 1 1 1 1 1 1 1 1 1 1 1 1 1 1 1 1 1 1 1 1 1 1 1 1 1 1 1 1 1 1 1 1 1 1 1 1 1 1 1 1 1 1 1 1 1 1 1 1 1 1 1 1 1 1 1 1 1 1 1 1 1 1 1 1 1 1 1 1 1 1 1 1 1 1 1 1 1 1 1 1 1 1 1 1 1 1 1 1 1 1 1 1 1 1 1 1 1 1 1 1 1 1 1 1 1 1 1 1 1 1 1 1 1 1 1 1 1 1 1 1 1 1 1 1 1 1 1
instanceKlass java/awt/event/KeyEvent
instanceKlass java/awt/event/MouseEvent
ciInstanceKlass java/awt/event/InputEvent 1 1 268 100 7 10 9 10 100 7 10 8 10 10 10 10 10 9 9 10 9 10 10 9 10 100 9 9 10 8 10 3 9 8 8 10 8 8 8 8 8 8 8 8 8 8 8 10 10 8 10 3 3 3 3 3 3 3 3 3 3 3 3 3 3 3 3 10 10 7 10 10 100 1 1 1 1 1 1 3 1 3 1 3 1 3 1 3 1 3 1 1 1 3 1 3 1 3 1 3 1 3 1 3 1 3 1 3 1 1 1 3 1 3 1 1 1 1 1 1 1 5 0 1 1 1 1 1 1 1 1 1 1 1 1 100 100 100 1 1 1 1 1 1 1 1 1 1 1 1 1 1 100 100 1 1 1 1 1 1 12 12 7 12 1 1 12 1 12 12 12 12 12 12 12 12 12 7 12 100 12 100 12 100 12 1 12 100 12 7 12 1 12 12 1 1 7 12 1 1 1 1 1 1 1 1 1 1 1 12 12 1 12 7 12 12 1 7 12 1 1 1 1 1 1 1 1 1 1 1 1 1 1 1 1 1 100 1 1 1 1 1 1 1 1 1 1 1 1 1 1 1 1 1 1 1 1 1 1 1 1 1 1 1 1 100 1 1 1 1
staticfield java/awt/event/InputEvent logger Lsun/util/logging/PlatformLogger; sun/util/logging/PlatformLogger
staticfield java/awt/event/InputEvent BUTTON_DOWN_MASK [I 20
ciInstanceKlass java/util/PropertyResourceBundle 1 1 75 10 7 10 10 7 10 9 10 100 10 11 9 100 11 10 10 7 7 1 1 1 1 1 1 1 1 1 100 1 1 1 1 1 1 100 100 100 100 1 1 1 1 1 1 12 1 12 1 12 12 12 1 7 12 12 1 12 12 12 1 1 1 1 1 1 1 1 1 1 1 1 1 1 1
ciInstanceKlass java/util/MissingResourceException 1 1 33 10 9 9 10 7 7 1 1 1 5 0 1 1 1 1 1 1 1 1 1 1 1 1 1 12 12 12 12 1 1 1 1
ciInstanceKlass javax/swing/UIDefaults$TextAndMnemonicHashMap 1 1 127 10 10 10 10 7 8 10 8 8 10 8 8 8 10 8 8 8 8 10 8 10 7 10 10 10 10 10 8 8 10 10 10 10 10 7 1 1 1 1 1 1 1 1 1 1 1 1 100 100 100 1 1 1 1 1 1 100 1 1 1 1 1 1 12 12 7 12 100 1 1 1 7 12 1 1 12 1 1 1 12 1 1 1 1 12 1 12 1 12 12 12 1 1 12 12 12 100 12 100 12 1 1 1 1 1 1 1 1 1 1 1 1 1 1 1 1 1 1 1 1 1 1 1 1 1 1
ciInstanceKlass sun/text/resources/zh/FormatData_zh 1 1 231 10 7 8 8 7 7 8 8 8 8 8 8 8 8 8 8 8 8 8 8 8 8 8 8 8 8 8 8 8 8 8 8 8 8 8 8 8 8 8 8 8 8 8 8 8 8 8 8 8 8 8 8 8 8 8 8 8 8 8 8 8 8 8 8 8 8 8 8 8 8 8 8 8 8 8 8 8 8 8 8 8 8 8 8 8 8 8 8 8 8 8 8 8 8 8 8 8 8 8 8 8 8 8 8 8 8 8 8 8 100 7 1 1 1 1 1 1 1 1 12 1 1 1 1 1 1 1 1 1 1 1 1 1 1 1 1 1 1 1 1 1 1 1 1 1 1 1 1 1 1 1 1 1 1 1 1 1 1 1 1 1 1 1 1 1 1 1 1 1 1 1 1 1 1 1 1 1 1 1 1 1 1 1 1 1 1 1 1 1 1 1 1 1 1 1 1 1 1 1 1 1 1 1 1 1 1 1 1 1 1 1 1 1 1 1 1 1 1 1 1 1 1 1 1 1 1 1 1 1 1
instanceKlass org/xml/sax/SAXParseException
instanceKlass org/xml/sax/SAXNotRecognizedException
instanceKlass org/xml/sax/SAXNotSupportedException
ciInstanceKlass org/xml/sax/SAXException 1 1 57 10 9 10 10 100 10 10 10 8 10 7 7 1 1 1 1 1 5 0 1 1 1 1 1 1 1 1 1 1 1 1 1 1 1 1 100 1 1 1 1 1 1 1 12 12 12 12 1 12 12 1 1 1 1 1 1
instanceKlass org/apache/xerces/xni/parser/XMLParseException
instanceKlass org/apache/xerces/xni/parser/XMLConfigurationException
ciInstanceKlass org/apache/xerces/xni/XNIException 1 1 29 10 10 9 7 7 1 1 1 5 0 1 1 1 1 1 1 1 1 1 12 100 12 12 1 1 1 1 1
ciInstanceKlass java/lang/StringIndexOutOfBoundsException 0 0 38 10 10 100 10 8 10 10 10 100 100 1 1 1 5 0 1 1 1 1 1 1 1 1 12 12 1 1 12 12 12 1 1 1 1 1 1 1
ciMethod java/lang/Object <init> ()V 4097 1 532963 0 96
ciMethod java/lang/Object getClass ()Ljava/lang/Class; 3073 1 384 0 -1
ciMethod java/lang/Object hashCode ()I 3073 1 384 0 -1
ciMethod java/lang/Object equals (Ljava/lang/Object;)Z 4097 1 27785 0 -1
ciMethod java/lang/String <init> ([CII)V 16441 1 15787 0 704
ciMethod java/lang/String length ()I 4097 1 211091 0 64
ciMethod java/lang/String getChars (II[CI)V 4097 1 5650 0 320
ciMethod java/lang/String equals (Ljava/lang/Object;)Z 44369 57185 13813 0 -1
ciMethod java/lang/String hashCode ()I 2817 32769 6623 0 288
ciMethod java/lang/Class getName ()Ljava/lang/String; 2193 1 26549 0 96
ciMethod java/lang/Class getName0 ()Ljava/lang/String; 3121 1 390 0 -1
ciMethod java/lang/System arraycopy (Ljava/lang/Object;ILjava/lang/Object;II)V 118785 1 14848 0 -1
ciMethod java/lang/Throwable <init> (Ljava/lang/String;)V 3097 1 750 0 -1
ciMethod java/lang/Throwable fillInStackTrace ()Ljava/lang/Throwable; 2049 1 6127 0 -1
ciMethod java/lang/Exception <init> (Ljava/lang/String;)V 3065 1 746 0 -1
ciMethod java/lang/RuntimeException <init> (Ljava/lang/String;)V 17 1 472 0 -1
ciMethod java/util/Map get (Ljava/lang/Object;)Ljava/lang/Object; 0 0 1 0 -1
ciMethod java/lang/AbstractStringBuilder <init> (I)V 4097 1 52372 0 256
ciMethod java/lang/AbstractStringBuilder length ()I 10097 1 1262 0 0
ciMethod java/lang/AbstractStringBuilder ensureCapacityInternal (I)V 16409 1 285282 0 672
ciMethod java/lang/AbstractStringBuilder newCapacity (I)I 4097 1 5642 0 160
ciMethod java/lang/AbstractStringBuilder hugeCapacity (I)I 0 0 1 0 -1
ciMethod java/lang/AbstractStringBuilder setLength (I)V 97 1 1720 0 0
ciMethod java/lang/AbstractStringBuilder append (Ljava/lang/String;)Ljava/lang/AbstractStringBuilder; 4097 1 5693 0 1056
ciMethod java/lang/AbstractStringBuilder appendNull ()Ljava/lang/AbstractStringBuilder; 9 1 18 0 0
ciMethod java/lang/StringBuilder <init> ()V 4097 1 39840 0 192
ciMethod java/lang/StringBuilder append (Ljava/lang/String;)Ljava/lang/StringBuilder; 4097 1 76872 0 1024
ciMethod java/lang/StringBuilder append (I)Ljava/lang/StringBuilder; 1 1 1859 0 -1
ciMethod java/lang/StringBuilder toString ()Ljava/lang/String; 4097 1 42676 0 832
ciMethod java/lang/StringBuilder setLength (I)V 97 1 1126 0 0
ciMethod java/lang/StringBuilder length ()I 4097 1 167401 0 32
ciMethod java/util/HashMap hash (Ljava/lang/Object;)I 4097 1 53906 0 160
ciMethod java/util/HashMap get (Ljava/lang/Object;)Ljava/lang/Object; 3281 1 17228 0 672
ciMethod java/util/HashMap getNode (ILjava/lang/Object;)Ljava/util/HashMap$Node; 4097 33 5636 0 544
ciMethod java/lang/Math min (II)I 4097 1 72690 0 -1
ciMethod java/util/Arrays fill ([CIIC)V 0 0 1 0 -1
ciMethod java/util/Arrays copyOf ([CI)[C 4097 1 18748 0 0
ciMethod java/util/Arrays copyOfRange ([CII)[C 16505 1 7209 0 512
ciMethodData java/lang/String length ()I 2 211091 orig 264 104 147 227 110 0 0 0 0 96 60 7 177 12 2 0 0 32 1 0 0 0 0 0 0 0 0 0 0 0 0 0 0 0 0 0 0 0 0 0 0 0 0 0 0 0 0 0 0 0 0 0 0 0 0 0 0 0 0 0 0 0 0 0 0 0 0 0 0 0 0 0 0 0 0 0 0 0 0 0 0 77 68 79 32 101 120 116 114 97 32 100 97 116 97 32 108 111 99 107 0 0 0 0 0 0 0 0 0 0 0 0 0 0 0 0 0 0 0 0 0 0 0 0 0 0 0 0 0 0 0 0 0 0 0 0 0 0 0 0 0 0 0 0 0 0 0 0 0 0 0 0 0 0 0 0 0 0 0 0 0 0 0 0 0 0 0 0 0 0 0 0 0 0 0 0 0 0 0 0 0 0 0 0 0 1 0 0 0 0 0 0 0 0 0 0 0 0 0 0 0 1 0 0 0 0 0 0 0 0 0 0 0 0 0 0 0 0 2 0 0 153 180 25 0 1 0 0 0 0 0 0 0 0 0 0 0 2 0 0 0 0 0 0 0 0 0 0 0 0 0 0 0 255 255 255 255 0 0 0 0 0 0 0 0 data 0 oops 0
ciMethodData java/lang/Object <init> ()V 2 532964 orig 264 104 147 227 110 0 0 0 0 128 4 7 177 12 2 0 0 32 1 0 0 0 0 0 0 0 0 0 0 0 0 0 0 0 0 0 0 0 0 0 0 0 0 0 0 0 0 0 0 0 0 0 0 0 0 0 0 0 0 0 0 0 0 0 0 0 0 0 0 0 0 0 0 0 0 0 0 0 0 0 0 77 68 79 32 101 120 116 114 97 32 100 97 116 97 32 108 111 99 107 0 0 0 0 0 0 0 0 0 0 0 0 0 0 0 0 0 0 0 0 0 0 0 0 0 0 0 0 0 0 0 0 0 0 0 0 0 0 0 0 0 0 0 0 0 0 0 0 0 0 0 0 0 0 0 0 0 0 0 0 0 0 0 0 0 0 0 0 0 0 0 0 0 0 0 0 0 0 0 0 0 0 0 0 0 1 0 0 0 0 0 0 0 1 0 0 0 0 0 0 0 1 0 0 0 0 0 0 0 0 0 0 0 0 0 0 0 0 2 0 0 33 255 64 0 1 0 0 0 0 0 0 0 0 0 0 0 2 0 0 0 0 0 0 0 0 0 0 0 0 0 0 0 255 255 255 255 0 0 0 0 0 0 0 0 data 0 oops 0
ciMethod java/util/HashMap$TreeNode getTreeNode (ILjava/lang/Object;)Ljava/util/HashMap$TreeNode; 0 0 1 0 -1
ciMethodData java/lang/String hashCode ()I 2 98559 orig 264 104 147 227 110 0 0 0 0 0 80 7 177 12 2 0 0 152 1 0 0 32 0 0 0 0 0 0 0 0 0 0 0 0 0 0 0 0 0 0 0 0 0 0 0 0 0 0 0 0 0 0 0 0 0 0 0 0 0 0 0 0 0 0 0 0 0 0 0 0 0 0 0 0 0 0 0 0 0 0 0 77 68 79 32 101 120 116 114 97 32 100 97 116 97 32 108 111 99 107 0 0 0 0 0 0 0 0 0 0 0 0 0 0 0 0 0 0 0 0 0 0 0 0 0 0 0 0 0 0 0 0 0 0 0 0 0 0 0 0 0 0 0 0 0 0 0 0 0 0 0 0 0 0 0 0 0 0 0 0 0 0 0 0 0 0 0 0 0 0 0 0 0 0 0 0 0 0 0 0 0 0 0 0 0 1 0 0 0 0 0 0 0 0 0 0 0 0 0 0 0 1 0 0 0 0 0 0 0 0 0 0 0 0 0 0 0 0 16 0 0 249 195 0 0 249 135 11 0 0 0 0 0 0 0 0 0 2 0 0 0 0 0 0 0 0 0 0 0 120 0 0 0 255 255 255 255 7 0 6 0 0 0 0 0 data 15 0x60007 0xef6 0x78 0x989 0xe0007 0x2 0x58 0x987 0x1e0007 0x986 0x38 0x170f7 0x2d0003 0x170f7 0xffffffffffffffe0 oops 0
ciMethodData java/lang/String <init> ([CII)V 2 15787 orig 264 104 147 227 110 0 0 0 0 160 49 7 177 12 2 0 0 80 2 0 0 64 0 0 0 0 0 0 0 0 0 0 0 0 0 0 0 0 0 0 0 0 0 0 0 0 0 0 0 0 0 0 0 0 0 0 0 0 0 0 0 0 0 0 0 0 0 0 0 0 0 0 0 0 0 0 0 0 0 0 0 77 68 79 32 101 120 116 114 97 32 100 97 116 97 32 108 111 99 107 0 0 0 0 0 0 0 0 0 0 0 0 0 0 0 0 0 0 0 0 0 0 0 0 0 0 0 0 0 0 0 0 0 0 0 0 0 0 0 0 0 0 0 0 0 1 0 0 0 0 0 0 0 0 0 0 0 0 0 0 0 0 0 0 0 0 0 0 0 0 0 0 0 0 0 0 0 0 0 0 1 0 0 0 0 0 0 0 0 0 0 0 0 0 0 0 0 0 0 0 0 0 0 0 0 0 0 0 0 0 0 0 0 0 0 0 0 0 2 0 0 33 173 1 0 1 0 0 0 21 20 0 0 0 0 0 0 2 0 0 0 0 0 14 0 2 0 0 0 240 0 0 0 255 255 255 255 2 0 1 0 0 0 0 0 data 30 0x10002 0x35a4 0x50007 0x35a4 0x30 0x0 0xd0002 0x0 0x12e007 0x35a2 0x70 0x3 0x160007 0x3 0x30 0x0 0x1e0002 0x0 0x250007 0x0 0x20 0x3 0x370007 0x35a2 0x30 0x0 0x410002 0x0 0x4b0002 0x35a2 oops 0
ciMethodData java/util/Arrays copyOfRange ([CII)[C 2 7209 orig 264 104 147 227 110 0 0 0 0 232 182 24 177 12 2 0 0 120 2 0 0 240 0 0 0 0 0 0 0 0 0 0 0 0 0 0 0 0 0 0 0 0 0 0 0 0 0 0 0 0 0 0 0 0 0 0 0 0 0 0 0 0 0 0 0 0 0 0 0 0 0 0 0 0 0 0 0 0 0 0 0 77 68 79 32 101 120 116 114 97 32 100 97 116 97 32 108 111 99 107 0 0 0 0 0 0 0 0 0 0 0 0 0 0 0 0 0 0 0 0 0 0 0 0 0 0 0 0 0 0 0 0 0 0 0 0 0 0 0 0 0 0 0 0 0 0 0 0 0 0 0 0 0 0 0 0 0 0 0 0 0 0 0 0 0 0 0 0 0 0 0 0 0 0 0 0 0 0 0 0 0 0 0 0 0 29 0 0 0 0 0 0 0 0 0 0 0 0 0 0 0 0 0 0 0 0 0 0 0 0 0 0 0 0 0 0 0 0 2 0 0 209 160 0 0 1 0 0 0 0 0 0 0 0 0 0 0 2 0 0 0 0 0 5 0 2 0 0 0 32 1 0 0 255 255 255 255 7 0 5 0 0 0 0 0 data 36 0x50007 0x141a 0x100 0x0 0x100002 0x0 0x140005 0x0 0x0 0x0 0x0 0x0 0x190005 0x0 0x0 0x0 0x0 0x0 0x1d0005 0x0 0x0 0x0 0x0 0x0 0x200005 0x0 0x0 0x0 0x0 0x0 0x230002 0x0 0x360002 0x141a 0x390002 0x141a oops 0
ciMethodData java/lang/AbstractStringBuilder ensureCapacityInternal (I)V 2 285282 orig 264 104 147 227 110 0 0 0 0 224 84 14 177 12 2 0 0 144 1 0 0 0 0 0 0 0 0 0 0 0 0 0 0 0 0 0 0 0 0 0 0 0 0 0 0 0 0 0 0 0 0 0 0 0 0 0 0 0 0 0 0 0 0 0 0 0 0 0 0 0 0 0 0 0 0 0 0 0 0 0 0 77 68 79 32 101 120 116 114 97 32 100 97 116 97 32 108 111 99 107 0 0 0 0 0 0 0 0 0 0 0 0 0 0 0 0 0 0 0 0 0 0 0 0 0 0 0 0 0 0 0 0 0 0 0 0 0 0 0 0 0 0 0 0 0 0 0 0 0 0 0 0 0 0 0 0 0 0 0 0 0 0 0 0 0 0 0 0 0 0 0 0 0 0 0 0 0 0 0 0 0 0 0 0 0 17 0 0 0 0 0 0 0 0 0 0 0 0 0 0 0 1 0 0 0 0 0 0 0 0 0 0 0 0 0 0 0 0 2 0 0 249 146 34 0 1 0 0 0 0 0 0 0 0 0 0 0 2 0 0 0 0 0 6 0 2 0 0 0 64 0 0 0 255 255 255 255 7 0 7 0 0 0 0 0 data 8 0x70007 0x42bfc 0x40 0x2663 0x110002 0x2663 0x140002 0x2663 oops 0
ciMethodData java/lang/String getChars (II[CI)V 2 5650 orig 264 104 147 227 110 0 0 0 0 8 66 7 177 12 2 0 0 8 2 0 0 128 0 0 0 0 0 0 0 0 0 0 0 0 0 0 0 0 0 0 0 0 0 0 0 0 0 0 0 0 0 0 0 0 0 0 0 0 0 0 0 0 0 0 0 0 0 0 0 0 0 0 0 0 0 0 0 0 0 0 0 77 68 79 32 101 120 116 114 97 32 100 97 116 97 32 108 111 99 107 0 0 0 0 0 0 0 0 0 0 0 0 0 0 0 0 0 0 0 0 0 0 0 0 0 0 0 0 0 0 0 0 0 0 0 0 0 0 0 0 0 0 0 0 0 0 0 0 0 0 0 0 0 0 0 0 0 0 0 0 0 0 0 0 0 0 0 0 0 0 0 0 0 0 0 0 0 0 0 0 0 0 0 0 0 25 0 0 0 0 0 0 0 0 0 0 0 0 0 0 0 1 0 0 0 0 0 0 0 0 0 0 0 0 0 0 0 0 2 0 0 145 160 0 0 1 0 0 0 0 0 0 0 0 0 0 0 2 0 0 0 0 0 9 0 2 0 0 0 160 0 0 0 255 255 255 255 7 0 1 0 0 0 0 0 data 20 0x10007 0x1412 0x30 0x0 0x90002 0x0 0x130007 0x1412 0x30 0x0 0x1b0002 0x0 0x210007 0x1412 0x30 0x0 0x2b0002 0x0 0x3a0002 0x1412 oops 0
ciMethodData java/lang/StringBuilder append (Ljava/lang/String;)Ljava/lang/StringBuilder; 2 77300 orig 264 104 147 227 110 0 0 0 0 72 146 14 177 12 2 0 0 56 1 0 0 0 0 0 0 0 0 0 0 0 0 0 0 0 0 0 0 0 0 0 0 0 0 0 0 0 0 0 0 0 0 0 0 0 0 0 0 0 0 0 0 0 0 0 0 0 0 0 0 0 0 0 0 0 0 0 0 0 0 0 0 77 68 79 32 101 120 116 114 97 32 100 97 116 97 32 108 111 99 107 0 0 0 0 0 0 0 0 0 0 0 0 0 0 0 0 0 0 0 0 0 0 0 0 0 0 0 0 0 0 0 0 0 0 0 0 0 0 0 0 0 0 0 0 0 0 0 0 0 0 0 0 0 0 0 0 0 0 0 0 0 0 0 0 0 0 0 0 0 0 0 0 0 0 0 0 0 0 0 0 0 0 0 0 0 19 0 0 0 0 0 0 0 0 0 0 0 0 0 0 0 2 0 0 0 0 0 0 0 1 0 0 0 0 0 0 0 0 2 0 0 161 95 9 0 1 0 0 0 0 0 0 0 0 0 0 0 2 0 0 0 0 0 3 0 2 0 0 0 16 0 0 0 255 255 255 255 2 0 2 0 0 0 0 0 data 2 0x20002 0x12bf4 oops 0
ciMethodData java/lang/AbstractStringBuilder append (Ljava/lang/String;)Ljava/lang/AbstractStringBuilder; 2 5693 orig 264 104 147 227 110 0 0 0 0 56 94 14 177 12 2 0 0 240 1 0 0 32 0 0 0 0 0 0 0 0 0 0 0 0 0 0 0 0 0 0 0 0 0 0 0 0 0 0 0 0 0 0 0 0 0 0 0 0 0 0 0 0 0 0 0 0 0 0 0 0 0 0 0 0 0 0 0 0 0 0 0 77 68 79 32 101 120 116 114 97 32 100 97 116 97 32 108 111 99 107 0 0 0 0 0 0 0 0 0 0 0 0 0 0 0 0 0 0 0 0 0 0 0 0 0 0 0 0 0 0 0 0 0 0 0 0 0 0 0 0 0 0 0 0 0 0 0 0 0 0 0 0 0 0 0 0 0 0 0 0 0 0 0 0 0 0 0 0 0 0 0 0 0 0 0 0 0 0 0 0 0 0 0 0 0 17 0 0 0 0 0 0 0 0 0 0 0 0 0 0 0 2 0 0 0 0 0 0 0 1 0 0 0 0 0 0 0 0 2 0 0 233 161 0 0 1 0 0 0 0 0 0 0 0 0 0 0 2 0 0 0 0 0 14 0 2 0 0 0 160 0 0 0 255 255 255 255 7 0 1 0 0 0 0 0 data 20 0x10007 0x143c 0x30 0x1 0x50002 0x1 0xa0005 0x1024 0x20c9f167ce0 0x418 0x0 0x0 0x150002 0x143c 0x230005 0x1024 0x20c9f167ce0 0x418 0x0 0x0 oops 2 8 java/lang/String 16 java/lang/String
ciMethodData java/util/HashMap hash (Ljava/lang/Object;)I 2 53906 orig 264 104 147 227 110 0 0 0 0 240 156 21 177 12 2 0 0 176 1 0 0 0 0 0 0 0 0 0 0 0 0 0 0 0 0 0 0 0 0 0 0 0 0 0 0 0 0 0 0 0 0 0 0 0 0 0 0 0 0 0 0 0 0 0 0 0 0 0 0 0 0 0 0 0 0 0 0 0 0 0 0 77 68 79 32 101 120 116 114 97 32 100 97 116 97 32 108 111 99 107 0 0 0 0 0 0 0 0 0 0 0 0 0 0 0 0 0 0 0 0 0 0 0 0 0 0 0 0 0 0 0 0 0 0 0 0 0 0 0 0 0 0 0 0 0 1 0 0 0 0 0 0 0 0 0 0 0 0 0 0 0 0 0 0 0 0 0 0 0 0 0 0 0 0 0 0 0 0 0 0 3 0 0 0 0 17 0 0 0 0 0 0 0 0 0 0 0 0 0 0 0 0 0 0 0 0 0 0 0 0 0 0 0 0 0 0 0 0 2 0 0 145 132 6 0 1 0 0 0 115 153 0 0 0 0 0 0 2 0 0 0 0 0 6 0 2 0 0 0 104 0 0 0 255 255 255 255 7 224 1 0 0 0 0 0 data 13 0x1e007 0xd060 0x38 0x34 0x50003 0x34 0x48 0x90005 0x305b 0x20c9f167ce0 0x9c75 0x20c9f167d70 0x393 oops 2 9 java/lang/String 11 java/lang/Class
ciMethodData java/util/Arrays copyOf ([CI)[C 2 18748 orig 264 104 147 227 110 0 0 0 0 32 175 24 177 12 2 0 0 112 1 0 0 0 0 0 0 0 0 0 0 0 0 0 0 0 0 0 0 0 0 0 0 0 0 0 0 0 0 0 0 0 0 0 0 0 0 0 0 0 0 0 0 0 0 0 0 0 0 0 0 0 0 0 0 0 0 0 0 0 0 0 0 77 68 79 32 101 120 116 114 97 32 100 97 116 97 32 108 111 99 107 0 0 0 0 0 0 0 0 0 0 0 0 0 0 0 0 0 0 0 0 0 0 0 0 0 0 0 0 0 0 0 0 0 0 0 0 0 0 0 0 0 0 0 0 0 0 0 0 0 0 0 0 0 0 0 0 0 0 0 0 0 0 0 0 0 0 0 0 0 0 0 0 0 0 0 0 0 0 0 0 0 0 0 0 0 0 0 0 0 0 0 0 0 0 0 0 0 0 0 0 0 0 0 0 0 0 0 0 0 0 0 0 0 0 0 0 0 0 2 0 0 225 57 2 0 1 0 0 0 0 0 0 0 0 0 0 0 2 0 0 0 0 0 7 0 2 0 0 0 32 0 0 0 255 255 255 255 2 0 11 0 0 0 0 0 data 4 0xb0002 0x473c 0xe0002 0x473c oops 0
ciMethodData java/lang/AbstractStringBuilder newCapacity (I)I 2 5642 orig 264 104 147 227 110 0 0 0 0 160 85 14 177 12 2 0 0 176 1 0 0 64 0 0 0 0 0 0 0 0 0 0 0 0 0 0 0 0 0 0 0 0 0 0 0 0 0 0 0 0 0 0 0 0 0 0 0 0 0 0 0 0 0 0 0 0 0 0 0 0 0 0 0 0 0 0 0 0 0 0 0 77 68 79 32 101 120 116 114 97 32 100 97 116 97 32 108 111 99 107 0 0 0 0 0 0 0 0 0 0 0 0 0 0 0 0 0 0 0 0 0 0 0 0 0 0 0 0 0 0 0 0 0 0 0 0 0 0 0 0 0 0 0 0 0 0 0 0 0 0 0 0 0 0 0 0 0 0 0 0 0 0 0 0 0 0 0 0 0 0 0 0 0 0 0 0 0 0 0 0 0 0 0 0 0 17 0 0 0 0 0 0 0 0 0 0 0 0 0 0 0 1 0 0 0 0 0 0 0 0 0 0 0 0 0 0 0 0 2 0 0 81 160 0 0 1 0 0 0 0 0 0 0 0 0 0 0 2 0 0 0 0 0 18 0 2 0 0 0 136 0 0 0 255 255 255 255 7 0 13 0 0 0 0 0 data 17 0xd0007 0x1002 0x20 0x408 0x130007 0x0 0x40 0x140a 0x1a0007 0x140a 0x48 0x0 0x1f0002 0x0 0x220003 0x0 0x18 oops 0
ciMethodData java/util/HashMap getNode (ILjava/lang/Object;)Ljava/util/HashMap$Node; 2 5636 orig 264 104 147 227 110 0 0 0 0 160 166 21 177 12 2 0 0 8 4 0 0 176 1 0 0 0 0 0 0 0 0 0 0 0 0 0 0 0 0 0 0 0 0 0 0 0 0 0 0 0 0 0 0 0 0 0 0 0 0 0 0 0 0 0 0 0 0 0 0 0 0 0 0 0 0 0 0 0 0 0 0 77 68 79 32 101 120 116 114 97 32 100 97 116 97 32 108 111 99 107 0 0 0 0 0 0 0 0 0 0 0 0 0 0 0 0 0 0 0 0 0 0 0 0 0 0 0 0 0 0 0 0 0 0 0 0 0 0 0 0 0 0 0 0 0 0 0 0 0 0 0 0 0 0 0 0 0 0 0 0 0 0 0 0 0 0 0 0 0 0 0 0 0 0 0 0 0 0 0 0 0 0 0 0 0 17 0 0 0 0 0 0 0 0 0 0 0 0 0 0 0 1 0 0 0 0 0 0 0 0 0 0 0 0 0 0 0 0 2 0 0 33 160 0 0 225 6 0 0 0 0 0 0 0 0 0 0 2 0 0 0 1 0 37 0 2 0 0 0 176 2 0 0 255 255 255 255 7 0 6 0 0 0 0 0 data 86 0x60007 0x75 0x2b0 0x138f 0xe0007 0x0 0x290 0x138f 0x1c0007 0x71c 0x270 0xc73 0x250007 0x570 0xb0 0x703 0x310007 0x486 0x90 0x27d 0x350007 0x0 0x70 0x27d 0x3b0005 0x8e 0x20c9f167ce0 0x1e5 0x20cb3198470 0xa 0x3e0007 0xe 0x20 0x26f 0x4c0007 0x2dd 0x1a0 0x2a1 0x510004 0xfffffffffffffd5f 0x20cb7ab8d90 0x1c0 0x20cb7524200 0x6 0x540007 0x2a1 0x80 0x0 0x590004 0x0 0x0 0x0 0x0 0x0 0x5e0005 0x0 0x0 0x0 0x0 0x0 0x680007 0x139 0xb0 0x1c1 0x740007 0xd0 0x90 0xf1 0x780007 0x0 0x70 0xf1 0x7e0005 0x27 0x20c9f167ce0 0xc2 0x20cb3198470 0x8 0x810007 0x1 0x20 0xf0 0x8f0007 0x59 0xffffffffffffff50 0xe1 oops 6 26 java/lang/String 28 java/io/File 40 java/util/LinkedHashMap$Entry 42 java/util/HashMap$Node 74 java/lang/String 76 java/io/File
ciMethodData java/lang/StringBuilder <init> ()V 2 39978 orig 264 104 147 227 110 0 0 0 0 48 143 14 177 12 2 0 0 48 1 0 0 0 0 0 0 0 0 0 0 0 0 0 0 0 0 0 0 0 0 0 0 0 0 0 0 0 0 0 0 0 0 0 0 0 0 0 0 0 0 0 0 0 0 0 0 0 0 0 0 0 0 0 0 0 0 0 0 0 0 0 0 77 68 79 32 101 120 116 114 97 32 100 97 116 97 32 108 111 99 107 0 0 0 0 0 0 0 0 0 0 0 0 0 0 0 0 0 0 0 0 0 0 0 0 0 0 0 0 0 0 0 0 0 0 0 0 0 0 0 0 0 0 0 0 0 0 0 0 0 0 0 0 0 0 0 0 0 0 0 0 0 0 0 0 0 0 0 0 0 0 0 0 0 0 0 0 0 0 0 0 0 0 0 0 0 0 0 0 0 0 0 0 0 0 0 0 0 0 0 0 0 0 0 0 0 0 0 0 0 0 0 0 0 0 0 0 0 0 2 0 0 81 209 4 0 1 0 0 0 0 0 0 0 0 0 0 0 2 0 0 0 0 0 3 0 2 0 0 0 16 0 0 0 255 255 255 255 2 0 3 0 0 0 0 0 data 2 0x30002 0x9a2a oops 0
ciMethodData java/lang/AbstractStringBuilder <init> (I)V 2 52550 orig 264 104 147 227 110 0 0 0 0 96 82 14 177 12 2 0 0 56 1 0 0 0 0 0 0 0 0 0 0 0 0 0 0 0 0 0 0 0 0 0 0 0 0 0 0 0 0 0 0 0 0 0 0 0 0 0 0 0 0 0 0 0 0 0 0 0 0 0 0 0 0 0 0 0 0 0 0 0 0 0 0 77 68 79 32 101 120 116 114 97 32 100 97 116 97 32 108 111 99 107 0 0 0 0 0 0 0 0 0 0 0 0 0 0 0 0 0 0 0 0 0 0 0 0 0 0 0 0 0 0 0 0 0 0 0 0 0 0 0 0 0 0 0 0 0 0 0 0 0 0 0 0 0 0 0 0 0 0 0 0 0 0 0 0 0 0 0 0 0 0 0 0 0 0 0 0 0 0 0 0 0 0 0 0 0 0 0 0 0 0 0 0 0 0 0 0 0 0 0 0 0 0 0 0 0 0 0 0 0 0 0 0 0 0 0 0 0 0 2 0 0 49 90 6 0 1 0 0 0 0 0 0 0 0 0 0 0 2 0 0 0 0 0 3 0 2 0 0 0 16 0 0 0 255 255 255 255 2 0 1 0 0 0 0 0 data 2 0x10002 0xcb46 oops 0
ciMethodData java/lang/StringBuilder toString ()Ljava/lang/String; 2 42814 orig 264 104 147 227 110 0 0 0 0 248 165 14 177 12 2 0 0 48 1 0 0 0 0 0 0 0 0 0 0 0 0 0 0 0 0 0 0 0 0 0 0 0 0 0 0 0 0 0 0 0 0 0 0 0 0 0 0 0 0 0 0 0 0 0 0 0 0 0 0 0 0 0 0 0 0 0 0 0 0 0 0 77 68 79 32 101 120 116 114 97 32 100 97 116 97 32 108 111 99 107 0 0 0 0 0 0 0 0 0 0 0 0 0 0 0 0 0 0 0 0 0 0 0 0 0 0 0 0 0 0 0 0 0 0 0 0 0 0 0 0 0 0 0 0 0 0 0 0 0 0 0 0 0 0 0 0 0 0 0 0 0 0 0 0 0 0 0 0 0 0 0 0 0 0 0 0 0 0 0 0 0 0 0 0 0 29 0 0 0 0 0 0 0 0 0 0 0 0 0 0 0 1 0 0 0 0 0 0 0 0 0 0 0 0 0 0 0 0 2 0 0 241 41 5 0 1 0 0 0 0 0 0 0 0 0 0 0 2 0 0 0 0 0 3 0 2 0 0 0 16 0 0 0 255 255 255 255 2 0 13 0 0 0 0 0 data 2 0xd0002 0xa53e oops 0
ciMethodData java/lang/AbstractStringBuilder appendNull ()Ljava/lang/AbstractStringBuilder; 1 18 orig 264 104 147 227 110 0 0 0 0 104 97 14 177 12 2 0 0 48 1 0 0 0 0 0 0 0 0 0 0 0 0 0 0 0 0 0 0 0 0 0 0 0 0 0 0 0 0 0 0 0 0 0 0 0 0 0 0 0 0 0 0 0 0 0 0 0 0 0 0 0 0 0 0 0 0 0 0 0 0 0 0 77 68 79 32 101 120 116 114 97 32 100 97 116 97 32 108 111 99 107 0 0 0 0 0 0 0 0 0 0 0 0 0 0 0 0 0 0 0 0 0 0 0 0 0 0 0 0 0 0 0 0 0 0 0 0 0 0 0 0 0 0 0 0 0 0 0 0 0 0 0 0 0 0 0 0 0 0 0 0 0 0 0 0 0 0 0 0 0 0 0 0 0 0 0 0 0 0 0 0 0 0 0 0 0 19 0 0 0 0 0 0 0 0 0 0 0 0 0 0 0 1 0 0 0 0 0 0 0 1 0 0 0 0 0 0 0 1 0 0 0 137 0 0 0 1 0 0 0 0 0 0 0 0 0 0 0 2 0 0 0 0 0 0 0 0 0 0 0 16 0 0 0 255 255 255 255 2 0 9 0 0 0 0 0 data 2 0x90002 0x11 oops 0
ciMethodData java/util/HashMap get (Ljava/lang/Object;)Ljava/lang/Object; 2 17228 orig 264 104 147 227 110 0 0 0 0 112 165 21 177 12 2 0 0 200 1 0 0 0 0 0 0 0 0 0 0 0 0 0 0 0 0 0 0 0 0 0 0 0 0 0 0 0 0 0 0 0 0 0 0 0 0 0 0 0 0 0 0 0 0 0 0 0 0 0 0 0 0 0 0 0 0 0 0 0 0 0 0 77 68 79 32 101 120 116 114 97 32 100 97 116 97 32 108 111 99 107 0 0 0 0 0 0 0 0 0 0 0 0 0 0 0 0 0 0 0 0 0 0 0 0 0 0 0 0 0 0 0 0 0 0 0 0 0 0 0 0 0 0 0 0 0 1 0 0 0 0 0 0 0 0 0 0 0 0 0 0 0 0 0 0 0 0 0 0 0 0 0 0 0 0 0 0 0 0 0 0 0 0 0 0 0 17 0 0 0 0 0 0 0 0 0 0 0 0 0 0 0 1 0 0 0 0 0 0 0 0 0 0 0 0 0 0 0 154 1 0 0 145 13 2 0 1 0 0 0 253 20 0 0 0 0 0 0 2 0 0 0 0 0 10 0 2 0 0 0 120 0 0 0 255 255 255 255 2 0 2 0 0 0 0 0 data 15 0x20002 0x41b2 0x60005 0x92 0x20cb7522520 0x3d32 0x20cb7524bb0 0x3ee 0xb0007 0x232d 0x38 0x1e86 0xf0003 0x1e86 0x18 oops 2 4 java/util/HashMap 6 javax/swing/UIDefaults$TextAndMnemonicHashMap
ciMethod java/awt/Toolkit getProperty (Ljava/lang/String;Ljava/lang/String;)Ljava/lang/String; 1089 1 1253 0 0
ciMethod java/util/ResourceBundle getString (Ljava/lang/String;)Ljava/lang/String; 2049 1 3907 52 0
ciMethod java/util/ResourceBundle getObject (Ljava/lang/String;)Ljava/lang/Object; 2097 1 4462 34 0
ciMethod java/util/ResourceBundle handleGetObject (Ljava/lang/String;)Ljava/lang/Object; 0 0 1 0 -1
ciMethod java/util/ListResourceBundle handleGetObject (Ljava/lang/String;)Ljava/lang/Object; 2329 1 1386 0 0
ciMethod java/util/ListResourceBundle loadLookup ()V 49 4833 6 0 -1
ciMethodData java/lang/Class getName ()Ljava/lang/String; 2 26549 orig 264 104 147 227 110 0 0 0 0 112 200 7 177 12 2 0 0 80 1 0 0 0 0 0 0 0 0 0 0 0 0 0 0 0 0 0 0 0 0 0 0 0 0 0 0 0 0 0 0 0 0 0 0 0 0 0 0 0 0 0 0 0 0 0 0 0 0 0 0 0 0 0 0 0 0 0 0 0 0 0 0 77 68 79 32 101 120 116 114 97 32 100 97 116 97 32 108 111 99 107 0 0 0 0 0 0 0 0 0 0 0 0 0 0 0 0 0 0 0 0 0 0 0 0 0 0 0 0 0 0 0 0 0 0 0 0 0 0 0 0 0 0 0 0 0 0 0 0 0 0 0 0 0 0 0 0 0 0 0 0 0 0 0 0 0 0 0 0 0 0 0 0 0 0 0 0 0 0 0 0 0 0 0 0 0 17 0 0 0 0 0 0 0 0 0 0 0 0 0 0 0 0 0 0 0 0 0 0 0 0 0 0 0 0 0 0 0 18 1 0 0 25 53 3 0 1 0 0 0 0 0 0 0 0 0 0 0 2 0 0 0 0 0 6 0 2 0 0 0 48 0 0 0 255 255 255 255 7 0 6 0 0 0 0 0 data 6 0x60007 0x654e 0x30 0x155 0xb0002 0x155 oops 0
ciMethodData java/lang/RuntimeException <init> (Ljava/lang/String;)V 1 476 orig 264 104 147 227 110 0 0 0 0 32 220 8 177 12 2 0 0 56 1 0 0 0 0 0 0 0 0 0 0 0 0 0 0 0 0 0 0 0 0 0 0 0 0 0 0 0 0 0 0 0 0 0 0 0 0 0 0 0 0 0 0 0 0 0 0 0 0 0 0 0 0 0 0 0 0 0 0 0 0 0 0 77 68 79 32 101 120 116 114 97 32 100 97 116 97 32 108 111 99 107 0 0 0 0 0 0 0 0 0 0 0 0 0 0 0 0 0 0 0 0 0 0 0 0 0 0 0 0 0 0 0 0 0 0 0 0 0 0 0 0 0 0 0 0 0 0 0 0 0 0 0 0 0 0 0 0 0 0 0 0 0 0 0 0 0 0 0 0 0 0 0 0 0 0 0 0 0 0 0 0 0 0 0 0 0 0 0 0 0 0 0 0 0 0 0 0 0 0 0 0 0 0 0 0 0 0 0 0 0 0 0 0 0 0 0 0 0 2 0 0 0 209 14 0 0 1 0 0 0 0 0 0 0 0 0 0 0 2 0 0 0 0 0 0 0 0 0 0 0 16 0 0 0 255 255 255 255 2 0 2 0 0 0 0 0 data 2 0x20002 0x1da oops 0
ciMethod java/awt/event/InputEvent getModifiersExText (I)Ljava/lang/String; 889 17761 931 0 -1
ciMethod java/util/MissingResourceException <init> (Ljava/lang/String;Ljava/lang/String;Ljava/lang/String;)V 137 1 426 0 0
ciMethodData java/lang/StringBuilder length ()I 2 167493 orig 264 104 147 227 110 0 0 0 0 24 194 14 177 12 2 0 0 48 1 0 0 0 0 0 0 0 0 0 0 0 0 0 0 0 0 0 0 0 0 0 0 0 0 0 0 0 0 0 0 0 0 0 0 0 0 0 0 0 0 0 0 0 0 0 0 0 0 0 0 0 0 0 0 0 0 0 0 0 0 0 0 77 68 79 32 101 120 116 114 97 32 100 97 116 97 32 108 111 99 107 0 0 0 0 0 0 0 0 0 0 0 0 0 0 0 0 0 0 0 0 0 0 0 0 0 0 0 0 0 0 0 0 0 0 0 0 0 0 0 0 0 0 0 0 0 0 0 0 0 0 0 0 0 0 0 0 0 0 0 0 0 0 0 0 0 0 0 0 0 0 0 0 0 0 0 0 0 0 0 0 0 0 0 0 0 0 0 0 0 0 0 0 0 0 0 0 0 0 0 0 0 0 0 0 0 0 0 0 0 0 0 0 0 0 0 0 0 0 2 0 0 41 98 20 0 1 0 0 0 0 0 0 0 0 0 0 0 2 0 0 0 0 0 3 0 2 0 0 0 16 0 0 0 255 255 255 255 2 0 1 0 0 0 0 0 data 2 0x10002 0x28c45 oops 0
ciMethodData java/util/ResourceBundle getObject (Ljava/lang/String;)Ljava/lang/Object; 2 4462 orig 264 104 147 227 110 0 0 0 0 56 167 51 177 12 2 0 0 224 3 0 0 112 0 0 0 0 0 0 0 0 0 0 0 0 0 0 0 0 0 0 0 0 0 0 0 0 0 0 0 0 0 0 0 0 0 0 0 0 0 0 0 0 0 0 0 0 0 0 0 0 0 0 0 0 0 0 0 0 0 0 0 77 68 79 32 101 120 116 114 97 32 100 97 116 97 32 108 111 99 107 0 0 0 0 0 0 0 0 0 0 0 0 0 0 0 0 0 0 0 0 0 0 0 0 0 0 0 0 0 0 0 0 0 0 0 0 0 0 0 0 0 0 0 0 0 0 0 0 0 0 0 0 0 0 0 0 0 0 0 0 0 0 0 0 0 0 0 0 0 0 0 0 0 0 0 0 0 0 0 0 0 0 0 0 0 0 0 0 0 0 0 0 0 0 0 0 0 0 0 0 0 0 0 0 0 0 0 0 0 0 0 0 0 0 0 0 0 6 1 0 0 65 131 0 0 1 0 0 0 0 0 0 0 0 0 0 0 2 0 0 0 0 0 19 0 2 0 0 0 144 2 0 0 255 255 255 255 5 0 2 0 0 0 0 0 data 82 0x20005 0x17 0x20cb506c7d0 0xb7f 0x20cb5069bd0 0x4d2 0x70007 0xd44 0x260 0x324 0xe0007 0x199 0x50 0x18b 0x160005 0x3 0x20cb506c7d0 0x180 0x20cb751f310 0x8 0x1b0007 0xe 0x1f0 0x199 0x260002 0x199 0x2b0005 0x0 0x20cb3198210 0x199 0x0 0x0 0x2f0005 0x0 0x20cb506c7d0 0x198 0x20cb751f3c0 0x1 0x320005 0x0 0x20c9f167d70 0x199 0x0 0x0 0x350005 0x0 0x20cb3198210 0x199 0x0 0x0 0x3a0005 0x0 0x20cb3198210 0x199 0x0 0x0 0x3e0005 0x0 0x20cb3198210 0x199 0x0 0x0 0x410005 0x0 0x20cb3198210 0x199 0x0 0x0 0x450005 0x0 0x20cb506c7d0 0x198 0x20cb751f3c0 0x1 0x480005 0x0 0x20c9f167d70 0x199 0x0 0x0 0x4c0002 0x199 oops 15 2 java/util/PropertyResourceBundle 4 sun/awt/resources/awt_zh_CN 16 java/util/PropertyResourceBundle 18 sun/text/resources/zh/FormatData_zh 28 java/lang/StringBuilder 34 java/util/PropertyResourceBundle 36 sun/awt/resources/awt 40 java/lang/Class 46 java/lang/StringBuilder 52 java/lang/StringBuilder 58 java/lang/StringBuilder 64 java/lang/StringBuilder 70 java/util/PropertyResourceBundle 72 sun/awt/resources/awt 76 java/lang/Class
ciMethodData java/util/MissingResourceException <init> (Ljava/lang/String;Ljava/lang/String;Ljava/lang/String;)V 1 430 orig 264 104 147 227 110 0 0 0 0 152 102 105 177 12 2 0 0 72 1 0 0 0 0 0 0 0 0 0 0 0 0 0 0 0 0 0 0 0 0 0 0 0 0 0 0 0 0 0 0 0 0 0 0 0 0 0 0 0 0 0 0 0 0 0 0 0 0 0 0 0 0 0 0 0 0 0 0 0 0 0 0 77 68 79 32 101 120 116 114 97 32 100 97 116 97 32 108 111 99 107 0 0 0 0 0 0 0 0 0 0 0 0 0 0 0 0 0 0 0 0 0 0 0 0 0 0 0 0 0 0 0 0 0 0 0 0 0 0 0 0 0 0 0 0 0 0 0 0 0 0 0 0 0 0 0 0 0 0 0 0 0 0 0 0 0 0 0 0 0 0 0 0 0 0 0 0 0 0 0 0 0 0 0 0 0 0 0 0 0 0 0 0 0 0 0 0 0 0 0 0 0 0 0 0 0 0 0 0 0 0 0 0 0 0 0 0 0 17 0 0 0 233 12 0 0 1 0 0 0 0 0 0 0 0 0 0 0 2 0 0 0 0 0 3 0 2 0 0 0 16 0 0 0 255 255 255 255 2 0 2 0 0 0 0 0 data 2 0x20002 0x19d oops 0
ciMethodData java/util/ResourceBundle getString (Ljava/lang/String;)Ljava/lang/String; 2 3907 orig 264 104 147 227 110 0 0 0 0 176 165 51 177 12 2 0 0 176 1 0 0 0 0 0 0 0 0 0 0 0 0 0 0 0 0 0 0 0 0 0 0 0 0 0 0 0 0 0 0 0 0 0 0 0 0 0 0 0 0 0 0 0 0 0 0 0 0 0 0 0 0 0 0 0 0 0 0 0 0 0 0 77 68 79 32 101 120 116 114 97 32 100 97 116 97 32 108 111 99 107 0 0 0 0 0 0 0 0 0 0 0 0 0 0 0 0 0 0 0 0 0 0 0 0 0 0 0 0 0 0 0 0 0 0 0 0 0 0 0 0 0 0 0 0 0 0 0 0 0 0 0 0 0 0 0 0 0 0 0 0 0 0 0 0 0 0 0 0 0 0 0 0 0 0 0 0 0 0 0 0 0 0 0 0 0 0 0 0 0 0 0 0 0 0 0 0 0 0 0 0 0 0 0 0 0 0 0 0 0 0 0 0 0 0 0 0 0 0 1 0 0 25 114 0 0 1 0 0 0 0 0 0 0 0 0 0 0 2 0 0 0 0 0 3 0 2 0 0 0 96 0 0 0 255 255 255 255 5 0 2 0 0 0 0 0 data 12 0x20005 0x3 0x20cb506c7d0 0x96e 0x20cb5069bd0 0x4d2 0x50004 0x0 0x20c9f167ce0 0xccd 0x0 0x0 oops 3 2 java/util/PropertyResourceBundle 4 sun/awt/resources/awt_zh_CN 8 java/lang/String
ciMethodData java/lang/StringBuilder setLength (I)V 2 1172 orig 264 104 147 227 110 0 0 0 0 184 191 14 177 12 2 0 0 56 1 0 0 0 0 0 0 0 0 0 0 0 0 0 0 0 0 0 0 0 0 0 0 0 0 0 0 0 0 0 0 0 0 0 0 0 0 0 0 0 0 0 0 0 0 0 0 0 0 0 0 0 0 0 0 0 0 0 0 0 0 0 0 77 68 79 32 101 120 116 114 97 32 100 97 116 97 32 108 111 99 107 0 0 0 0 0 0 0 0 0 0 0 0 0 0 0 0 0 0 0 0 0 0 0 0 0 0 0 0 0 0 0 0 0 0 0 0 0 0 0 0 0 0 0 0 0 0 0 0 0 0 0 0 0 0 0 0 0 0 0 0 0 0 0 0 0 0 0 0 0 0 0 0 0 0 0 0 0 0 0 0 0 0 0 0 0 0 0 0 0 0 0 0 0 0 0 0 0 0 0 0 0 0 0 0 0 0 0 0 0 0 0 0 0 0 0 0 0 12 0 0 0 65 36 0 0 1 0 0 0 0 0 0 0 0 0 0 0 2 0 0 0 0 0 0 0 0 0 0 0 16 0 0 0 255 255 255 255 2 0 2 0 0 0 0 0 data 2 0x20002 0x488 oops 0
ciMethodData java/lang/AbstractStringBuilder setLength (I)V 2 1720 orig 264 104 147 227 110 0 0 0 0 192 87 14 177 12 2 0 0 192 1 0 0 32 0 0 0 0 0 0 0 0 0 0 0 0 0 0 0 0 0 0 0 0 0 0 0 0 0 0 0 0 0 0 0 0 0 0 0 0 0 0 0 0 0 0 0 0 0 0 0 0 0 0 0 0 0 0 0 0 0 0 0 77 68 79 32 101 120 116 114 97 32 100 97 116 97 32 108 111 99 107 0 0 0 0 0 0 0 0 0 0 0 0 0 0 0 0 0 0 0 0 0 0 0 0 0 0 0 0 0 0 0 0 0 0 0 0 0 0 0 0 0 0 0 0 0 0 0 0 0 0 0 0 0 0 0 0 0 0 0 0 0 0 0 0 0 0 0 0 0 0 0 0 0 0 0 0 0 0 0 0 0 0 0 0 0 25 0 0 0 0 0 0 0 0 0 0 0 0 0 0 0 1 0 0 0 0 0 0 0 0 0 0 0 0 0 0 0 12 0 0 0 97 53 0 0 1 0 0 0 0 0 0 0 0 0 0 0 2 0 0 0 1 0 20 0 2 0 0 0 112 0 0 0 255 255 255 255 7 0 1 0 0 0 0 0 data 14 0x10007 0x6ac 0x30 0x0 0x90002 0x0 0xf0002 0x6ac 0x170007 0x6ac 0x30 0x0 0x240002 0x0 oops 0
ciMethodData java/lang/Exception <init> (Ljava/lang/String;)V 1 746 orig 264 104 147 227 110 0 0 0 0 120 215 8 177 12 2 0 0 56 1 0 0 0 0 0 0 0 0 0 0 0 0 0 0 0 0 0 0 0 0 0 0 0 0 0 0 0 0 0 0 0 0 0 0 0 0 0 0 0 0 0 0 0 0 0 0 0 0 0 0 0 0 0 0 0 0 0 0 0 0 0 0 77 68 79 32 101 120 116 114 97 32 100 97 116 97 32 108 111 99 107 0 0 0 0 0 0 0 0 0 0 0 0 0 0 0 0 0 0 0 0 0 0 0 0 0 0 0 0 0 0 0 0 0 0 0 0 0 0 0 0 0 0 0 0 0 0 0 0 0 0 0 0 0 0 0 0 0 0 0 0 0 0 0 0 0 0 0 0 0 0 0 0 0 0 0 0 0 0 0 0 0 0 0 0 0 0 0 0 0 0 0 0 0 0 0 0 0 0 0 0 0 0 0 0 0 0 0 0 0 0 0 0 0 0 0 0 0 127 1 0 0 89 11 0 0 1 0 0 0 0 0 0 0 0 0 0 0 2 0 0 0 0 0 12 0 2 0 0 0 16 0 0 0 255 255 255 255 2 0 2 0 0 0 0 0 data 2 0x20002 0x16b oops 0
ciMethodData java/lang/Throwable <init> (Ljava/lang/String;)V 1 750 orig 264 104 147 227 110 0 0 0 0 216 184 8 177 12 2 0 0 144 1 0 0 0 0 0 0 0 0 0 0 0 0 0 0 0 0 0 0 0 0 0 0 0 0 0 0 0 0 0 0 0 0 0 0 0 0 0 0 0 0 0 0 0 0 0 0 0 0 0 0 0 0 0 0 0 0 0 0 0 0 0 0 77 68 79 32 101 120 116 114 97 32 100 97 116 97 32 108 111 99 107 0 0 0 0 0 0 0 0 0 0 0 0 0 0 0 0 0 0 0 0 0 0 0 0 0 0 0 0 0 0 0 0 0 0 0 0 0 0 0 0 0 0 0 0 0 0 0 0 0 0 0 0 0 0 0 0 0 0 0 0 0 0 0 0 0 0 0 0 0 0 0 0 0 0 0 0 0 0 0 0 0 0 0 0 0 0 0 0 0 0 0 0 0 0 0 0 0 0 0 0 0 0 0 0 0 0 0 0 0 0 0 0 0 0 0 0 0 131 1 0 0 89 11 0 0 1 0 0 0 0 0 0 0 0 0 0 0 2 0 0 0 0 0 11 0 2 0 0 0 64 0 0 0 255 255 255 255 2 0 1 0 0 0 0 0 data 8 0x10002 0x16b 0x180005 0x149 0x20cb7b5b470 0x11 0x20cb7b5b520 0x11 oops 2 4 org/apache/xerces/xni/XNIException 6 org/xml/sax/SAXException
ciMethodData java/awt/event/InputEvent getModifiersExText (I)Ljava/lang/String; 2 18620 orig 264 104 147 227 110 0 0 0 0 240 234 84 177 12 2 0 0 16 7 0 0 104 5 0 0 0 0 0 0 0 0 0 0 0 0 0 0 0 0 0 0 0 0 0 0 0 0 0 0 0 0 0 0 0 0 0 0 0 0 0 0 0 0 0 0 0 0 0 0 0 0 0 0 0 0 0 0 0 0 0 0 77 68 79 32 101 120 116 114 97 32 100 97 116 97 32 108 111 99 107 0 0 0 0 0 0 0 0 0 0 0 0 0 0 0 0 0 0 0 0 0 0 0 0 0 0 0 0 0 0 0 0 0 0 0 0 0 0 0 0 0 0 0 0 0 0 0 0 0 0 0 0 0 0 0 0 0 0 0 0 0 0 0 0 0 0 0 0 0 0 0 0 0 0 0 0 0 0 0 0 0 0 0 0 0 0 0 0 0 0 0 0 0 0 0 0 0 0 0 0 0 0 0 0 0 0 0 0 0 0 0 0 0 0 0 0 0 112 8 0 0 161 25 0 0 129 0 2 0 0 0 0 0 0 0 0 0 2 0 0 0 1 0 93 0 2 0 0 0 200 5 0 0 255 255 255 255 2 0 4 0 0 0 0 0 data 185 0x40002 0x334 0xd0007 0x334 0x90 0x0 0x150002 0x0 0x180005 0x0 0x0 0x0 0x0 0x0 0x1f0005 0x0 0x0 0x0 0x0 0x0 0x280007 0xe8 0x90 0x24c 0x300002 0x24c 0x330005 0x14 0x20cb3198210 0x238 0x0 0x0 0x3a0005 0x14 0x20cb3198210 0x238 0x0 0x0 0x430007 0x334 0x90 0x0 0x4b0002 0x0 0x4e0005 0x0 0x0 0x0 0x0 0x0 0x550005 0x0 0x0 0x0 0x0 0x0 0x5d0007 0x22f 0x90 0x105 0x650002 0x105 0x680005 0xb 0x20cb3198210 0xfa 0x0 0x0 0x6f0005 0xb 0x20cb3198210 0xfa 0x0 0x0 0x780007 0x334 0x90 0x0 0x800002 0x0 0x830005 0x0 0x0 0x0 0x0 0x0 0x8a0005 0x0 0x0 0x0 0x0 0x0 0x9f0007 0x334 0x208 0x4010 0xac0007 0x4010 0x1d0 0x0 0xb40002 0x0 0xb90005 0x0 0x0 0x0 0x0 0x0 0xbd0005 0x0 0x0 0x0 0x0 0x0 0xc00005 0x0 0x0 0x0 0x0 0x0 0xc70002 0x0 0xcc0005 0x0 0x0 0x0 0x0 0x0 0xd00005 0x0 0x0 0x0 0x0 0x0 0xd30005 0x0 0x0 0x0 0x0 0x0 0xd60002 0x0 0xd90005 0x0 0x0 0x0 0x0 0x0 0xe00005 0x0 0x0 0x0 0x0 0x0 0xea0003 0x4010 0xfffffffffffffe10 0xee0005 0x14 0x20cb3198210 0x320 0x0 0x0 0xf10007 0xd0 0x80 0x264 0xf60005 0x14 0x20cb3198210 0x250 0x0 0x0 0xfb0005 0x14 0x20cb3198210 0x250 0x0 0x0 0xff0005 0x14 0x20cb3198210 0x320 0x0 0x0 oops 8 28 java/lang/StringBuilder 34 java/lang/StringBuilder 64 java/lang/StringBuilder 70 java/lang/StringBuilder 159 java/lang/StringBuilder 169 java/lang/StringBuilder 175 java/lang/StringBuilder 181 java/lang/StringBuilder
ciMethodData java/awt/Toolkit getProperty (Ljava/lang/String;Ljava/lang/String;)Ljava/lang/String; 2 1253 orig 264 104 147 227 110 0 0 0 0 104 212 50 177 12 2 0 0 240 1 0 0 32 0 0 0 0 0 0 0 0 0 0 0 0 0 0 0 0 0 0 0 0 0 0 0 0 0 0 0 0 0 0 0 0 0 0 0 0 0 0 0 0 0 0 0 0 0 0 0 0 0 0 0 0 0 0 0 0 0 0 0 77 68 79 32 101 120 116 114 97 32 100 97 116 97 32 108 111 99 107 0 0 0 0 0 0 0 0 0 0 0 0 0 0 0 0 0 0 0 0 0 0 0 0 0 0 0 0 0 0 0 0 0 0 0 0 0 0 0 0 0 0 0 0 0 0 0 0 0 0 0 0 0 0 0 0 0 0 0 0 0 0 0 0 0 0 0 0 0 0 0 0 0 0 0 0 0 0 0 0 0 0 0 0 0 0 0 0 0 0 0 0 0 0 0 0 0 0 0 0 0 0 0 0 0 0 0 0 0 0 0 0 0 0 0 0 0 136 0 0 0 233 34 0 0 1 0 0 0 0 0 0 0 0 0 0 0 2 0 0 0 0 0 13 0 2 0 0 0 160 0 0 0 255 255 255 255 7 0 3 0 0 0 0 0 data 20 0x30007 0x45d 0x50 0x0 0xa0005 0x0 0x0 0x0 0x0 0x0 0x120007 0x0 0x50 0x45d 0x190005 0x93 0x20cb5069bd0 0x3ca 0x0 0x0 oops 1 16 sun/awt/resources/awt_zh_CN
ciMethodData java/util/ListResourceBundle handleGetObject (Ljava/lang/String;)Ljava/lang/Object; 2 1386 orig 264 104 147 227 110 0 0 0 0 96 206 52 177 12 2 0 0 224 1 0 0 80 0 0 0 0 0 0 0 0 0 0 0 0 0 0 0 0 0 0 0 0 0 0 0 0 0 0 0 0 0 0 0 0 0 0 0 0 0 0 0 0 0 0 0 0 0 0 0 0 0 0 0 0 0 0 0 0 0 0 0 77 68 79 32 101 120 116 114 97 32 100 97 116 97 32 108 111 99 107 0 0 0 0 0 0 0 0 0 0 0 0 0 0 0 0 0 0 0 0 0 0 0 0 0 0 0 0 0 0 0 0 0 0 0 0 0 0 0 0 0 0 0 0 0 0 0 0 0 0 0 0 0 0 0 0 0 0 0 0 0 0 0 0 0 0 0 0 0 0 0 0 0 0 0 0 0 0 0 0 0 0 0 0 0 0 0 0 0 0 0 0 0 0 0 0 0 0 0 0 0 0 0 0 0 0 0 0 0 0 0 0 0 0 0 0 0 35 1 0 0 57 34 0 0 1 0 0 0 0 0 0 0 0 0 0 0 2 0 0 0 0 0 8 0 2 0 0 0 144 0 0 0 255 255 255 255 7 0 4 0 0 0 0 0 data 18 0x40007 0x447 0x30 0x0 0x80002 0x0 0xc0007 0x447 0x30 0x0 0x130002 0x0 0x1c0005 0x0 0x20cb7522520 0x447 0x0 0x0 oops 1 14 java/util/HashMap
[truncated: 11,890 more chars]
