# Supplementary material for: Low peaking-phenomenon cascade high-gain observer design with LPV/LMI method
Source: PLoS One. 2024 Sep 24;19(9):e0307637. doi: 10.1371/journal.pone.0307637 (PMC11421783; doi:10.1371/journal.pone.0307637)
Supplement: S1 File — (ZIP) [file pone.0307637.s001.zip › single-link_robot_arm_system/SIM_LMI_LPHHGO_sat_noise.m]

F1=0.1;F2=0.15;J1=0.15;J2=0.2;Kbar=0.4;N=2;m=0.8;g=9.81;d=0.6;
c_1=4;c_2=7.91;c_3=6.026;c_4=1.716;L=3;M=200;
C = [c_1;c_2;c_3;c_4];
G = m*g*d;

tspan = [0,8];

x0 = [0.5;0;0;0];
z0 = x2z(x0);
epsilon0 = [0;0;0;0;0;0];

step = 10^(-4);
% opts = odeset('RelTol',1e-2,'AbsTol',1e-5);
% [t1,all1] = ode23(@(t,all) diffeomorphism(t,all,Kbar,N,J1,J2,G,C,L,A,A_e,B_e), tspan, [x0;z0;epsilon0],opts);
[t1,all1] = Runge_Kutta4('diffeomorphism','Kbar,N,J1,J2,G,C,L,A,A_e,B_e',tspan(1),tspan(2),[x0;z0;epsilon0],(tspan(2)-tspan(1))/step, Kbar,N,J1,J2,G,C,L,A,A_e,B_e);


x = all1(:,1:4);
z = all1(:,5:8);
z_hat = [all1(:,9) all1(:,11) all1(:,13) all1(:,14)];

x_hat = z_hat;
x_hat(:,1) = z_hat(:,1);
x_hat(:,2) = z_hat(:,2);
x_hat(:,3) = z_hat(:,3)+2.*z_hat(:,1)+0.75.*z_hat(:,2)+23.544.*cos(z_hat(:,1));
x_hat(:,4) = z_hat(:,4)+2.*z_hat(:,2)+0.75.*z_hat(:,3)-23.544.*z_hat(:,2).*sin(z_hat(:,1));


e=x-x_hat;
figure();
i=1;
while i<=4
subplot(3,4,i)
plot(t1,z(:,i),'-',t1,z_hat(:,i),'--')
i=i+1;
end
while i<=8
subplot(3,4,i)
plot(t1,x(:,i-4),'-',t1,x_hat(:,i-4),'--')
i=i+1;
end
while i<=12
subplot(3,4,i)
plot(t1,e(:,i-8))
i=i+1;
end

%% 4阶Runge-Kuta法
function [t,y]=Runge_Kutta4(fun,var,tb,te,y0,N1,Kbar,N,J1,J2,G,C,L,A,A_e,B_e,varargin)
    
    %四阶龙格-库塔方法求解一阶微分方程数值解
    %fun 微分方程
    %tb t的取值范围的左端点
    %te t的取值范围的左端点
    %y0 y的迭代初始值
    %N 步长
    %如果函数的输入参数没有N时，步长数N取默认值200
    
    if nargin<4
        N1 = 200;
    end
    h = (te-tb)/N1;%步长
    t = tb+[0:N1]*h;
    y = zeros(size(t,2),size(y0,1));
    y(1,:) = y0';
    for k=1:N1
        K1 = feval(fun,t(k),y(k,:)' ,Kbar,N,J1,J2,G,C,L,A,A_e,B_e);
        K2 = feval(fun,t(k)+h/2,y(k,:)'+h/2*K1 ,Kbar,N,J1,J2,G,C,L,A,A_e,B_e);
        K3 = feval(fun,t(k)+h/2,y(k,:)'+h/2*K2 ,Kbar,N,J1,J2,G,C,L,A,A_e,B_e);
        K4 = feval(fun,t(k),y(k,:)'+h*K3 ,Kbar,N,J1,J2,G,C,L,A,A_e,B_e);
        y(k+1,:) = y(k,:) + h/6*(K1+2.*K2+2.*K3+K4)';
    end
end

%% t
function dall = diffeomorphism(t,all,Kbar,N,J1,J2,G,C,L,A,A_e,B_e)
     v = 0.1*(2*rand-1);
%     if t<3
%         v=0;
%     elseif t<=5
%         v=0.2;
%     elseif t<=6
%         v=0;
%     else 
%         v = 0.05*(2*rand-1);
%     end
    
    x = all(1:4);
    z = all(5:8);
    epsilon = all(9:end);
    u=G*J1/(J2*N) - J1*J2*N/Kbar*(L^4*C(1)*x(1) + L^3*C(2)*x(2) + L^2*C(3)*(Kbar*x(3)/(J2*N)-G/J2) + L*C(4)*Kbar*x(4)/(J2*N));
    u=sat(u,200);

    dotx1 = x(2);
    dotx2 = x(3)-0.75*x(2)-2*x(1)-23.544*cos(x(1));
    dotx3 = x(4);
    dotx4 = 20/3*u+4/3*x(1)-x(3)-2/3*x(4);

    y = x(1)+v;

    x = z2x(z);
    u=G*J1/(J2*N)-J1*J2*N/Kbar*((L^4*C(1)*x(1)+L^3*C(2)*x(2)+L^2*C(3)*(Kbar*x(3)/(J2*N)-G/J2))+L*C(4)*Kbar*x(4)/(J2*N));
    u=sat(u,200);
    
    if t/8*100-fix(t/8*100)<0.01
        t/8*100
    end

    dot_z1 = z(2);
    dot_z2 = z(3);
    dot_z3 = z(4);
    dot_z4 = -2*z(3)-0.75*z(4)+4/3*z(1)-x(3)-2/3*x(4)+20/3*u+23.544*z(3)*sin(z(1))+23.544*z(2)^2*cos(z(1));
    
    z_hat = [epsilon(1);epsilon(3);epsilon(5);epsilon(6)];
    x_hat = z2x(z_hat);
    varphi_s = -2*z_hat(3)-0.75*z_hat(4)+4/3*z_hat(1)-x_hat(3)-2/3*x_hat(4)+20/3*u+23.544*z_hat(3)*sin(z_hat(1))+23.544*z_hat(2)^2*cos(z_hat(1));
    
    s=[10 10 10 ];
    epsilon = [epsilon(1);sat(epsilon(2),s(1));epsilon(3);sat(epsilon(4),s(2));epsilon(5);sat(epsilon(6),s(3))];
    depsilon = A_e*epsilon+B_e*y+[zeros(2*size(A,1)-3,1);varphi_s];
    
    dx = [dotx1;dotx2;dotx3;dotx4];
    dz = [dot_z1;dot_z2;dot_z3;dot_z4];
    dall = [dx;dz;depsilon];
end

% 
% function u = controlinput(x,Kbar,N,J1,J2,G,L,C)
%     u=G*J1/(J2*N)-J1*J2*N/Kbar*((L^4*C(1)*x(1)+L^3*C(2)*x(2)+L^2*C(3)*(Kbar*x(3)/(J2*N)-G/J2))+L*C(4)*Kbar*x(1)/(J2*N));
%     u=sat(u,200);
% end

function a = sat(a,upbound)
    a = min(upbound,max(-upbound,a));
end

function x = z2x(z)
    x=zeros(4,1);
    x(1)=z(1);
    x(2)=z(2);
    x(3)=z(3)+2*z(1)+0.75*z(2)+23.544*cos(z(1));
    x(4)=z(4)+2*z(2)+0.75*z(3)-23.544*z(2)*sin(z(1));
end
function z = x2z(x)
    z=zeros(4,1);
    z(1)=x(1);
    z(2)=x(2);
    z(3)=-2*z(1)-0.75*z(2)+x(3)-23.544*cos(z(1));
    z(4)=-2*z(2)-0.75*z(3)+x(4)+23.544*z(2)*sin(z(1));
end
