# Supplementary material for: Low peaking-phenomenon cascade high-gain observer design with LPV/LMI method
Source: PLoS One. 2024 Sep 24;19(9):e0307637. doi: 10.1371/journal.pone.0307637 (PMC11421783; doi:10.1371/journal.pone.0307637)
Supplement: S1 File — (ZIP) [file pone.0307637.s001.zip › vehicle_dynamic/main.m]

% clear all;
% run LMI_LPHHGO.m
% run sim_MIMO_LPHGO.m
% x_lpchgo = x_hat;
% x_real = x;
% t = t1;
% phi_lpchgo = phi_hat;
% run sim_MIMO_HGO.m
% 
% x_lmihgo = x_hat;
% phi_lmihgo = phi_hat;
figure(3);
subplot(2,2,1) %position

plot(x(:,1),x(:,2),'k--o', x_lmihgo(:,1),x_lmihgo(:,4),'b--',x_lpchgo(:,1),x_lpchgo(:,4),'r-')
xlabel('$x/m$','Interpreter','latex')
ylabel('$y/m$','Interpreter','latex')
legend(['$Real$ $Tranjectory$'],['$Estimation_{STDHGO/LMI}$'],['$Estimation_{LPCHGO}$'],'Interpreter','latex','Location','best')

grid on


subplot(2,2,2) %velocity X and Y
plot(t1,x(:,5),'k-o',t1,phi_lmihgo(:,1),'b--',t1,phi_lpchgo(:,1),'r--')
ylabel('$\phi/rad$','Interpreter','latex')
xlabel('$t/s$','Interpreter','latex')
legend(['$YAW$ $angle$'],['$Estimation_{STDHGO/LMI}$'],['$Estimation_{LPCHGO}$'],'Interpreter','latex','Location','best')

grid on

subplot(2,2,3) %velocity X and Y

plot(t1,x_lmihgo(:,5)-x_real(:,3).*sin(x_real(:,5)+x_real(:,6)),'b--',t1,x_lpchgo(:,5)-x_real(:,3).*sin(x_real(:,5)+x_real(:,6)),'r-')
ylabel('$e_x/mps$','Interpreter','latex')
xlabel('$t/s$','Interpreter','latex')
legend(['$error$ $of$ $V_X^{STDHGO/LMI}$'],['$error$ $of$ $V_X^{LPCHGO/LMI}$'],'Interpreter','latex','Location','best')

grid on

subplot(2,2,4) %velocity X and Y
plot(t1,x_lmihgo(:,2)-x_real(:,3).*cos(x_real(:,5)+x_real(:,6)),'b--',t1,x_lpchgo(:,2)-x_real(:,3).*cos(x_real(:,5)+x_real(:,6)),'r-')
ylabel('$e_y/mps$','Interpreter','latex')
xlabel('$t/s$','Interpreter','latex')
legend(['$error$ $of$ $\hat{V}_Y^{STDHGO/LMI}$'],['$error$ $of$ $\hat{}_Y^{LPCHGO/LMI}$'],'Interpreter','latex','Location','best')
grid on
