# Supplementary material for: Low peaking-phenomenon cascade high-gain observer design with LPV/LMI method
Source: PLoS One. 2024 Sep 24;19(9):e0307637. doi: 10.1371/journal.pone.0307637 (PMC11421783; doi:10.1371/journal.pone.0307637)
Supplement: S1 File — (ZIP) [file pone.0307637.s001.zip › vehicle_dynamic/sim_LPHGO.m]

A2 = [0 1; 0 0]; N = [0 0;0 1];

L1 = K(1:2);
L2 = K(3:4);
tspan = [0,1];

x0 = [0.1 ;0.1 ;0.1]; 
epsilon0 = zeros(4,1);
xh0 = [0 ;0 ;0];

step = 10^(-3);
% opts = odeset('RelTol',1e-2,'AbsTol',1e-5);
% [t1,all1] = ode23(@(t,all) diffeomorphism(t,all,a,w,phi,b,lambda,omega,A2,N), tspan, [x0;epsilon0;sigma0],opts);
[t1,all1] = Runge_Kutta4('diffeomorphism','A2,N,theta,L1,L2',tspan(1),tspan(2),[x0;epsilon0],(tspan(2)-tspan(1))/step,A2,N,theta,L1,L2);


x = all1(:,1:3);
epsilon = all1(:,4:end);
x_hat = [epsilon(:,1),epsilon(:,3),epsilon(:,4)];

e=x-x_hat;
figure();
i=1;
while i<=3
subplot(2,3,i)
plot(t1,e(:,i),'-')
grid on
i=i+1;
end

while i<=6
subplot(2,3,i)
plot(t1,x(:,i-3),'-',t1,x_hat(:,i-3),'--')
grid on
i=i+1;
end


%% 4阶Runge-Kuta法
function [t,y]=Runge_Kutta4(fun,var,tb,te,y0,N1,A2,N,theta,L1,L2,varargin)
    
    %四阶龙格-库塔方法求解一阶微分方程数值解
    %fun 微分方程
    %tb t的取值范围的左端点
    %te t的取值范围的左端点
    %y0 y的迭代初始值
    %N 步长
    %如果函数的输入参数没有N时，步长数N取默认值200

    if nargin<4
        N1 = 200;
    end
    h = (te-tb)/N1;%步长
    t = tb+[0:N1]*h;
    y = zeros(size(t,2),size(y0,1));
    y(1,:) = y0';
    for k=1:N1
        K1 = feval(fun,t(k),y(k,:)' ,A2,N,theta,L1,L2);
        K2 = feval(fun,t(k)+h/2,y(k,:)'+h/2*K1 ,A2,N,theta,L1,L2);
        K3 = feval(fun,t(k)+h/2,y(k,:)'+h/2*K2 ,A2,N,theta,L1,L2);
        K4 = feval(fun,t(k),y(k,:)'+h*K3 ,A2,N,theta,L1,L2);
        y(k+1,:) = y(k,:) + h/6*(K1+2.*K2+2.*K3+K4)';
    end
end


%% t
function dall = diffeomorphism(t,all,A2,N,theta,L1,L2)
    if t/100<=fix(t/100)+0.001
        t
    end
    % v = 0.1*sin(50000*t);
    v = 0;  
    x = all(1:3);
    epsilon = all(4:end); 

    e = [x(1)+v-epsilon(1);
         epsilon(2)-epsilon(3)];

    s = [epsilon(1);epsilon(3);epsilon(4)];

    depsilon = [A2*epsilon(1:2)+N*epsilon(3:4)+L1*e(1);
                A2*epsilon(3:4)+L2*e(2)] + phi(s);


    dx = [x(2);x(3);varphi(x)];
    dall = [dx;depsilon];
end


    %%
function var = varphi(x)
    m = 1850;
    r = 0.5;
    K_d = 0.3;
    d_m = 100;
    x2=x(2);
    x3=x(3);
    var = 1/m/r*(-2*K_d*x2*x3/m - 1/r *(x3+K_d/m *x2^2+d_m/m));
end

function phi = phi(x)
    x1 =x(1);x2=x(2);x3=x(3);
    phi = [zeros(2*2-1,1);
          varphi(x)];
end
