# Supplementary material for: Low peaking-phenomenon cascade high-gain observer design with LPV/LMI method
Source: PLoS One. 2024 Sep 24;19(9):e0307637. doi: 10.1371/journal.pone.0307637 (PMC11421783; doi:10.1371/journal.pone.0307637)
Supplement: S1 File — (ZIP) [file pone.0307637.s001.zip › vehicle_dynamic/sim_MIMO_LPHGO.m]

A2 = [0 1; 0 0]; N = [0 0;0 1];
lr =1
L1 = K(1:2);
L2 = K(3:4);
tspan = [0,2];
X = 0; Y = 10; A= 2; V = (2^2+3^2)^0.5 ;phi = 0;dphi0 = 10/180*pi; beta = asin(dphi0*lr/V);
X = 0; Y = 10; A= 2; V = (8^2+10^2)^0.5 ;phi = 1;dphi0 = 10/180*pi; beta = asin(dphi0*lr/V);
x0 = [X;Y;V;A;phi;beta]; 
epsilon0 = ones(8,1);
epsilon0 = [0;0;0;0;10;-10;-10;0];
step = 10^(-3);
% opts = odeset('RelTol',1e-2,'AbsTol',1e-5);
% [t1,all1] = ode23(@(t,all) diffeomorphism(t,all,a,w,phi,b,lambda,omega,A2,N), tspan, [x0;epsilon0;sigma0],opts);
[t1,all1] = Runge_Kutta4('diffeomorphism','A2,N,theta,L1,L2',tspan(1),tspan(2),[x0;epsilon0],(tspan(2)-tspan(1))/step,A2,N,theta,L1,L2);


x = all1(:,1:6);
epsilon1 = all1(:,7:10);epsilon2 = all1(:,11:14);
x_hat = [epsilon1(:,1),epsilon1(:,3),epsilon1(:,4),epsilon2(:,1),epsilon2(:,3),epsilon2(:,4)];

phi = atan(x_hat(:,5)./x_hat(:,2))+ (x_hat(:,2)<0)*pi/2+ (x_hat(:,2)<0)*pi/2;

phi_hat = angle(x_hat(:,5)*sqrt(-1)+x_hat(:,2));
e=x-x_hat;
figure(1);
subplot(2,4,1) %position

plot( x(:,1),x(:,2),'-', x_hat(:,1),x_hat(:,4),'--')
xlabel('x/m')
ylabel('y/m')
grid on

subplot(2,4,2) %velocity X and Y

plot(t1,x(:,3).*cos(x(:,5)+x(:,6)),'r-',t1,x_hat(:,2),'b--')
ylabel('v_x/mps')
xlabel('t/s')
grid on

subplot(2,4,3) %velocity X and Y
plot(t1,x(:,3).*sin(x(:,5)+x(:,6)),'r-',t1,x_hat(:,5),'b--')
ylabel('v_y/mps')
xlabel('t/s')
grid on


subplot(2,4,4) %velocity X and Y
plot(t1,x(:,5),'r-',          t1,phi_hat(:,1),'b--')
ylabel('phi/rad')
xlabel('t/s')
grid on

%% Observer
subplot(2,4,5) %position
plot(x_hat(:,1),x_hat(:,4),'-')
xlabel('x/m')
ylabel('y/m')
grid on

subplot(2,4,6) %velocity X and Y
plot(t1,x_hat(:,2)-x(:,3).*cos(x(:,5)+x(:,6)),'-')
ylabel('e/mps')
xlabel('t/s')
grid on

subplot(2,4,7) %velocity X and Y
plot(t1,x_hat(:,5)-x(:,3).*sin(x(:,5)+x(:,6)),'-')
ylabel('e/mps')
xlabel('t/s')
grid on

subplot(2,4,8) %velocity X and Y
plot(t1,x_hat(:,1)-x(:,1),'-',t1,x_hat(:,4)-x(:,2),'-')
ylabel('$e/m$','Interpreter','latex')
xlabel('$t/s$')
grid on


figure(2);
subplot(2,2,1) %position

plot( x(:,1),x(:,2),'r-', x_hat(:,1),x_hat(:,4),'b--')
xlabel('$x/m$','Interpreter','latex')
ylabel('$y/m$','Interpreter','latex')
legend(['$Real$ $Tranjectory$'],['$Estimation$'],'Interpreter','latex','Location','best')

grid on


subplot(2,2,2) %velocity X and Y
plot(t1,x(:,5),'r-',t1,phi_hat(:,1),'b--')
ylabel('$\phi/rad$','Interpreter','latex')
xlabel('$t/s$','Interpreter','latex')
legend(['$YAW$ $angle$'],['$Estimation$'],'Interpreter','latex','Location','best')

grid on

subplot(2,2,3) %velocity X and Y

plot(t1,x(:,3).*cos(x(:,5)+x(:,6)),'r-',t1,x_hat(:,2),'b--')
ylabel('$v_x/mps$','Interpreter','latex')
xlabel('$t/s$','Interpreter','latex')
legend(['$v_x$'],['$\hat{v}_x$'],'Interpreter','latex','Location','best')

grid on

subplot(2,2,4) %velocity X and Y
plot(t1,x(:,3).*sin(x(:,5)+x(:,6)),'r-',t1,x_hat(:,5),'b--')
ylabel('$v_y/mps$','Interpreter','latex')
xlabel('$t/s$','Interpreter','latex')
legend(['$v_y$'],['$\hat{v}_y$'],'Interpreter','latex','Location','best')
grid on

%% 4阶Runge-Kuta法
function [t,y]=Runge_Kutta4(fun,var,tb,te,y0,N1,A2,N,theta,L1,L2,varargin)
    
    %四阶龙格-库塔方法求解一阶微分方程数值解
    %fun 微分方程
    %tb t的取值范围的左端点
    %te t的取值范围的左端点
    %y0 y的迭代初始值
    %N 步长
    %如果函数的输入参数没有N时，步长数N取默认值200

    if nargin<4
        N1 = 200;
    end
    h = (te-tb)/N1;%步长
    t = tb+[0:N1]*h;
    y = zeros(size(t,2),size(y0,1));
    y(1,:) = y0';
    for k=1:N1
        K1 = feval(fun,t(k),y(k,:)' ,A2,N,theta,L1,L2);
        K2 = feval(fun,t(k)+h/2,y(k,:)'+h/2*K1 ,A2,N,theta,L1,L2);
        K3 = feval(fun,t(k)+h/2,y(k,:)'+h/2*K2 ,A2,N,theta,L1,L2);
        K4 = feval(fun,t(k),y(k,:)'+h*K3 ,A2,N,theta,L1,L2);
        y(k+1,:) = y(k,:) + h/6*(K1+2.*K2+2.*K3+K4)';
    end
end


%% t
function dall = diffeomorphism(t,all,A2,N,theta,L1,L2)
    lr = 0.2;     %unknow lenth of wheel
    if t/100<=fix(t/100)+0.001
        t
    end
    % v = 0.1*sin(50000*t);
    v1 = 0.2*(rand-0.5)+0.05*sin(100*t); v2 = 0.2*(rand-0.5)+0.05*cos(50*t); 
    %v1 =0;v2 =0;
    x = all(1:6);
    epsilon1 = all(7:10); 
    epsilon2 = all(11:14);
    e = [x(1)+v1-epsilon1(1);
         epsilon1(2)-epsilon1(3);
         x(2)+v2-epsilon2(1);
         epsilon2(2)-epsilon2(3)];

    s = [epsilon1(1);epsilon1(3);epsilon1(4);epsilon2(1);epsilon2(3);epsilon2(4)];

    depsilon1 = [A2*epsilon1(1:2)+N*epsilon1(3:4)+L1*e(1);
                A2*epsilon1(3:4)+L2*e(2)] + phi1(s);
    depsilon2 = [A2*epsilon2(1:2)+N*epsilon2(3:4)+L1*e(3);
                A2*epsilon2(3:4)+L2*e(4)] + phi2(s);
    X = x(1); Y = x(2); V = x(3); A = x(4); vphi = x(5); beta = x(6);
    
    dx = [V*cos(vphi+beta); V*sin(vphi+beta); A; 0; V*sin(beta)/lr; 0];
    
    dall = [dx;depsilon1;depsilon2];
end


    %%
function var = svarphi1(x)
    x2=x(2);x3=x(3);x5=x(5);x6=x(6);
    var = -0.9*x6 + 2*0.09*x2;
end

function var = svarphi2(x)
    x2=x(2);x3=x(3);x5=x(5);x6=x(6);
    var = 0.9*x3 + 2*0.09*x5;
end
function var = varphi1(x)
    x2=x(2);x3=x(3);x5=x(5);x6=x(6);
    if x2^2+x5^2 ~= 0
        var = -3*x6*(x6*x2-x3*x5)/(x2^2+x5^2) + 2*x5*((x6*x2-x3*x5)/(x2^2+x5^2))^2;
    else
        var = 1;
    end
end

function var = varphi2(x)
    x2=x(2);x3=x(3);x5=x(5);x6=x(6);
    if x2^2+x5^2 ~= 0
        var = 3*x6*(x6*x2-x3*x5)/(x2^2+x5^2) + 2*x5*((x6*x2-x3*x5)/(x2^2+x5^2))^2;
    else
        var = 1;
    end
end

function phi = phi1(x)
    
    phi = [zeros(2*2-1,1);
          svarphi1(x)];
end

function phi = phi2(x)
    
    phi = [zeros(2*2-1,1);
          svarphi2(x)];
end
